# Supplementary material for: LPA signaling acts as a cell-extrinsic mechanism to initiate cilia disassembly and promote neurogenesis
Source: Nat Commun. 2021 Jan 28;12:662. doi: 10.1038/s41467-021-20986-y (PMC7843646; doi:10.1038/s41467-021-20986-y)
Supplement: Supplementary file 3 — Source Data [file 41467_2021_20986_MOESM3_ESM.zip]

Archive with 4 entries (4 files):
- Source data of RNA-seq (related to Fig 3).xlsx
- Souse Data of Figure1-6 .xlsx
- Souse Data of Supplementary Figure.xlsx
- Souse Data of Western blot .pptx
