# Supplementary material for: LPA signaling acts as a cell-extrinsic mechanism to initiate cilia disassembly and promote neurogenesis
Source: Nat Commun. 2021 Jan 28;12:662. doi: 10.1038/s41467-021-20986-y (PMC7843646; doi:10.1038/s41467-021-20986-y)
Supplement: Supplementary file 3 — Source Data [file 41467_2021_20986_MOESM3_ESM.zip › Source data of RNA-seq (related to Fig 3).xlsx]

## Sheet: Fig. 3a up
ensemb_id	baseMean	log2FoldChange	lfcSE	stat	pvalue	padj	symbol	entrez	ctrl_a_fpkm	ctrl_b_fpkm	ctrl_c_fpkm	ctrl_lpa_18h_a_fpkm	ctrl_lpa_18h_b_fpkm	ctrl_lpa_18h_c_fpkm	siLPAR_lpa18h_a_fpkm	siLPAR_lpa18h_b_fpkm	siLPAR_lpa18h_c_fpkm	siYT_lpa18h_a_fpkm	siYT_lpa18h_b_fpkm	siYT_lpa18h_c_fpkm
ENSG00000132470.13	927.99	-4.68977	0.239858	-19.5523	3.94439e-85	6.73583e-81	ITGB4	3691	26.7657	16.6037	14.2343	0.623545	0.658896	0.951725	5.05808	4.68853	3.83028	3.80208	3.98996	3.33224
ENSG00000115380.19	8197.33	-3.02182	0.177304	-17.0432	3.92605e-65	3.35226e-61	EFEMP1	2202	221.758	208.916	325.074	30.0652	32.8994	30.0876	116.024	100.92	121.302	29.1597	25.6636	32.4662
ENSG00000142303.13	270.318	-4.23371	0.250231	-16.9192	3.24733e-64	1.84849e-60	ADAMTS10	81794	4.82199	3.0706	4.74978	0.21233	0.242151	0.2173	3.17895	2.82564	2.66798	2.24861	2.32869	2.63023
ENSG00000149596.6	976.622	-3.08343	0.185015	-16.6658	2.32223e-62	9.91416e-59	JPH2	57158	21.8885	16.2104	17.6444	1.75079	2.69851	2.12534	10.6726	10.9353	9.05408	2.54032	2.69356	3.00153
ENSG00000162591.15	2830.34	-3.03803	0.186656	-16.2761	1.45834e-59	4.98083e-56	MEGF6	1953	71.7779	58.4668	41.8649	6.11024	7.55651	7.28602	12.097	13.1561	11.6239	5.39094	5.79489	6.53292
ENSG00000118898.15	1196.61	-4.10978	0.258782	-15.8813	8.54344e-57	2.4316e-53	PPL	5493	13.1458	10.8145	19.6629	0.583513	0.712906	1.23407	9.27005	10.5314	11.3272	7.04546	6.34845	5.21439
ENSG00000159167.11	929.502	2.82106	0.17821	15.83	1.93315e-56	4.71607e-53	STC1	6781	2.79272	3.65096	2.89944	22.2785	25.1247	18.6106	6.62449	5.95372	7.4681	16.2408	12.6893	13.6519
ENSG00000110881.11	2898.93	-3.15357	0.202429	-15.5787	1.01663e-54	2.17013e-51	ASIC1	41	26.9008	15.6102	24.8858	1.94384	2.74499	2.88721	35.0348	35.8096	32.7551	45.2521	43.1374	43.8326
ENSG00000105270.14	1881.29	-3.66459	0.240513	-15.2366	2.02147e-52	3.83562e-49	CLIP3	25999	52.9176	33.7639	29.3833	2.05696	3.49581	3.60132	27.661	19.4918	22.1324	36.779	35.6955	40.2125
ENSG00000274180.1	360.663	-3.03477	0.201603	-15.0532	3.28763e-51	5.61429e-48	NATD1	256302	7.32102	5.38081	6.27818	0.691241	0.605295	1.02461	4.39483	4.14953	4.23004	3.83005	3.67921	3.46485
ENSG00000166448.14	521.92	-3.60941	0.241594	-14.94	1.80993e-50	2.80983e-47	TMEM130	222865	12.9324	8.4213	18.4106	0.932948	1.2324	1.09372	5.1915	5.83174	5.48879	3.41265	2.86078	3.12992
ENSG00000107738.19	282.11	-4.01372	0.274708	-14.6109	2.39414e-48	3.40707e-45	VSIR	64115	8.22478	5.34344	4.01099	0.25363	0.425673	0.408972	3.28803	3.69034	2.96714	1.54591	1.87299	1.85222
ENSG00000132000.11	1032.55	-3.02524	0.21023	-14.3902	5.96662e-47	7.83785e-44	PODNL1	79883	34.7066	22.8244	19.3962	2.71159	3.61257	3.12193	17.7539	16.3045	14.2275	5.37029	6.28728	6.26681
ENSG00000100311.16	159.58	-4.27586	0.298441	-14.3273	1.4771e-46	1.80174e-43	PDGFB	5155	6.33966	6.20815	5.18927	0.40544	0.414565	0.0887122	1.75671	1.35305	1.40658	1.0384	1.02466	0.908545
ENSG00000090661.11	214.734	-3.1013	0.217073	-14.2869	2.64096e-46	3.00664e-43	CERS4	79603	3.5017	3.11389	3.04663	0.342526	0.384129	0.399253	3.52893	4.17905	3.51274	3.3604	3.49098	3.72408
ENSG00000103888.16	2866.98	-3.15859	0.221415	-14.2655	3.59127e-46	3.833e-43	CEMIP	57214	36.3883	38.8666	54.4528	3.77811	6.50011	4.24665	18.8023	15.1841	21.2477	12.3984	9.81005	10.0314
ENSG00000063180.8	932.206	-3.08099	0.217051	-14.1948	9.86792e-46	9.91262e-43	CA11	770	31.6928	18.3201	23.9805	2.57205	3.04858	3.12399	23.4858	28.4586	19.2788	36.491	43.7732	42.4809
ENSG00000181444.12	777.659	-3.17609	0.224052	-14.1757	1.29569e-45	1.22925e-42	ZNF467	168544	12.6955	9.22834	8.90782	0.885821	0.912467	1.62134	23.9146	22.2582	20.8237	21.8534	25.6756	26.4159
ENSG00000053372.4	1476.34	1.92409	0.136985	14.046	8.15306e-45	7.32789e-42	MRTO4	51154	10.5477	10.9236	11.5067	45.3097	42.7483	37.1244	25.4727	26.4292	21.8883	28.7526	30.5895	30.9281
ENSG00000123933.16	5893.14	-2.56915	0.183774	-13.9799	2.06721e-44	1.76509e-41	MXD4	10608	62.8217	46.1226	38.2242	7.00246	8.28094	9.51521	45.8313	43.4478	38.9825	68.5143	74.7108	70.8152
ENSG00000113721.13	5365.9	-2.91348	0.211433	-13.7796	3.37917e-43	2.74791e-40	PDGFRB	5159	52.2843	32.7152	49.3583	4.34852	5.96095	7.52657	52.2559	41.5186	50.6718	59.5968	53.2322	53.6069
ENSG00000117266.15	427.525	-3.4536	0.251296	-13.7432	5.59718e-43	4.27721e-40	CDK18	5129	5.6692	3.41807	3.57137	0.288881	0.352158	0.516341	5.98119	4.79568	4.74248	2.96101	2.69926	3.55245
ENSG00000176046.8	1248.78	-2.63007	0.191402	-13.7411	5.76073e-43	4.27721e-40	NUPR1	26471	19.0598	15.389	26.7095	3.55692	3.1405	3.18375	12.5945	13.3222	10.54	9.3075	9.37284	9.38045
ENSG00000090238.11	824.675	-3.1092	0.229041	-13.5749	5.64526e-42	4.01684e-39	YPEL3	83719	21.5316	22.5056	16.3964	2.24174	2.17068	2.59222	6.96215	10.615	6.12951	18.0496	22.6268	27.8564
ENSG00000170412.16	2366.85	-2.64101	0.197509	-13.3716	8.86405e-41	6.05485e-38	GPRC5C	55890	17.5819	13.3786	10.551	2.06176	1.9088	2.68537	11.8455	10.701	9.35268	31.355	35.4544	35.2343
ENSG00000099953.9	257.939	-2.80997	0.210785	-13.331	1.52898e-40	1.00425e-37	MMP11	4320	3.7509	2.65626	3.61624	0.511221	0.421725	0.497265	2.6142	2.55007	2.11224	4.08796	3.79142	4.0841
ENSG00000125845.6	899.474	3.69658	0.277617	13.3154	1.88435e-40	1.19182e-37	BMP2	650	1.63031	2.92048	0.899412	25.8556	25.3729	19.2588	14.4286	15.5596	17.8388	10.5864	9.20358	10.2933
ENSG00000142920.16	750.571	-2.74311	0.206812	-13.2638	3.75272e-40	2.28876e-37	AZIN2	113451	10.9764	8.61271	7.56079	1.27866	0.984823	1.79493	2.7399	2.90137	2.5195	9.76684	10.8651	10.4812
ENSG00000167107.12	694.04	-2.24244	0.169715	-13.213	7.3827e-40	4.25621e-37	ACSF2	80221	8.43935	6.34953	7.91613	1.53957	1.59841	1.66087	6.88393	8.61378	6.49226	8.49665	7.97736	7.77274
ENSG00000164125.15	216.774	-3.22388	0.244011	-13.212	7.47709e-40	4.25621e-37	GASK1B	51313	2.36576	1.75702	1.90027	0.15367	0.231785	0.260094	2.58242	2.24681	2.80684	0.835885	0.73734	1.06571
ENSG00000171992.12	5108.27	-2.52438	0.191467	-13.1844	1.07884e-39	5.94304e-37	SYNPO	11346	60.2832	38.7183	44.3256	6.45756	9.3152	9.13967	34.9761	37.8935	33.5457	10.7113	9.39779	11.9524
ENSG00000129946.10	475.51	-3.48683	0.264571	-13.1792	1.15609e-39	6.16955e-37	SHC2	25759	9.38703	6.10755	4.41902	0.564546	0.711732	0.496138	5.75771	5.6717	4.25646	9.84905	11.9839	11.6925
ENSG00000175928.5	172.831	-3.74744	0.285724	-13.1156	2.68051e-39	1.38712e-36	LRRN1	57633	4.75847	3.54118	7.62524	0.336576	0.480583	0.36888	1.72302	1.85232	2.04413	0.738194	0.681313	0.814951
ENSG00000108947.4	498.646	-2.54814	0.194649	-13.091	3.70814e-39	1.86247e-36	EFNB3	1949	11.0124	8.8787	11.5273	1.30844	1.86653	2.20419	14.0588	11.4835	12.494	6.92895	6.45877	7.10018
ENSG00000163346.16	3165.25	-2.54164	0.195087	-13.0283	8.449e-39	4.07216e-36	PBXIP1	57326	46.8976	33.0713	53.6617	6.52177	7.26463	9.17136	36.8659	42.1619	33.2045	85.8987	80.7957	70.7293
ENSG00000100100.12	398.325	-3.61334	0.277371	-13.0271	8.58451e-39	4.07216e-36	PIK3IP1	113791	8.21528	5.07137	12.8121	0.660061	0.784418	0.688965	5.12583	5.46107	5.5083	8.02732	6.21708	5.90575
ENSG00000012822.15	1324.33	-2.55088	0.199889	-12.7615	2.69051e-37	1.24178e-34	CALCOCO1	57658	13.8381	8.69626	16.2708	1.93548	2.44318	2.24445	7.82323	8.0901	7.34955	7.67767	7.83579	7.46567
ENSG00000169181.12	129.126	-3.98635	0.313228	-12.7267	4.20435e-37	1.88941e-34	GSG1L	146395	4.39603	3.20191	2.74336	0.129049	0.188002	0.338301	0.669189	1.08803	0.763516	0.514357	0.591403	0.633264
ENSG00000115461.4	603.382	-2.4379	0.192116	-12.6897	6.74649e-37	2.94724e-34	IGFBP5	3488	9.16919	10.5439	9.27822	1.51074	2.13681	1.70175	6.2275	5.75179	8.25889	1.12201	0.855914	1.13278
ENSG00000005379.15	220.685	-3.40546	0.268402	-12.6879	6.90342e-37	2.94724e-34	TSPOAP1	9256	3.59677	1.98421	2.83403	0.181702	0.298189	0.314848	0.619149	0.382835	0.532489	0.395308	0.464739	0.367266
ENSG00000102934.9	122.674	-3.30022	0.262234	-12.585	2.55335e-36	1.0635e-33	PLLP	51090	1.31107	1.04007	1.46156	0.113151	0.143044	0.131185	0.484916	0.58966	0.439112	1.06954	0.945075	0.936484
ENSG00000103485.17	419.503	-2.86876	0.229532	-12.4983	7.62875e-36	3.09066e-33	QPRT	23475	4.80759	3.40419	5.49741	0.554145	0.733903	0.588927	12.1473	12.619	9.35159	6.85012	7.5209	6.86976
ENSG00000213626.11	2675.96	-2.60312	0.208305	-12.4967	7.7823e-36	3.09066e-33	LBH	81606	63.5802	46.2416	88.7432	11.4718	12.3575	8.8496	27.809	26.1829	30.8071	16.4009	15.8712	15.1207
ENSG00000150593.17	283.348	-2.43818	0.19516	-12.4933	8.1263e-36	3.15393e-33	PDCD4	27250	3.52228	3.47992	4.29224	0.729891	0.715197	0.639431	4.26613	4.30177	4.66483	4.1535	3.27278	4.34337
ENSG00000170271.10	135.536	-3.99933	0.320484	-12.479	9.71565e-36	3.68698e-33	FAXDC2	10826	1.66145	1.356	2.9412	0.142831	0.0986939	0.131996	0.673322	0.660589	0.683671	1.12996	1.1411	0.938266
ENSG00000167617.2	526.837	-4.00084	0.321238	-12.4544	1.32277e-35	4.91065e-33	CDC42EP5	148170	68.6637	56.7358	28.6935	2.03632	3.00933	4.59219	40.2126	54.8284	33.3651	18.5263	19.5657	29.1183
ENSG00000172346.14	230.433	-3.18487	0.257604	-12.3634	4.12146e-35	1.49749e-32	CSDC2	27254	7.30476	4.77961	4.55565	0.358791	0.781302	0.689292	5.41569	5.34979	5.14675	2.85173	3.24717	3.18983
ENSG00000166741.7	670.865	-3.04182	0.246354	-12.3474	5.0321e-35	1.79027e-32	NNMT	4837	19.5829	19.4519	26.9895	2.88852	3.32698	1.79617	16.7676	18.5594	15.0336	4.83254	4.50907	7.81735
ENSG00000099864.17	1016.46	-2.5708	0.208833	-12.3103	7.97107e-35	2.778e-32	PALM	5064	21.0797	16.7784	11.5268	2.38499	2.74113	3.18536	13.2893	13.749	11.1584	10.487	9.60352	11.5761
ENSG00000187244.10	4533.16	-2.67774	0.218426	-12.2592	1.49884e-34	5.11913e-32	BCAM	4059	142.736	102.782	67.2542	14.2116	15.8188	18.8511	32.8666	36.9393	30.436	30.4329	30.5173	32.9005
ENSG00000115758.12	7287.83	2.94	0.240461	12.2265	2.24353e-34	7.51231e-32	ODC1	4953	26.6858	34.1494	54.3491	363.928	308.383	211.837	116.806	155.829	134.868	37.4329	32.221	35.8852
ENSG00000168672.3	2177.35	-2.43292	0.199142	-12.217	2.52076e-34	8.27827e-32	LRATD2	157638	32.2671	29.5751	47.7052	6.47337	7.79012	6.02413	32.1986	29.2705	37.3299	7.39951	5.48558	6.64468
ENSG00000091986.15	3343.28	-1.98749	0.16279	-12.2089	2.78516e-34	8.97398e-32	CCDC80	151887	21.417	21.17	28.3503	5.77809	6.76518	5.34582	17.469	18.213	20.9262	4.26327	3.60147	4.24034
ENSG00000183873.15	206.336	-2.47259	0.204184	-12.1097	9.38761e-34	2.96875e-31	SCN5A	6331	2.6939	2.65359	2.03235	0.353704	0.46696	0.509137	0.511831	0.508019	0.48285	0.942696	0.745763	0.786319
ENSG00000168386.18	223.931	-2.75575	0.227611	-12.1072	9.66902e-34	3.00214e-31	FILIP1L	11259	4.56265	4.78083	3.39889	0.547029	0.566	0.775153	1.69232	1.84987	2.18497	0.987464	0.793455	1.22641
ENSG00000119938.8	386.328	-2.56162	0.211608	-12.1055	9.87615e-34	3.0117e-31	PPP1R3C	5507	11.3238	12.2515	17.0482	2.61203	2.43566	1.83177	9.4864	11.278	13.3741	4.20316	4.32212	4.10735
ENSG00000138678.10	256.969	2.59934	0.215339	12.0709	1.50409e-33	4.50621e-31	GPAT3	84803	1.11371	1.44669	1.22499	8.91027	8.06693	5.96485	2.63669	2.46089	3.38498	3.7986	3.59011	3.03941
ENSG00000170442.11	108.792	-4.2637	0.356767	-11.9509	6.41899e-33	1.88995e-30	KRT86	3892	7.35682	4.53397	3.16257	0.262274	0.241906	0.278736	2.40655	3.32134	3.17784	1.14437	0.990612	1.11284
ENSG00000104081.13	2312.45	-2.63091	0.220613	-11.9255	8.71853e-33	2.5235e-30	BMF	90427	21.1588	15.0384	29.0427	3.2029	3.6394	3.6927	12.1781	8.58336	11.7654	57.8085	51.2771	44.0935
ENSG00000105204.13	1783.41	-2.25833	0.189683	-11.9058	1.10363e-32	3.11746e-30	DYRK1B	9149	31.7828	22.5338	21.1497	4.15891	5.1219	6.49554	30.3027	28.4639	26.9274	55.2404	55.5362	56.4099
ENSG00000157557.11	1542.16	2.13007	0.178921	11.9051	1.11358e-32	3.11746e-30	ETS2	2114	4.85278	6.90813	7.44211	29.8667	30.1123	24.1483	12.9293	14.6624	15.9096	22.1236	18.3864	19.3725
ENSG00000117122.13	566.946	-2.09229	0.176121	-11.8798	1.50665e-32	4.14984e-30	MFAP2	4237	10.1936	8.35744	9.22048	2.50784	1.92557	2.07661	7.83318	6.89203	5.91107	19.7966	23.0441	22.0339
ENSG00000105825.11	2953.12	2.58746	0.217921	11.8734	1.62745e-32	4.41141e-30	TFPI2	7980	12.4925	19.8002	13.8364	115.499	99.6181	62.1258	56.4682	47.7734	54.3555	69.0593	64.0971	67.8984
ENSG00000114698.14	139.555	-3.13736	0.264858	-11.8454	2.27247e-32	6.0636e-30	PLSCR4	57088	4.2397	2.91024	4.43807	0.424403	0.453173	0.439766	1.58805	1.12864	2.00242	0.923925	0.813511	0.9728
ENSG00000168439.16	5046.56	1.42959	0.120966	11.8181	3.14588e-32	8.26494e-30	STIP1	10963	34.3245	41.5703	38.7022	106.445	100.9	101.366	54.9328	57.6185	54.3745	27.6368	24.2398	25.3328
ENSG00000162645.12	123.637	-3.1213	0.264783	-11.7881	4.49387e-32	1.16276e-29	GBP2	2634	1.43596	1.59114	2.34572	0.185798	0.205846	0.227839	0.808502	0.768608	0.76264	1.3653	1.19974	1.23657
ENSG00000197558.11	177.622	-5.15673	0.438696	-11.7547	6.68099e-32	1.70285e-29	SSPO	23145	0.589409	0.260099	0.461522	0.00212111	0.0189619	0.0157797	0.712444	0.541518	0.707698	0.63131	0.619688	0.613562
ENSG00000270504.1	368.997	-1.85749	0.158049	-11.7526	6.84663e-32	1.71941e-29	NA	NA	10.4264	9.81952	11.8219	2.84264	2.85584	3.15917	8.57639	9.77232	9.39765	4.91908	4.46647	4.25821
ENSG00000159399.9	467.376	2.05682	0.175062	11.749	7.14266e-32	1.76776e-29	HK2	3099	1.41823	1.81383	1.79652	6.49361	7.64015	6.81473	4.95959	4.67671	5.45864	2.5473	1.7892	2.06297
ENSG00000117318.8	1204.54	-1.65027	0.141067	-11.6985	1.29753e-31	3.16541e-29	ID3	3399	67.5461	58.3891	64.3455	20.4652	17.7002	22.4659	24.4131	21.7698	20.6632	30.1992	32.9929	31.9069
ENSG00000186815.12	3466.05	-2.01845	0.172569	-11.6965	1.32883e-31	3.19612e-29	TPCN1	53373	38.9065	27.7521	29.4599	6.61325	9.45776	7.65089	18.416	17.1695	17.8832	26.0729	23.6528	21.5592
ENSG00000139182.13	1571.06	-2.19588	0.188281	-11.6628	1.97491e-31	4.68409e-29	CLSTN3	9746	15.9032	9.64126	13.069	2.24734	3.0499	3.1313	17.3389	15.5358	16.7183	14.9779	14.5522	14.789
ENSG00000106305.9	470.5	1.61668	0.138832	11.6448	2.43795e-31	5.70313e-29	AIMP2	7965	6.69639	6.7454	7.84946	21.9364	20.8682	22.5872	13.8322	13.4685	13.5687	9.79957	10.4835	9.8312
ENSG00000071539.13	818.341	1.87595	0.162122	11.5712	5.76508e-31	1.33041e-28	TRIP13	9319	5.95985	7.42593	6.53381	26.6951	24.589	21.837	8.98252	8.51711	9.96326	8.28504	6.62828	6.16576
ENSG00000148180.19	6426.44	-1.67014	0.144383	-11.5674	6.02641e-31	1.37217e-28	GSN	2934	31.5446	25.0095	30.2391	8.38931	8.75352	10.1315	31.3499	30.0116	27.4684	54.8883	54.7735	46.688
ENSG00000111641.11	1036.96	1.61589	0.140063	11.5369	8.59805e-31	1.93196e-28	NOP2	4839	5.9991	6.24761	6.58707	18.1615	20.4348	19.1489	12.2582	12.0448	10.7816	9.41445	7.57704	7.61173
ENSG00000099957.16	320.983	-2.40766	0.210064	-11.4615	2.05886e-30	4.56612e-28	P2RX6	9127	5.54173	3.45747	4.15286	0.730097	0.97949	0.765846	3.78819	4.41551	3.68548	4.89242	4.61269	4.7753
ENSG00000004478.7	1288.91	1.63346	0.143185	11.408	3.81398e-30	8.35016e-28	FKBP4	2288	6.06441	6.01621	6.5854	20.8053	20.6572	16.4615	10.01	11.5125	9.81386	15.9341	14.5702	14.8256
ENSG00000138172.10	684.163	-1.73527	0.15272	-11.3624	6.43598e-30	1.38104e-27	CALHM2	51063	16.8511	12.6968	13.5606	4.27132	4.28566	4.38605	14.2003	15.1283	13.5034	12.4345	11.3884	12.8764
ENSG00000216775.2	273.328	-2.67555	0.235483	-11.3619	6.46969e-30	1.38104e-27	LOC730101	730101	10.6588	9.0165	15.5709	1.75617	1.49519	2.27419	3.06108	3.19203	4.07834	1.2851	1.5022	1.50555
ENSG00000124212.5	67.338	-4.71333	0.415913	-11.3325	9.06061e-30	1.91022e-27	PTGIS	5740	1.43075	1.07222	1.78683	0.0643109	0.0399247	0.059804	0.492651	0.408562	0.62312	0.449269	0.435708	0.570958
ENSG00000197565.15	99.223	3.15026	0.278464	11.313	1.13142e-29	2.35625e-27	COL4A6	1288	0.0776739	0.0987489	0.126884	0.898716	0.964677	0.857558	0.654861	0.651043	0.6405	0.665669	0.510995	0.436771
ENSG00000163704.11	387.778	-2.04736	0.181285	-11.2936	1.41162e-29	2.90436e-27	PRRT3	285368	5.77863	4.21301	4.73052	1.01334	1.30059	1.24635	5.8505	6.27114	5.51277	8.18339	7.97733	8.55726
ENSG00000133687.15	1734.36	-2.65521	0.237019	-11.2025	3.96168e-29	8.054e-27	TMTC1	83857	7.7127	5.03312	10.5845	1.13072	1.29054	1.28311	12.1739	11.4231	15.9898	2.12673	1.72161	2.51671
ENSG00000182179.12	902.303	-2.10779	0.189541	-11.1205	9.9731e-29	2.00365e-26	UBA7	7318	15.421	12.5141	12.7713	2.39786	3.10708	3.94315	9.51288	8.24578	6.9837	16.5957	15.3145	15.4697
ENSG00000105605.7	953.365	-2.73208	0.247162	-11.0538	2.10077e-28	4.1715e-26	CACNG7	59284	25.3994	22.7941	12.9792	2.17837	3.16609	3.86417	19.6888	22.5854	16.5902	25.2104	25.4516	29.806
ENSG00000102996.4	1487.29	-1.79803	0.162799	-11.0445	2.33061e-28	4.57469e-26	MMP15	4324	22.9462	17.8381	17.4378	4.69903	5.60504	6.43931	13.3844	13.4111	11.8688	29.4154	31.462	32.7915
ENSG00000185950.8	231.318	-2.26311	0.205277	-11.0247	2.90637e-28	5.64e-26	IRS2	8660	2.82232	2.77427	3.65937	0.606214	0.67331	0.650121	1.21455	1.30926	1.34345	1.00278	0.604684	0.84689
ENSG00000138166.5	752.573	1.80406	0.163705	11.0202	3.0545e-28	5.86086e-26	DUSP5	1847	4.39159	4.39062	4.58421	16.2416	17.4785	12.9595	13.8456	13.1761	11.9068	29.0447	25.9825	23.2549
ENSG00000142102.15	284.078	-2.46928	0.224273	-11.0101	3.41514e-28	6.48003e-26	PGGHG	80162	6.54981	4.89752	4.08626	0.835586	1.02477	0.942402	3.40649	2.79152	2.44249	1.8839	1.87107	2.53244
ENSG00000128602.9	745.93	-2.1293	0.193414	-11.009	3.4577e-28	6.48869e-26	SMO	6608	13.5942	11.4589	10.3228	2.00785	3.0484	3.02943	9.07291	8.8901	7.66663	10.9252	12.0337	14.5226
ENSG00000171812.12	144.063	-2.94209	0.269076	-10.9341	7.92307e-28	1.47068e-25	COL8A2	1296	3.31924	2.92341	5.03485	0.470576	0.658203	0.336811	0.916771	1.11239	1.0357	1.13584	0.977556	1.07895
ENSG00000156113.22	5500.61	1.85879	0.170022	10.9327	8.04433e-28	1.47713e-25	KCNMA1	3778	2.59772	4.17667	3.28529	11.3934	11.5482	13.5487	10.567	10.9931	12.0726	4.79972	4.75383	5.31323
ENSG00000205426.10	639.854	-3.37254	0.308998	-10.9144	9.83483e-28	1.7867e-25	KRT81	3887	48.9883	43.1647	16.4629	3.67346	4.4802	2.32265	24.0578	24.5944	20.7119	4.83484	4.88689	6.12485
ENSG00000099282.9	157.576	-2.7377	0.251672	-10.8781	1.46651e-27	2.63618e-25	TSPAN15	23555	5.74144	4.02924	4.89612	0.728836	0.993321	0.468352	4.25483	4.3072	3.52258	2.8418	2.53196	2.36391
ENSG00000167693.16	293.035	-2.62789	0.242116	-10.8538	1.91255e-27	3.40215e-25	NXN	64359	5.57017	3.46223	4.58534	0.533914	0.803075	0.867352	3.09224	3.95761	2.48485	1.84387	1.6032	1.89113
ENSG00000204580.13	8821.63	-1.44347	0.133575	-10.8064	3.21062e-27	5.65234e-25	DDR1	780	60.8862	50.1294	49.7165	17.5472	20.2473	21.3029	32.8422	33.7216	31.5428	97.2629	92.5264	87.9151
ENSG00000198805.11	650.383	2.27207	0.210547	10.7913	3.78394e-27	6.59371e-25	PNP	4860	2.10271	2.72735	3.36375	15.8742	14.0995	9.67326	8.01968	8.86251	8.94686	6.85848	7.64916	8.60552
ENSG00000105808.17	258.547	-2.20695	0.204932	-10.7692	4.81257e-27	8.30144e-25	RASA4	10156	3.04766	1.93515	2.27574	0.594134	0.463294	0.513403	2.03518	2.17232	2.17698	1.50831	1.39467	1.59901
ENSG00000146122.16	330.979	-2.63046	0.244336	-10.7658	4.99396e-27	8.52818e-25	DAAM2	23500	2.57191	2.10021	3.54549	0.394656	0.622399	0.309051	1.53814	1.37892	1.42727	0.62542	0.659011	0.563288
ENSG00000183691.4	518.3	2.52998	0.235413	10.747	6.12186e-27	1.03508e-24	NOG	9241	2.06862	4.10511	2.26762	16.4272	16.1522	16.1483	6.31364	10.3103	7.98875	27.1733	31.2736	28.4988
ENSG00000150347.14	480.775	-1.87908	0.175768	-10.6907	1.12553e-26	1.88439e-24	ARID5B	84159	5.99882	4.47315	4.74513	1.21955	1.45692	1.45957	4.18237	3.48672	3.88791	1.73499	1.58315	2.04309
ENSG00000005882.11	729.568	-2.00028	0.188013	-10.6391	1.96067e-26	3.25072e-24	PDK2	5164	11.4252	8.17667	8.02718	1.86563	2.27576	2.76539	7.51226	6.54749	6.2415	8.68873	9.07549	9.3832
ENSG00000064687.12	1103.65	-2.02478	0.190501	-10.6287	2.19188e-26	3.59911e-24	ABCA7	10347	10.9987	7.47232	6.88719	1.68846	2.34799	2.19321	5.03479	4.60586	4.60649	11.4741	11.5784	12.3557
ENSG00000175352.10	840.67	2.04482	0.193067	10.5912	3.27217e-26	5.3218e-24	NRIP3	56675	3.85952	5.03125	5.88645	22.419	22.8952	15.7222	8.34565	8.35692	9.36039	8.87852	7.11803	7.71182
ENSG00000116120.9	534.45	1.69849	0.160577	10.5775	3.79078e-26	6.10709e-24	FARSB	10056	4.63159	5.69905	4.73183	18.3575	16.3699	14.1478	5.61662	5.74299	6.02674	5.60581	5.93058	4.84781
ENSG00000173227.13	101.439	-3.82668	0.361967	-10.5719	4.02233e-26	6.41956e-24	SYT12	91683	0.865429	0.498896	0.551507	0.049694	0.0452472	0.0396098	0.131773	0.200679	0.111651	1.1841	1.13321	0.957243
ENSG00000116774.11	821.845	-2.21727	0.210213	-10.5477	5.20452e-26	8.2294e-24	OLFML3	56944	13.5818	8.2084	14.8656	2.32114	2.51086	3.05819	18.5304	15.9345	17.0918	28.928	28.4356	25.9708
ENSG00000165124.17	512.544	-2.37041	0.225351	-10.5188	7.07817e-26	1.10893e-23	SVEP1	79987	2.38436	2.0908	3.31991	0.376111	0.56509	0.567666	3.38963	2.68218	3.28781	1.45006	1.01112	1.1224
ENSG00000114626.17	710.612	-2.42191	0.230439	-10.51	7.77082e-26	1.20638e-23	ABTB1	80325	13.1236	10.5835	6.8268	1.5025	1.73149	2.46497	3.79936	3.76724	3.39215	7.23293	8.49453	8.26024
ENSG00000158106.13	105.324	-3.06662	0.292899	-10.4699	1.18787e-25	1.82751e-23	RHPN1	114822	3.20935	2.08137	1.89542	0.214999	0.266946	0.377015	1.39361	1.3214	1.34047	0.936105	1.19372	1.31879
ENSG00000154127.9	784.341	1.78389	0.170497	10.4629	1.27925e-25	1.95051e-23	UBASH3B	84959	2.15455	3.23359	2.26858	8.26202	9.225	8.87581	3.71299	3.75313	4.14868	2.94976	2.55286	2.47449
ENSG00000139200.13	326.146	-2.63497	0.251869	-10.4616	1.29581e-25	1.95828e-23	PIANP	196500	13.2923	10.0294	6.18182	1.20842	1.77319	1.76587	5.71283	4.93405	4.90557	4.05139	3.4491	4.20271
ENSG00000182796.13	163.627	-2.49127	0.238355	-10.4519	1.43593e-25	2.15099e-23	TMEM198B	440104	3.5764	2.22969	3.50933	0.457099	0.591298	0.610061	2.66847	2.22387	2.19729	1.90662	1.99548	1.92184
ENSG00000107796.13	606.457	-2.22757	0.214012	-10.4086	2.26481e-25	3.36314e-23	ACTA2	59	13.6012	10.5204	19.4622	2.80305	3.08363	3.42744	10.7097	13.359	10.6995	13.5148	12.9095	11.4236
ENSG00000185522.8	107.408	-2.66966	0.256527	-10.4069	2.30558e-25	3.38538e-23	LMNTD2	256329	3.29979	3.272	3.13961	0.473863	0.50105	0.552341	1.58531	2.0235	1.88891	1.49003	2.4855	1.83578
ENSG00000103355.13	787.819	-1.73784	0.166998	-10.4064	2.31943e-25	3.38538e-23	PRSS33	260429	22.5059	18.9128	18.3623	5.41498	6.85515	5.64202	18.6697	24.8478	19.6329	28.9242	30.0932	29.8903
ENSG00000168874.12	625.872	-2.55848	0.246085	-10.3968	2.56528e-25	3.71248e-23	ATOH8	84913	10.4504	8.59867	8.40412	1.07767	1.19508	2.3926	6.49824	6.64788	5.10789	3.89495	4.43002	4.74689
ENSG00000123136.14	2097.14	1.41842	0.136874	10.363	3.65403e-25	5.24369e-23	DDX39A	10212	18.9093	18.2162	15.839	47.0445	43.4342	51.0524	21.9269	23.8539	19.3395	26.61	24.7343	25.4136
ENSG00000151117.8	161.987	-4.53141	0.437432	-10.3591	3.80454e-25	5.41417e-23	TMEM86A	144110	1.79629	0.97779	3.65801	0.0951306	0.12599	0.0561676	2.57864	2.5736	2.08987	3.33832	2.96231	3.26229
ENSG00000137171.14	443.836	-1.78278	0.172335	-10.3449	4.41601e-25	6.23242e-23	KLC4	89953	5.50988	4.0796	4.76892	1.21534	1.29738	1.66278	3.35031	3.18662	3.02875	4.82951	4.80141	4.84361
ENSG00000167995.15	144.652	-2.71504	0.262812	-10.3307	5.11841e-25	7.16452e-23	BEST1	7439	1.3206	0.810327	0.984433	0.160712	0.199543	0.112087	1.13051	1.21095	1.27507	0.881204	1.02244	0.869062
ENSG00000013297.10	332.187	-2.76578	0.267963	-10.3215	5.63312e-25	7.82088e-23	CLDN11	5010	3.6028	2.43127	4.66505	0.438674	0.598207	0.537324	5.66938	6.61729	7.36692	0.628125	0.452131	0.912137
ENSG00000072163.19	89.6883	-3.67701	0.357431	-10.2873	8.03743e-25	1.1069e-22	LIMS2	55679	2.33612	1.40967	1.02095	0.121542	0.0997303	0.151635	0.417266	0.399735	0.255266	0.123627	0.118758	0.0545926
ENSG00000179954.15	6273.57	-2.43549	0.237228	-10.2665	9.97901e-25	1.36329e-22	SSC5D	284297	63.4252	48.3206	33.0044	5.81919	9.95233	10.9873	50.4204	54.6175	45.7258	67.3914	65.8784	72.7631
ENSG00000160200.17	185.692	-1.92438	0.187475	-10.2647	1.01598e-24	1.37698e-22	CBS	875	3.18731	2.63032	2.61571	0.687338	0.774633	0.758575	1.23844	1.44512	1.3364	0.841795	0.672736	0.6657
ENSG00000007255.10	412.128	-3.21485	0.313567	-10.2525	1.15281e-24	1.55012e-22	TRAPPC6A	79090	54.9199	41.0026	17.6724	3.74942	3.58102	4.90432	18.9216	25.8509	15.8761	24.6155	30.1842	30.7891
ENSG00000121152.9	722.176	1.73594	0.16937	10.2494	1.19114e-24	1.58915e-22	NCAPH	23397	5.85987	8.52099	6.91626	22.2192	23.0214	25.7222	8.44919	7.47101	9.19117	6.88171	5.75157	5.68911
ENSG00000274276.4	156.374	-1.94997	0.190799	-10.22	1.61301e-24	2.1353e-22	CBSL	102724560	4.45011	3.86751	3.84484	0.996889	1.10146	1.04756	1.8217	1.95936	1.91262	1.20831	0.932856	0.911264
ENSG00000137809.16	13296.5	-2.14363	0.209978	-10.2088	1.81017e-24	2.37786e-22	ITGA11	22801	55.2805	47.1047	81.5999	11.1503	16.4143	14.0745	75.9656	64.7189	84.1206	114.895	99.2956	89.2088
ENSG00000119943.12	541.861	-1.71126	0.16777	-10.2	1.98196e-24	2.58366e-22	PYROXD2	84795	11.7458	8.72014	10.9533	3.13141	3.70945	2.74865	7.96869	7.81352	8.31238	6.9942	7.54326	6.66474
ENSG00000167553.15	14224.3	1.33294	0.13073	10.1961	2.06483e-24	2.6713e-22	TUBA1C	84790	100.115	110.598	87.8209	250.537	239.555	261.93	152.769	167.92	138.625	128.361	129.574	124.023
ENSG00000108829.9	2892.41	1.39144	0.136518	10.1924	2.14358e-24	2.75232e-22	LRRC59	55379	20.2836	22.4106	23.7554	60.6784	62.8155	50.8553	18.1468	17.7353	17.044	34.9868	31.9014	29.2114
ENSG00000059915.16	322.733	-2.39625	0.236078	-10.1503	3.30424e-24	4.21093e-22	PSD	5662	4.02199	3.21965	2.0374	0.488256	0.618526	0.654268	1.89307	2.04909	1.69319	4.74561	5.12621	4.81566
ENSG00000110031.12	187.424	2.42793	0.239541	10.1357	3.8349e-24	4.851e-22	LPXN	9404	1.10636	1.58393	1.77319	9.47152	9.02877	5.60296	2.84954	2.9867	2.67535	3.18977	2.98003	3.54491
ENSG00000141524.15	103.473	-3.87307	0.383024	-10.1118	4.8962e-24	6.14797e-22	TMC6	11322	1.70491	1.18531	0.645318	0.0982959	0.102775	0.0384873	0.938954	0.745997	0.569555	0.477401	0.410346	0.434252
ENSG00000179772.7	79.565	-4.14664	0.410674	-10.0971	5.6877e-24	7.0897e-22	FOXS1	2307	5.23177	6.54679	2.96571	0.204013	0.33774	0.289091	3.16574	2.81319	2.02446	4.81699	4.67473	4.08353
ENSG00000153976.2	235.509	2.56808	0.254684	10.0834	6.54361e-24	8.09748e-22	HS3ST3A1	9955	1.68524	1.92746	1.15239	9.4203	11.5099	7.23663	4.28398	2.46082	4.10267	3.54886	3.81267	4.05499
ENSG00000150281.6	99.2783	-2.76266	0.274059	-10.0805	6.7369e-24	8.27669e-22	CTF1	1489	8.35601	5.39237	5.08082	1.05114	0.82992	0.887968	3.1129	3.34489	2.54334	1.96168	1.92401	2.26234
ENSG00000171703.16	1504.04	-1.91211	0.190063	-10.0604	8.26506e-24	1.00816e-21	TCEA2	6919	33.717	24.1308	19.5069	6.7899	6.49387	7.2657	16.0593	17.905	14.0173	14.4208	15.9147	16.6921
ENSG00000141338.13	151.014	-2.79653	0.278281	-10.0493	9.25269e-24	1.12062e-21	ABCA8	10351	1.2413	1.43742	0.987672	0.119671	0.142642	0.267084	0.451317	0.334751	0.515341	0.928036	0.822641	1.02511
ENSG00000164050.12	1652.03	-2.14614	0.214792	-9.99171	1.65703e-23	1.99275e-21	PLXNB1	5364	16.1589	9.62549	11.7504	1.97679	3.07574	3.42799	8.6129	7.11283	7.55244	11.7383	11.6225	11.889
ENSG00000082126.17	254.134	2.0767	0.207976	9.98527	1.76815e-23	2.11152e-21	MPP4	58538	0.805306	1.36181	1.17883	5.3283	4.46927	4.34627	3.20956	3.19731	3.3561	1.83488	1.33651	1.36439
ENSG00000149809.14	1438.5	-1.80284	0.180672	-9.97852	1.89262e-23	2.24447e-21	TM7SF2	7108	33.4856	26.6828	24.8448	6.64573	7.97366	9.74815	23.1554	27.1887	20.5639	24.5441	27.8348	27.3095
ENSG00000130653.15	75.5966	-3.0775	0.308661	-9.97047	2.05262e-23	2.41741e-21	PNPLA7	375775	0.727865	0.493247	0.598719	0.0764264	0.0535861	0.0860013	0.513935	0.579184	0.494935	0.327209	0.344699	0.371553
ENSG00000105519.15	116.966	-2.69084	0.270473	-9.94865	2.55636e-23	2.99007e-21	CAPS	828	2.71504	1.6838	2.00198	0.383136	0.326199	0.279212	2.16739	2.31597	1.67244	1.32316	1.28793	1.42775
ENSG00000156515.21	3804.42	1.36064	0.136964	9.93433	2.9516e-23	3.41324e-21	HK1	3098	15.1364	17.5077	18.3888	42.6038	46.6019	41.8716	32.6204	38.3446	35.4659	35.1583	33.1049	29.039
ENSG00000168389.17	153.978	2.21778	0.223249	9.93411	2.95813e-23	3.41324e-21	MFSD2A	84879	0.771117	0.951104	0.545852	3.4921	3.55761	3.44959	2.12373	1.8256	2.25067	1.83293	1.50921	1.35865
ENSG00000129038.15	14581.3	-1.87013	0.188277	-9.93289	2.99447e-23	3.43198e-21	LOXL1	4016	345.532	308.377	226.675	67.1067	79.0766	94.6986	232.481	276.484	209.633	190.016	204.876	234.371
ENSG00000187609.15	277.907	-2.41597	0.243369	-9.92718	3.17088e-23	3.60994e-21	EXD3	54932	5.26728	3.84616	2.55373	0.635152	0.712674	0.837523	1.44165	1.28594	1.19581	1.35292	1.54712	1.76953
ENSG00000100462.15	589.613	1.36654	0.137856	9.91284	3.66085e-23	4.14015e-21	PRMT5	10419	5.0354	4.85615	5.88409	12.8454	14.4039	13.4729	6.98239	7.2625	7.09161	9.34792	8.97787	8.58632
ENSG00000180914.10	273.051	-1.68336	0.170025	-9.90066	4.13544e-23	4.64611e-21	OXTR	5021	6.28606	7.09622	5.93566	2.23549	2.05272	1.72113	3.48937	3.2646	3.51583	0.516526	0.617311	0.526041
ENSG00000064666.14	12978	-1.826	0.184547	-9.89449	4.3984e-23	4.90924e-21	CNN2	1265	462.929	324.561	273.825	85.8218	99.6187	113.896	187.888	181.334	164.112	98.7972	96.5852	103.613
ENSG00000175166.16	10876.4	1.42838	0.14476	9.86726	5.77208e-23	6.40064e-21	PSMD2	5708	51.0728	65.5811	63.6756	162.041	169.205	154.127	86.219	91.7759	88.0052	112.187	99.0383	85.5728
ENSG00000150753.11	2073.06	1.78283	0.181311	9.83302	8.11454e-23	8.94012e-21	CCT5	22948	7.823	12.5747	11.1873	40.4092	37.4374	30.8643	12.664	13.7356	15.1	12.838	12.7938	11.2479
ENSG00000092969.11	459.363	-1.70734	0.173869	-9.8197	9.26178e-23	1.01387e-20	TGFB2	7042	7.08832	5.86277	7.14509	1.96774	1.8767	2.31333	6.35173	6.67881	7.45319	3.11197	2.24446	2.83339
ENSG00000106484.14	1444.21	-2.20561	0.225292	-9.79003	1.24258e-22	1.35081e-20	MEST	4232	17.5366	14.1047	28.6923	4.76476	4.39611	3.92138	25.7716	31.638	31.5937	11.2149	8.61605	9.82982
ENSG00000072195.14	1683.03	-1.8199	0.185905	-9.78945	1.2498e-22	1.35081e-20	SPEG	10290	8.67497	6.13321	7.2593	1.69279	1.90031	2.65864	4.80749	4.95161	4.07335	5.21063	5.19723	5.31946
ENSG00000216285.5	1312.82	1.24089	0.126834	9.78365	1.32352e-22	1.42092e-20	NA	NA	43.3524	47.2955	48.3852	112.151	118.154	98.3806	85.6748	82.6657	82.9827	115.818	114.546	107.58
ENSG00000006534.15	1653.61	-1.86318	0.190449	-9.78305	1.3313e-22	1.42092e-20	ALDH3B1	221	32.3629	21.2012	19.9392	6.41664	7.72496	6.05689	10.7052	10.0721	9.31458	10.407	10.6658	8.84559
ENSG00000170515.13	2502.04	1.35533	0.138697	9.77189	1.48659e-22	1.5768e-20	PA2G4	5036	19.4457	22.6271	21.8457	60.4129	55.2887	47.8522	30.4321	28.3132	27.5344	33.438	30.6986	28.1873
ENSG00000171793.13	810.466	1.7734	0.181697	9.7602	1.66829e-22	1.7586e-20	CTPS1	1503	3.33764	5.38764	4.54351	16.1347	16.1488	13.0984	8.30287	9.13238	10.0174	1.85691	1.67162	1.76017
ENSG00000070495.14	399.231	1.5799	0.162021	9.75126	1.82199e-22	1.90884e-20	JMJD6	23210	2.07924	1.83461	2.38181	7.10037	6.14969	5.58966	3.18782	3.47233	3.46068	2.07028	1.98654	1.88234
ENSG00000146278.10	605.375	-2.17147	0.222743	-9.74878	1.86699e-22	1.94406e-20	PNRC1	10957	10.1894	8.70668	16.7293	2.7281	2.87358	2.30991	11.3944	11.6045	10.878	17.5143	15.8326	13.8595
ENSG00000102057.9	217.319	-2.75358	0.282484	-9.74774	1.88616e-22	1.95212e-20	KCND1	3750	3.42313	1.88579	2.26717	0.247143	0.521657	0.352944	3.58622	2.50118	2.45535	1.86705	1.84797	2.09443
ENSG00000064205.10	145.236	-3.45667	0.355343	-9.7277	2.29728e-22	2.36329e-20	CCN5	8839	2.28488	0.794178	1.64668	0.13506	0.169928	0.124399	2.14352	2.12843	1.82068	2.03623	2.54721	2.12781
ENSG00000198933.9	554.423	-1.93779	0.199275	-9.72418	2.37802e-22	2.43171e-20	TBKBP1	9755	7.27948	5.83857	5.07104	1.25744	1.70698	1.78182	8.20006	9.20219	6.58032	10.5685	11.636	10.663
ENSG00000114115.9	656.564	-1.67111	0.172328	-9.69729	3.09598e-22	3.14703e-20	RBP1	5947	11.2491	9.74712	11.2345	3.45698	3.52505	3.1369	6.9166	8.48409	5.45755	13.3746	13.968	13.007
ENSG00000117395.12	700.763	1.65026	0.1702	9.69606	3.13364e-22	3.16646e-20	EBNA1BP2	10969	4.65664	5.98785	6.07131	20.1385	18.3396	14.0274	10.7908	11.4175	11.2338	6.59671	5.9771	5.96886
ENSG00000163431.12	48.0707	-5.96514	0.615397	-9.69316	3.22406e-22	3.23866e-20	LMOD1	25802	2.01011	1.2027	2.56334	0	0.0112183	0.0840208	0.372693	0.480561	0.304502	0.176147	0.119442	0.131262
ENSG00000023909.9	251.822	2.40458	0.248122	9.69114	3.28823e-22	3.28381e-20	GCLM	2730	0.703106	0.898964	0.814857	5.84193	4.21644	2.74375	2.22345	2.30812	2.70503	2.26922	1.9471	1.94478
ENSG00000123096.11	55.7566	-2.96827	0.307387	-9.65644	4.6163e-22	4.58329e-20	SSPN	8082	1.01923	0.799191	1.01132	0.118352	0.111027	0.132768	0.30221	0.295312	0.354545	0.290553	0.252068	0.348124
ENSG00000181513.14	210.94	-2.24048	0.232129	-9.65187	4.82665e-22	4.76444e-20	ACBD4	79777	6.81909	4.15214	4.42232	0.938309	0.920217	1.40113	2.37963	2.23209	2.29496	2.80953	3.09316	2.94488
ENSG00000187535.13	916.005	-1.80406	0.1876	-9.6165	6.81107e-22	6.68464e-20	IFT140	9742	9.11677	6.61489	9.83578	2.00414	2.43247	2.88854	5.73338	5.51632	5.25536	7.17921	6.84485	5.65119
ENSG00000146674.14	3147.96	2.17884	0.226635	9.6139	6.98551e-22	6.81666e-20	IGFBP3	3486	8.13419	10.3849	15.947	58.5262	60.1509	37.4658	54.07	57.0674	56.632	23.8975	20.1172	21.7802
ENSG00000157193.15	445.253	1.56663	0.163155	9.60213	7.83114e-22	7.59843e-20	LRP8	7804	1.0894	1.18041	1.14812	3.09543	3.63488	3.39659	2.72575	2.51142	3.25634	1.75586	1.40447	1.53569
ENSG00000110104.11	2030.16	1.93553	0.202341	9.56569	1.11458e-21	1.07535e-19	CCDC86	79080	14.8648	15.3646	8.10787	43.7956	52.5901	50.089	40.7538	39.7564	36.4064	108.937	105.089	95.9975
ENSG00000154734.14	680.689	2.2237	0.233011	9.54335	1.38294e-21	1.32677e-19	ADAMTS1	9510	2.34048	3.59267	2.06648	12.6616	15.2572	9.42749	3.4424	3.09961	4.14444	1.32871	0.931755	1.06599
ENSG00000100968.13	1231.42	-2.07312	0.21735	-9.53817	1.4537e-21	1.38686e-19	NFATC4	4776	13.4589	9.61741	9.58201	2.01466	2.12787	3.62125	8.82705	8.43161	7.02857	8.33208	8.13042	8.72479
ENSG00000168056.15	20059.5	-1.7355	0.182394	-9.51513	1.81489e-21	1.72183e-19	LTBP3	4054	205.336	177.394	119.933	46.1074	51.8327	53.0097	74.9569	88.3099	72.0217	98.0821	101.258	111.513
ENSG00000166689.15	54.4516	-3.85804	0.405633	-9.51116	1.88542e-21	1.77886e-19	PLEKHA7	144100	0.731196	0.601536	1.2021	0.0204099	0.0770375	0.0780876	0.0962152	0.0675453	0.0825414	0.0318322	0.0323773	0.0316279
ENSG00000106366.8	33256.8	2.03237	0.213808	9.50559	1.98913e-21	1.86639e-19	SERPINE1	5054	159.675	221.23	149.301	794.991	888.11	485.812	719.303	698.284	819.369	558.067	481.628	445.408
ENSG00000167680.15	3139.83	-2.55659	0.269046	-9.50243	2.05048e-21	1.91345e-19	SEMA6B	10501	56.6335	48.3945	26.5701	5.64168	7.03761	9.69049	28.9557	39.1197	23.5696	53.8641	61.4785	77.3699
ENSG00000134508.12	484.495	-2.70279	0.285081	-9.48077	2.52413e-21	2.34264e-19	CABLES1	91768	6.3695	4.263	12.0864	0.923398	1.27203	1.29654	2.90731	3.05114	2.61225	3.78438	3.2433	3.03767
ENSG00000167608.11	78.5607	-3.45946	0.365061	-9.47637	2.63289e-21	2.43037e-19	TMC4	147798	4.3055	2.07964	2.29405	0.219704	0.363716	0.202361	2.00238	1.66193	1.31633	0.571097	0.445339	0.340459
ENSG00000108821.13	462.468	-1.59771	0.168751	-9.46785	2.85673e-21	2.62282e-19	COL1A1	1277	2.51746	2.45162	2.7673	0.721674	0.780349	1.05823	2.23933	2.09465	2.08323	4.09021	3.85835	4.34708
ENSG00000163710.7	214.421	2.05088	0.216691	9.46454	2.94864e-21	2.69272e-19	PCOLCE2	26577	0.843498	1.28921	1.45042	5.32257	5.44048	4.15004	2.49091	3.18356	2.98241	3.46725	3.90143	3.42835
ENSG00000168306.12	176.558	2.17308	0.229775	9.45741	3.15662e-21	2.86732e-19	ACOX2	8309	0.533794	0.400033	0.544987	2.16167	2.34341	2.17384	2.19148	1.75825	1.9192	5.63415	4.30181	4.21725
ENSG00000011422.11	3310.72	1.82613	0.193148	9.45457	3.24347e-21	2.93062e-19	PLAUR	5329	12.8022	17.2098	8.84277	47.7871	47.2366	42.691	28.9954	30.0307	29.9107	68.0072	62.7467	61.2554
ENSG00000129757.12	117.744	-2.24913	0.238383	-9.43496	3.91158e-21	3.51569e-19	CDKN1C	1028	4.28152	3.22729	5.09105	0.745746	0.861329	1.05059	1.94173	1.98833	1.88983	2.3893	2.29266	2.28438
ENSG00000087253.12	812.823	-1.26287	0.133967	-9.42676	4.22941e-21	3.78145e-19	LPCAT2	54947	10.8201	10.1165	10.2568	4.41314	4.63505	3.94689	3.14051	2.67216	3.2035	4.8033	4.48706	4.80362
ENSG00000148288.11	82.6696	-2.83944	0.30195	-9.40367	5.26925e-21	4.68661e-19	GBGT1	26301	2.27461	1.5721	1.3594	0.241577	0.239957	0.243903	1.1673	1.49903	1.19409	1.24021	1.27742	1.40383
ENSG00000162613.16	863.716	1.3151	0.139908	9.39972	5.47108e-21	4.84091e-19	FUBP1	8880	4.76259	6.03657	5.8498	12.9338	13.6962	14.8224	6.87517	6.69858	6.89134	5.39075	4.75059	5.18238
ENSG00000182492.15	6545.18	-2.00251	0.213089	-9.39753	5.58564e-21	4.9168e-19	BGN	633	203.913	149.543	111.337	30.3868	37.8285	47.7804	217.844	196.216	182.757	156.169	139.87	169.781
ENSG00000178038.16	173.131	-1.91483	0.203974	-9.38761	6.13777e-21	5.37511e-19	ALS2CL	259173	2.6326	1.84294	2.22455	0.579365	0.659095	0.53679	0.922073	0.813536	0.767668	0.238129	0.307667	0.249389
ENSG00000160193.11	468.733	1.65154	0.176015	9.38296	6.41432e-21	5.58864e-19	WDR4	10785	4.53286	5.53244	3.76378	12.842	15.6682	14.8841	11.5441	10.3965	9.75262	6.06744	4.98038	5.47853
ENSG00000087586.17	1180.99	1.59572	0.170215	9.37473	6.9355e-21	6.01206e-19	AURKA	6790	10.289	15.7839	14.9257	41.1727	37.3819	45.4336	15.6148	14.972	16.8285	12.8803	11.238	11.9076
ENSG00000163050.16	347.775	-1.70345	0.182099	-9.35454	8.3963e-21	7.24159e-19	COQ8A	56997	2.59569	1.8809	1.89892	0.626975	0.679903	0.647988	2.56924	2.69904	2.48778	3.86507	4.0149	3.506
ENSG00000174136.11	586.469	2.45707	0.263335	9.33056	1.05318e-20	9.03775e-19	RGMB	285704	1.11935	2.69736	1.25474	9.31801	10.6245	7.89515	4.14384	5.46693	5.70965	1.88737	1.9819	2.04889
ENSG00000145703.15	180.237	-3.14652	0.337286	-9.32894	1.06934e-20	9.13058e-19	IQGAP2	10788	0.469109	0.421136	0.787601	0.0680903	0.0619974	0.0603034	2.48765	2.19975	2.33936	1.64457	1.71024	1.79522
ENSG00000163485.16	903.456	-1.65728	0.177926	-9.31441	1.22631e-20	1.04187e-18	ADORA1	134	14.5486	11.0618	9.41405	3.4672	3.92226	3.70756	12.9523	13.8624	10.7713	15.8834	16.891	16.2927
ENSG00000161714.11	5704.61	-1.83388	0.196921	-9.3128	1.24502e-20	1.05254e-18	PLCD3	113026	92.0695	67.8601	54.8555	16.7684	19.9871	23.4925	49.6249	52.6389	41.2552	31.3763	33.1978	38.1781
ENSG00000069424.14	571.551	-1.61937	0.173905	-9.31179	1.25696e-20	1.0574e-18	KCNAB2	8514	4.08352	3.16246	3.20738	0.954931	1.35503	1.08986	5.10596	4.87052	4.5341	3.05084	2.86056	2.64855
ENSG00000125648.14	2669.28	-1.67353	0.179902	-9.30245	1.37243e-20	1.14887e-18	SLC25A23	79085	47.6399	36.6254	34.9984	9.80231	12.0102	15.5773	32.7425	29.0298	28.6388	30.3746	29.699	31.2166
ENSG00000156453.13	1073.43	-1.63385	0.175692	-9.2995	1.41106e-20	1.17545e-18	PCDH1	5097	12.2223	11.237	8.41528	3.04665	4.05256	3.16521	11.8373	13.5058	11.1468	11.583	11.018	10.7728
ENSG00000112715.21	2758.95	1.72072	0.185643	9.26899	1.87923e-20	1.55784e-18	VEGFA	7422	2.32313	3.76077	3.64338	11.5797	11.5545	8.94089	6.92242	7.36118	7.49923	19.7922	17.9495	16.4264
ENSG00000182809.10	4707.04	-1.9961	0.215442	-9.26515	1.94811e-20	1.60714e-18	CRIP2	1397	112.035	80.6351	56.193	18.5904	19.1472	24.6449	54.1125	60.1977	46.0076	39.7799	42.9983	45.0324
ENSG00000123485.11	1045	1.58268	0.170991	9.25594	2.12361e-20	1.74351e-18	HJURP	55355	7.26441	10.9967	9.79725	30.1066	26.0805	27.8923	9.2681	9.26714	11.3792	9.51923	8.14611	8.73058
ENSG00000137547.8	1530.41	1.83242	0.198034	9.25304	2.18206e-20	1.78292e-18	MRPL15	29088	22.2249	32.08	24.651	117.789	91.7141	71.6758	42.116	51.8514	42.0488	90.6897	106.231	98.3743
ENSG00000165821.11	399.694	-2.13891	0.231277	-9.24826	2.28185e-20	1.85558e-18	SALL2	6297	5.54017	3.37923	5.28317	0.791646	1.13398	1.30185	4.06583	3.72301	3.3607	6.76909	5.47496	4.91779
ENSG00000167100.14	83.4383	-2.87227	0.310865	-9.23958	2.47465e-20	2.00282e-18	SAMD14	201191	0.910166	0.797607	0.635488	0.0831007	0.107941	0.129078	0.753361	0.861314	0.689383	0.672961	0.735187	0.949305
ENSG00000167767.13	2252.55	-1.44852	0.156992	-9.2267	2.79091e-20	2.24813e-18	KRT80	144501	56.612	48.1195	49.0821	15.2074	21.086	20.0626	21.4947	21.1669	22.5852	16.1604	14.5699	12.7947
ENSG00000105429.12	4192.32	-1.77179	0.192112	-9.22269	2.8975e-20	2.32303e-18	MEGF8	1954	27.8456	18.7756	21.2937	4.73255	7.42335	7.73301	22.3517	22.132	21.0311	25.2033	24.8529	23.6868
ENSG00000001617.11	4681.66	-1.72901	0.187768	-9.20821	3.316e-20	2.64614e-18	SEMA3F	6405	102.323	74.7713	57.5064	20.9933	26.954	22.8146	47.5768	49.2411	44.1081	49.0622	50.234	51.9155
ENSG00000123405.13	75.5053	-3.27814	0.356301	-9.20047	3.56385e-20	2.83069e-18	NFE2	4778	2.75322	1.48495	2.41913	0.108989	0.252601	0.328183	2.11937	2.34019	2.26506	1.41653	1.72894	1.61855
ENSG00000147509.13	602.074	1.68367	0.183099	9.1954	3.73615e-20	2.95381e-18	RGS20	8601	3.12988	4.83624	4.29582	15.4835	12.9234	11.02	7.35212	7.98782	8.33393	13.8055	13.689	13.3177
ENSG00000019144.18	3779.7	-1.52898	0.166614	-9.17677	4.44208e-20	3.49573e-18	PHLDB1	23187	15.9363	11.8971	12.3251	3.78867	5.46339	4.66281	9.20998	9.11947	8.76508	9.00299	9.1708	7.83072
ENSG00000163814.7	892.391	2.39671	0.261298	9.17231	4.6299e-20	3.62683e-18	CDCP1	64866	2.12101	2.98775	1.10537	9.86991	12.5285	10.277	7.14817	5.80838	7.97508	9.47761	7.87229	7.29845
ENSG00000115257.15	93.9978	-2.8747	0.313655	-9.16516	4.94743e-20	3.85787e-18	PCSK4	54760	3.24577	1.66657	2.09645	0.272026	0.270201	0.414796	1.40782	1.00649	0.969914	1.12214	1.34462	1.45095
ENSG00000120708.16	5364.51	-1.63867	0.178856	-9.16195	5.09682e-20	3.95629e-18	TGFBI	7045	35.3825	43.9609	40.8988	13.9657	15.4007	9.24593	47.4484	46.7847	50.3243	43.4899	37.9186	38.2423
ENSG00000096384.19	22106.3	1.24238	0.13582	9.1472	5.84266e-20	4.51471e-18	HSP90AB1	3326	211.763	258.14	268.464	574.893	579.602	592.455	356.688	379.883	361.806	372.743	306.11	306.507
ENSG00000186076.5	5161.37	1.18856	0.130026	9.14094	6.19144e-20	4.76267e-18	NA	NA	174.756	182.435	205.582	457.399	438.491	386.98	311.4	326.782	352.281	469.368	439.972	410.105
ENSG00000130433.7	40.2443	-3.81508	0.417515	-9.13759	6.38608e-20	4.88712e-18	CACNG6	59285	3.86303	3.09807	2.11105	0.14522	0.168287	0.334393	0.741636	0.886814	0.73412	0.377485	0.447941	0.468828
ENSG00000156976.16	1002.31	-1.64165	0.179667	-9.13718	6.41046e-20	4.88712e-18	EIF4A2	1974	16.6425	16.2745	18.5792	6.74231	5.24435	4.51536	5.11925	5.81686	5.33973	4.36248	6.19659	5.82653
ENSG00000140092.14	238.782	-2.40131	0.262991	-9.13076	6.80218e-20	5.1627e-18	FBLN5	10516	4.09041	2.8326	5.94604	0.667366	0.83309	0.939283	3.92194	3.52822	4.03221	1.07836	0.679555	1.02485
ENSG00000177606.6	9541.6	1.34707	0.1476	9.12652	7.07343e-20	5.34482e-18	JUN	3725	46.348	52.4932	43.179	121.104	133.644	106.517	153.162	170.271	163.245	244.884	233.887	191.401
ENSG00000171219.8	62.2051	-3.00499	0.329613	-9.11672	7.74328e-20	5.8252e-18	CDC42BPG	55561	1.06164	1.01819	1.09422	0.161432	0.116618	0.116976	0.761013	0.728521	0.38743	0.276572	0.252207	0.293749
ENSG00000162804.13	1221.27	-1.83824	0.201824	-9.10811	8.3826e-20	6.27849e-18	SNED1	25992	5.06567	3.62024	4.88951	0.970096	1.44538	1.38166	3.98207	2.95619	4.42588	9.49057	8.75451	8.36013
ENSG00000087245.12	61559.4	-1.15175	0.126503	-9.10456	8.66147e-20	6.45904e-18	MMP2	4313	685.871	598.251	752.77	286.867	320.523	309.375	631.988	708.68	626.251	916.747	908.925	939.897
ENSG00000104936.17	932.479	-2.00574	0.220518	-9.09557	9.40882e-20	6.98585e-18	DMPK	1760	17.8429	11.4228	9.43084	2.97344	2.86911	3.79209	7.58204	9.38399	6.92356	8.4519	9.46446	8.76667
ENSG00000171314.8	17985.5	1.18991	0.13098	9.08467	1.04017e-19	7.68964e-18	PGAM1	5223	172.642	192.571	216.862	474.458	453.737	399.816	338.335	333.863	353.363	486.93	459.506	431.64
ENSG00000049089.13	68.4567	-2.89804	0.319119	-9.08138	1.07204e-19	7.89107e-18	COL9A2	1298	2.12145	1.24352	1.81381	0.216087	0.193173	0.287062	0.904062	1.14931	0.873893	0.449357	0.557032	0.348807
ENSG00000124140.13	82.0007	-2.60059	0.286474	-9.07792	1.10666e-19	8.11092e-18	SLC12A5	57468	0.589603	0.584811	0.717639	0.100682	0.110007	0.101651	0.795003	0.5831	0.825663	0.431826	0.432566	0.396551
ENSG00000130304.16	916.857	-1.81196	0.199779	-9.06982	1.19212e-19	8.69994e-18	SLC27A1	376497	11.924	8.18742	7.11319	2.28893	2.33838	3.12597	5.92698	5.97624	4.93502	5.44106	5.57736	5.62379
ENSG00000089685.14	3784.66	1.09672	0.121051	9.06002	1.30423e-19	9.47758e-18	BIRC5	332	38.026	44.1823	41.7865	91.1318	82.9187	91.1547	50.1818	54.4675	49.4976	21.3756	22.2233	24.0772
ENSG00000142178.7	2244.01	-1.47726	0.163248	-9.04913	1.4411e-19	1.04278e-17	SIK1	150094	37.6695	41.3103	52.2807	13.8695	18.0526	15.2278	23.5071	22.0453	22.4689	13.2542	12.5226	10.6681
ENSG00000213585.10	4233.17	1.26165	0.139612	9.03688	1.61204e-19	1.16156e-17	VDAC1	7416	37.5447	45.5571	49.5224	112.271	106.645	99.1401	84.8901	76.9069	83.9122	46.2561	42.0996	39.5688
ENSG00000113739.10	4222.39	1.75445	0.194242	9.03229	1.6812e-19	1.2063e-17	STC2	8614	18.2444	19.5076	20.8183	79.1441	74.484	43.9926	24.1336	25.9074	26.408	33.6537	31.076	27.0205
ENSG00000087076.8	946.878	-1.7707	0.196344	-9.01838	1.90893e-19	1.36397e-17	HSD17B14	51171	49.9701	34.3452	31.1936	9.97807	12.728	11.1253	31.7713	32.07	25.8401	63.2499	76.3665	76.6334
ENSG00000180198.15	1187.63	1.09668	0.121712	9.01044	2.05224e-19	1.46026e-17	RCC1	1104	10.8744	12.048	12.0193	24.5815	25.2186	24.9475	13.0644	14.302	13.1658	13.628	12.0162	12.2744
ENSG00000173598.13	2083.67	1.5355	0.170551	9.00317	2.19289e-19	1.55386e-17	NUDT4	11163	5.48805	8.53967	6.36065	21.0493	18.7466	19.3105	8.47539	8.97853	9.95349	7.01585	6.03588	7.39034
ENSG00000112245.10	1685.58	1.2079	0.134437	8.98491	2.58951e-19	1.82732e-17	PTP4A1	7803	8.70034	9.60645	9.18969	22.574	20.4463	20.5012	12.8613	11.8288	15.0576	14.7767	13.2795	14.3244
ENSG00000177363.4	162.408	-2.12184	0.236317	-8.97879	2.7377e-19	1.92394e-17	LRRN4CL	221091	2.94842	2.23945	2.94516	0.537839	0.775496	0.553158	3.45556	3.9372	3.35233	6.08832	6.30725	5.55634
ENSG00000176171.11	1321.35	1.38769	0.154897	8.95875	3.28391e-19	2.29833e-17	BNIP3	664	5.85092	6.87611	6.95901	19.5229	17.8861	14.1157	11.3156	10.5719	9.53717	16.6058	17.2687	16.3252
ENSG00000246763.6	49.8197	2.8436	0.318093	8.93951	3.90913e-19	2.72475e-17	RGMB-AS1	503569	0.395461	0.473359	0.358892	2.46822	3.21186	3.11116	0.76668	0.520135	0.838273	0.323281	0.252936	0.370622
ENSG00000143549.19	9782.9	1.23683	0.138369	8.93865	3.93953e-19	2.73477e-17	TPM3	7170	32.6028	41.3465	42.0722	99.3848	89.5313	84.5438	63.1384	64.9196	64.3638	49.3822	44.2629	42.7137
ENSG00000155660.10	7908.16	1.51567	0.16958	8.93782	3.96905e-19	2.74411e-17	PDIA4	9601	53.0536	59.3707	68.9141	194.956	189.706	133.886	134.89	129.812	149.056	137.801	118.395	116.521
ENSG00000215375.6	269.55	-2.21906	0.248614	-8.92573	4.42789e-19	3.04899e-17	MYL5	4636	4.34232	3.07042	2.33516	0.843845	0.538094	0.708591	4.21128	4.71598	3.39393	4.54946	4.99921	4.85659
ENSG00000071967.11	1313.24	-1.39765	0.15662	-8.92382	4.50473e-19	3.08945e-17	CYBRD1	79901	23.2118	25.4069	26.3051	9.87783	9.82017	8.73898	9.81345	8.53094	12.4009	7.87185	6.88412	7.40732
ENSG00000145632.14	4944.54	-1.54288	0.173532	-8.89104	6.05378e-19	4.13521e-17	PLK2	10769	82.3662	91.7174	128.612	34.549	31.8787	37.4673	49.2198	48.3948	58.318	27.4335	23.6506	25.1196
ENSG00000172830.12	1382.3	-1.84931	0.208285	-8.87876	6.76107e-19	4.59995e-17	SSH3	54961	41.3425	28.1685	22.1112	7.14428	8.34433	9.93596	18.7122	15.4469	15.8578	22.4451	22.3898	21.9352
ENSG00000111199.10	130.368	-2.23439	0.251933	-8.86897	7.38231e-19	5.00268e-17	TRPV4	59341	2.42488	1.8737	1.73441	0.393725	0.319977	0.570596	1.81389	1.84733	1.68879	3.2099	2.61821	2.86575
ENSG00000113013.12	2124.46	1.26188	0.142372	8.86325	7.77124e-19	5.24543e-17	HSPA9	3313	13.7985	17.7796	16.8479	41.6298	38.125	36.3975	20.4592	21.2882	24.3799	15.6062	13.9766	15.1281
ENSG00000059377.16	119.553	2.43267	0.274547	8.86067	7.95382e-19	5.34754e-17	TBXAS1	6916	0.232571	0.381263	0.135684	1.45397	1.2574	1.29922	0.639385	0.726731	0.771988	1.7581	1.51089	1.70945
ENSG00000174669.11	297.901	-2.01815	0.227909	-8.85507	8.36318e-19	5.6007e-17	SLC29A2	3177	10.0724	7.04112	6.03097	1.41801	1.98173	2.3131	3.80873	4.65774	4.6863	7.80058	8.98041	8.66609
ENSG00000149582.15	787.64	-1.31595	0.148705	-8.84938	8.80086e-19	5.87079e-17	TMEM25	84866	9.14647	6.99758	9.14427	3.35007	3.34371	3.46552	7.57132	7.79453	7.98245	10.4161	9.48996	9.03986
ENSG00000099901.16	1650.19	1.53762	0.173836	8.84525	9.1326e-19	6.06838e-17	RANBP1	5902	8.41212	11.5333	12.231	36.0285	31.1797	26.245	16.5246	18.7055	16.2309	14.5536	15.2133	13.0442
ENSG00000168404.12	128.207	2.05426	0.232265	8.84446	9.19716e-19	6.08759e-17	MLKL	197259	0.434275	0.525469	0.635513	2.45045	2.42619	1.77525	0.90074	1.15479	1.04447	0.942144	0.729123	0.854697
ENSG00000177283.7	1467.11	1.88351	0.213256	8.83215	1.0268e-18	6.77014e-17	FZD8	8325	6.2104	9.57647	4.43583	23.7932	26.5961	24.1749	14.5452	14.9424	13.1269	28.5231	30.2473	28.0526
ENSG00000275993.2	3193.21	-1.45708	0.165135	-8.82357	1.10867e-18	7.28185e-17	SIK1B	102724428	55.1731	58.229	75.451	20.6327	26.2597	21.898	34.0384	32.361	32.7077	19.6119	17.9863	14.8827
ENSG00000104356.10	164.405	1.73603	0.196847	8.81915	1.15327e-18	7.54575e-17	POP1	10940	0.785415	1.1434	1.1183	3.60491	3.4981	3.07477	1.47064	1.58414	1.7341	0.973102	0.90423	0.978793
ENSG00000105373.18	6648.65	-1.23951	0.140651	-8.8127	1.22167e-18	7.96275e-17	NOP53	29997	92.3605	79.6558	84.3369	34.8143	34.3389	39.4179	67.8585	73.7019	55.4668	67.6867	71.4877	65.5932
ENSG00000180332.6	47.8713	-3.76432	0.427294	-8.80967	1.25514e-18	8.14982e-17	KCTD4	386618	3.45159	4.50081	2.05236	0.192381	0.262749	0.281127	0.425114	0.824262	0.432235	0.812622	1.20802	1.36638
ENSG00000173918.14	295.876	-2.3859	0.270874	-8.80817	1.27202e-18	8.22815e-17	C1QTNF1	114897	3.5223	3.29958	1.79375	0.535894	0.752561	0.353502	2.06893	2.19504	2.11743	7.40934	7.24307	6.25215
ENSG00000102854.15	255.446	-2.04079	0.231895	-8.80051	1.36192e-18	8.77644e-17	MSLN	10232	16.2339	11.6269	8.74104	2.50523	3.53251	2.84866	3.69578	3.16809	3.28666	2.02649	1.64432	2.14922
ENSG00000138092.10	555.643	1.27348	0.144739	8.79848	1.38679e-18	8.90312e-17	CENPO	79172	3.19178	3.43583	3.80373	8.48535	8.56567	8.18871	5.47907	4.34213	4.99441	4.00361	3.85728	3.67353
ENSG00000073350.13	82.1049	-2.77959	0.316616	-8.77907	1.64834e-18	1.05426e-16	LLGL2	3993	1.30226	1.20161	0.680737	0.124753	0.152079	0.186822	0.654934	0.509376	0.414067	0.397985	0.337333	0.432044
ENSG00000175938.6	617.082	-1.44292	0.164436	-8.77493	1.71013e-18	1.0897e-16	ORAI3	93129	11.7687	15.7154	14.3231	4.20829	5.73072	5.44626	11.7791	11.412	11.3422	17.9524	17.3625	16.7634
ENSG00000133321.10	476.427	-1.67624	0.191373	-8.75901	1.96976e-18	1.24453e-16	PLAAT4	5920	29.3763	23.8793	19.493	7.56112	8.67639	6.49461	17.9848	18.5265	14.5834	24.5455	26.1982	28.579
ENSG00000107959.15	1606.96	1.36031	0.155308	8.75877	1.9739e-18	1.24453e-16	PITRM1	10531	6.4197	7.07827	7.79285	16.0399	18.2302	20.4137	14.6094	11.978	14.5466	9.26259	7.74764	7.70109
ENSG00000013588.7	1097.78	-1.39549	0.159326	-8.75871	1.97498e-18	1.24453e-16	GPRC5A	9052	12.2155	10.9343	11.582	4.50082	5.16735	3.52961	6.22496	6.11734	6.13065	5.13145	4.48173	4.09666
ENSG00000106003.12	207.72	-1.96184	0.224149	-8.75239	2.08874e-18	1.31138e-16	LFNG	3955	2.1244	2.07475	2.16587	0.433005	0.482233	0.725137	3.71135	3.24131	3.49345	6.34403	5.6374	6.99803
ENSG00000185909.14	1062.13	-1.86669	0.213331	-8.75019	2.13e-18	1.33238e-16	KLHDC8B	200942	35.5091	25.0373	21.2455	6.23477	7.24575	8.94525	21.2844	23.9497	15.8992	45.2706	47.0074	45.5168
ENSG00000141258.12	1221.27	-1.45332	0.166135	-8.74784	2.17477e-18	1.35542e-16	SGSM2	9905	10.3038	7.23795	9.41889	2.90547	3.50602	3.43418	6.99984	5.95675	6.42477	7.36157	7.29952	6.13478
ENSG00000142623.9	64.5684	-3.36175	0.385027	-8.7312	2.51987e-18	1.56479e-16	PADI1	29943	1.2604	0.718259	1.1753	0.100619	0.118116	0.0874922	1.00257	1.07033	0.9351	0.392325	0.447412	0.803239
ENSG00000138061.11	258.417	-1.80321	0.206836	-8.71804	2.83053e-18	1.74341e-16	CYP1B1	1545	2.44901	2.10164	1.81845	0.715911	0.488887	0.618187	4.2362	3.79892	4.76681	1.79309	1.6562	2.02234
ENSG00000111186.12	3761.89	1.13058	0.129684	8.718	2.83151e-18	1.74341e-16	WNT5B	81029	30.3962	32.3851	27.25	66.195	68.7518	62.1456	30.0192	31.2141	27.3855	57.4776	56.1895	48.8081
ENSG00000106123.11	3280.19	1.90395	0.2184	8.71774	2.83814e-18	1.74341e-16	EPHB6	2051	10.2512	12.3933	5.68727	31.5416	34.4671	39.966	8.78449	8.57097	7.63541	75.1914	72.9829	71.9353
ENSG00000188833.9	43.0488	-5.05614	0.580511	-8.70982	3.0435e-18	1.86286e-16	ENTPD8	377841	2.30614	1.53093	1.51281	0.0158141	0.109956	0.0336134	0.484574	0.99064	0.675081	0.328858	0.56445	0.796445
ENSG00000109501.13	4311.55	-1.59042	0.182764	-8.70203	3.25993e-18	1.98821e-16	WFS1	7466	84.4185	57.9475	53.5912	17.8481	22.3283	24.8933	48.2647	46.0786	44.3651	65.0193	64.924	58.75
ENSG00000101335.9	5910.14	-1.73639	0.199833	-8.6892	3.6501e-18	2.21825e-16	MYL9	10398	286.003	221.37	151.758	63.3384	67.4773	66.9929	118.771	129.562	103.944	24.2582	25.8295	31.0828
ENSG00000183684.7	1603.67	1.13755	0.130942	8.68744	3.70698e-18	2.24483e-16	ALYREF	10189	35.5642	35.2156	29.8764	78.3002	72.3692	70.6781	43.3189	47.4518	45.2609	58.7344	59.2128	51.5503
ENSG00000085741.12	72.7716	-8.02501	0.923833	-8.68664	3.73315e-18	2.25268e-16	WNT11	7481	4.41838	2.35079	8.07607	0.0373584	0	0.0198517	0.946606	1.17012	0.671485	0.145664	0.493862	0.337702
ENSG00000122678.16	663.716	-1.42452	0.164066	-8.68258	3.8689e-18	2.32638e-16	POLM	27434	12.7511	9.92353	10.0398	3.56831	4.05072	4.56774	8.06914	6.82839	7.0066	8.75584	7.47874	8.06718
ENSG00000172382.9	95.3373	-2.41997	0.279043	-8.67239	4.23144e-18	2.53545e-16	PRSS27	83886	1.59164	1.19769	1.21476	0.212087	0.293425	0.241499	0.981952	0.662495	0.876437	1.12229	0.72095	0.802078
ENSG00000158856.17	759.922	-1.93496	0.223303	-8.6652	4.50721e-18	2.69125e-16	DMTN	2039	22.105	15.8432	10.5038	3.86023	4.02356	4.7845	6.6055	6.87346	5.53046	7.97529	7.83351	8.70098
ENSG00000020181.17	523.329	-1.95671	0.225846	-8.66394	4.55717e-18	2.7116e-16	ADGRA2	25960	2.69122	2.36391	4.00308	0.539888	0.946352	0.850537	8.4737	7.55228	8.29836	3.28557	3.21588	3.42853
ENSG00000121753.12	3937.68	-1.65793	0.191371	-8.66342	4.57804e-18	2.71456e-16	ADGRB2	576	44.0347	35.0304	25.0279	8.99174	11.4988	12.4936	29.883	27.3244	27.2634	30.0544	30.0416	31.0562
ENSG00000136950.13	1011.72	1.32645	0.153224	8.65694	4.84608e-18	2.86355e-16	ARPC5L	81873	6.91868	7.42999	8.80858	21.9523	19.6332	16.5305	15.3443	17.4444	16.0079	14.5483	13.9434	14.0538
ENSG00000161921.14	295.049	-1.68212	0.194456	-8.65037	5.1334e-18	3.01511e-16	CXCL16	58191	9.76873	6.9237	6.65407	2.29541	2.26407	2.71244	6.75359	5.71066	6.09493	5.84152	4.94422	5.07852
ENSG00000165661.16	556.253	1.36053	0.157282	8.65027	5.13789e-18	3.01511e-16	QSOX2	169714	2.76246	3.41843	3.50982	8.25693	8.89975	7.75458	8.63428	8.27308	8.93092	5.64886	5.15663	4.38524
ENSG00000110628.13	547.571	-1.85049	0.214102	-8.64304	5.47371e-18	3.20118e-16	SLC22A18	5002	6.43238	4.75518	3.7109	1.14737	1.63409	1.34492	4.18591	4.53704	3.36451	10.7238	10.9297	10.6767
ENSG00000153294.11	172.001	2.63913	0.30541	8.64126	5.55973e-18	3.24039e-16	ADGRF4	221393	0.288545	0.853579	0.409334	4.17936	3.20545	2.27707	3.07066	2.5793	2.86753	4.15989	3.96886	3.3817
ENSG00000183248.11	82.0843	-3.38339	0.391858	-8.63423	5.91262e-18	3.43435e-16	PRR36	80164	2.19582	1.89458	1.06666	0.130843	0.149959	0.213931	0.854044	1.30856	0.701012	0.6279	0.824925	1.37771
ENSG00000134333.13	14779.2	1.4118	0.163556	8.63194	6.03196e-18	3.49179e-16	LDHA	3939	54.0353	70.6842	82.7425	198.266	181.327	172.442	118.445	118.061	134.28	124.042	107.626	103.885
ENSG00000010322.15	1736.3	-1.40259	0.162687	-8.62142	6.61278e-18	3.81508e-16	NISCH	11188	16.5045	10.9848	13.8524	4.64595	5.70404	5.28615	12.2086	11.4569	11.2963	8.87617	7.99914	7.92147
ENSG00000188747.8	57.6626	-3.41114	0.39616	-8.61052	7.27323e-18	4.18199e-16	NOXA1	10811	6.23006	2.73119	3.76002	0.507823	0.371675	0.312456	0.944979	1.76906	1.05088	0.868445	1.30731	1.31156
ENSG00000116455.13	292.934	1.52889	0.177632	8.60709	7.49384e-18	4.29437e-16	WDR77	79084	2.84569	2.37338	2.9391	8.0584	8.84606	6.64405	5.25732	5.14023	4.67002	6.35891	5.28415	5.90515
ENSG00000184500.14	297.554	-1.67632	0.194876	-8.60203	7.8321e-18	4.4732e-16	PROS1	5627	5.92998	6.1214	4.49207	1.90372	1.78031	1.48512	3.25799	3.13575	3.9587	3.39553	2.62372	3.29528
ENSG00000162458.12	2633.7	-1.11235	0.129393	-8.59669	8.20517e-18	4.67066e-16	FBLIM1	54751	36.1664	31.2096	30.9579	13.5136	16.6724	15.2916	35.5622	33.7767	34.2186	33.5205	31.5047	31.5737
ENSG00000137834.14	153.905	-2.1942	0.255268	-8.59569	8.27664e-18	4.69568e-16	SMAD6	4091	1.70196	1.22815	1.78308	0.256638	0.390178	0.384071	0.876507	1.44237	1.10614	0.639876	0.720071	0.54108
ENSG00000126067.11	3821.53	0.976238	0.113713	8.58513	9.07366e-18	5.13083e-16	PSMB2	5690	22.8725	22.9802	24.7266	45.0525	46.1853	47.6343	38.7333	35.7915	36.2549	59.2649	54.8198	51.6974
ENSG00000108840.15	2087.86	-1.62188	0.189018	-8.58053	9.44347e-18	5.32231e-16	HDAC5	10014	18.7388	15.7807	11.744	4.02097	5.1343	5.87508	9.9148	8.70488	8.23393	26.5664	28.5623	25.5292
ENSG00000085840.12	232.226	1.41689	0.165228	8.57531	9.88187e-18	5.55108e-16	ORC1	4998	2.5284	3.19368	2.65137	7.13149	7.66219	7.56401	2.81273	2.77048	2.61727	2.2895	2.14091	1.94459
ENSG00000165029.15	270.366	-1.71164	0.199962	-8.55983	1.13033e-17	6.32874e-16	ABCA1	19	1.18876	1.25385	0.948714	0.324018	0.349319	0.361153	1.21545	0.882698	1.05648	2.51649	2.10512	2.46972
ENSG00000164045.11	248.033	1.80474	0.210947	8.55545	1.1741e-17	6.55231e-16	CDC25A	993	1.37594	1.92169	2.15572	6.79759	7.24973	5.04771	2.24673	2.71674	2.33739	1.96801	1.7281	1.56149
ENSG00000131459.12	1358.42	1.43184	0.167538	8.54634	1.27057e-17	7.04525e-16	GFPT2	9945	5.06359	7.36742	6.19492	17.3015	18.3131	14.6481	15.6024	14.9489	15.4204	22.9624	19.126	18.0896
ENSG00000187957.7	834.099	1.36349	0.159541	8.54633	1.27068e-17	7.04525e-16	DNER	92737	4.37109	4.92835	5.79356	13.4831	13.5851	11.81	11.3637	11.8949	13.4182	15.0354	12.0535	12.8195
ENSG00000173801.16	9390.87	-1.67114	0.196191	-8.51791	1.62459e-17	8.97836e-16	JUP	3728	117.407	101.969	69.2808	25.9909	26.8802	37.7684	53.6045	51.464	46.2535	218.947	214.071	206.749
ENSG00000175063.16	5582.62	1.44557	0.169816	8.5126	1.70082e-17	9.36933e-16	UBE2C	11065	141.399	177.961	124.158	397.432	329.987	480.53	176.529	173.947	159.727	173.873	163.48	174.738
ENSG00000065618.18	72.3246	2.74261	0.322304	8.50937	1.74884e-17	9.60287e-16	COL17A1	1308	0.128224	0.277767	0.117821	0.921264	1.31717	1.25353	0.600447	0.569187	0.627232	0.480761	0.341373	0.29742
ENSG00000135624.15	6205.93	1.13373	0.133259	8.50775	1.77348e-17	9.70695e-16	CCT7	10574	47.5684	52.5806	57.0316	126.653	114.825	103.451	73.5212	83.2106	72.2975	117.018	107.762	108.51
ENSG00000150630.3	561.831	1.45759	0.171677	8.49029	2.0612e-17	1.12457e-15	VEGFC	7424	6.7245	9.68816	7.73456	23.1657	23.8203	19.3413	11.8816	12.135	14.511	4.62466	4.53236	4.8343
ENSG00000149489.8	186.308	-1.98031	0.233276	-8.48915	2.08156e-17	1.13207e-15	ROM1	6094	6.4398	5.29786	4.5181	1.42006	1.35697	1.33726	3.64377	4.05797	2.40301	5.91077	4.87137	4.73541
ENSG00000141076.17	901.033	1.4486	0.17094	8.47428	2.36547e-17	1.28239e-15	UTP4	84916	4.55965	5.3328	5.98243	15.3075	16.3575	11.6873	7.16405	6.38231	7.77774	6.14605	5.76079	5.22986
ENSG00000103342.12	1862.96	1.26349	0.149149	8.47129	2.42686e-17	1.3115e-15	GSPT1	2935	6.7696	9.7951	8.19944	19.5661	19.5071	20.39	11.5363	12.4819	12.5799	7.74971	6.82501	7.70719
ENSG00000142235.8	52.9263	-3.56716	0.421624	-8.46053	2.66175e-17	1.4339e-15	LMTK3	114783	1.17698	0.775526	0.578426	0.0521195	0.0603981	0.10155	0.99303	0.831628	0.702601	0.417728	0.298565	0.325307
ENSG00000177133.10	117.935	-2.05005	0.242384	-8.45788	2.72286e-17	1.46221e-15	PRDM16-DT	440556	2.14268	1.97273	1.56231	0.392427	0.517074	0.459615	0.972169	1.31575	0.881692	0.936804	0.794038	1.02387
ENSG00000088280.18	605.175	-1.71627	0.203364	-8.4394	3.18979e-17	1.70758e-15	ASAP3	55616	8.99249	6.18009	10.3047	2.14893	2.58107	3.02916	6.8454	6.31257	6.65637	8.20361	7.20301	6.26996
ENSG00000131015.4	242.108	1.73706	0.206117	8.42752	3.53054e-17	1.8841e-15	ULBP2	80328	2.36684	3.00392	2.77504	10.539	9.70874	6.92521	10.5398	11.867	10.5321	14.8642	14.1958	13.2232
ENSG00000171848.13	3078.96	1.57999	0.187545	8.42458	3.62033e-17	1.92599e-15	RRM2	6241	19.248	28.7599	21.1711	73.324	71.0969	62.4006	20.8223	16.7424	23.8134	17.6576	13.5567	14.1312
ENSG00000175792.11	1169.52	1.4345	0.170295	8.4236	3.6508e-17	1.93617e-15	RUVBL1	8607	3.97869	4.49363	5.77588	14.3569	13.1176	11.0683	8.85296	10.9185	9.59175	8.04674	7.4672	7.33657
ENSG00000154839.9	291.813	1.80619	0.2145	8.42049	3.74915e-17	1.98218e-15	SKA1	220134	2.63599	3.61402	2.99425	12.1168	10.5405	9.67818	3.81637	3.45005	5.73847	2.41064	1.90928	2.02215
ENSG00000204520.12	1998.88	1.02074	0.121395	8.40844	4.15497e-17	2.18995e-15	MICA	100507436	22.533	19.4502	23.0231	45.0932	44.8467	41.9705	38.213	35.9463	37.4806	71.4089	70.122	65.9018
ENSG00000120438.11	1741.72	1.33013	0.158343	8.40031	4.45298e-17	2.3398e-15	TCP1	6950	10.7091	13.4771	13.8671	36.7052	31.5333	27.463	14.348	14.2819	16.2319	14.2502	12.4975	12.2788
ENSG00000134853.11	104.905	-2.20965	0.263155	-8.39676	4.58975e-17	2.40427e-15	PDGFRA	5156	1.26998	0.812947	1.54297	0.253461	0.238028	0.293858	0.521389	0.473875	0.559114	0.203644	0.249775	0.22019
ENSG00000237649.7	1804.55	1.0969	0.130703	8.39231	4.76682e-17	2.48939e-15	KIFC1	3833	20.6299	24.5606	21.7038	48.0801	44.8676	50.1432	19.1355	21.4887	21.7194	21.6257	18.9119	19.4092
ENSG00000162572.20	66.2347	-2.39843	0.285832	-8.39104	4.81842e-17	2.50866e-15	SCNN1D	6339	1.66328	1.27046	1.78699	0.278564	0.309899	0.30789	0.984891	0.658492	0.738524	0.666172	0.736499	0.733841
ENSG00000105419.17	254.174	-2.1317	0.254113	-8.3888	4.9112e-17	2.54919e-15	MEIS3	56917	3.29779	2.55241	1.80665	0.47283	0.730579	0.539731	4.9017	5.36088	3.99361	1.90051	2.38449	2.62329
ENSG00000102172.15	2101.08	1.35009	0.160993	8.38605	5.0274e-17	2.6016e-15	SMS	6611	23.9608	33.032	29.794	81.9321	68.0594	71.2971	38.0758	37.2533	42.7317	66.008	55.3082	51.6685
ENSG00000139289.13	1906.23	1.31936	0.15737	8.38381	5.12423e-17	2.6423e-15	PHLDA1	22822	7.40332	8.17277	6.94346	21.1377	17.9925	17.0595	8.53527	6.72708	8.91635	15.4159	14.541	12.6612
ENSG00000197380.10	217.727	-2.56832	0.306353	-8.38352	5.13698e-17	2.6423e-15	DACT3	147906	1.30642	1.13382	0.902284	0.0920233	0.257599	0.21338	3.91415	4.74615	2.7254	2.92483	3.40622	3.3922
ENSG00000198648.10	315.844	1.4695	0.175469	8.3747	5.53634e-17	2.83916e-15	STK39	27347	2.44939	2.96469	2.51561	7.49768	7.15368	7.30613	3.27315	2.93313	3.99785	2.23717	1.745	1.73189
ENSG00000171208.9	782.235	1.36512	0.163029	8.37346	5.59515e-17	2.86073e-15	NETO2	81831	3.26981	4.67518	3.45223	10.1616	9.87308	9.32124	3.63865	4.18769	4.24287	4.09066	3.48707	4.00247
ENSG00000179869.14	45.2873	3.37525	0.403233	8.37048	5.73834e-17	2.92518e-15	ABCA13	154664	0.0350986	0.0227626	0.0374885	0.272752	0.238224	0.482286	0.0637351	0.0694775	0.0713182	0.0458399	0.0839247	0.0394729
ENSG00000062716.12	1433.29	-1.13135	0.135352	-8.35855	6.34952e-17	3.22711e-15	VMP1	81671	15.8529	18.9311	18.4888	8.87119	7.92922	7.51897	7.24513	7.32739	8.2975	8.59685	9.21555	9.37072
ENSG00000092096.16	789.88	-1.53275	0.183384	-8.35811	6.37331e-17	3.22959e-15	SLC22A17	51310	11.2433	9.06642	7.02019	2.77815	3.18646	3.47618	12.5777	10.6438	10.8349	13.8572	15.1616	13.8765
ENSG00000149577.15	1360.67	-1.62619	0.194677	-8.35327	6.63978e-17	3.35466e-15	SIDT2	51092	11.8955	8.57176	8.21189	2.40058	3.09736	3.7927	10.6633	8.58223	9.16347	9.28291	8.00891	8.82065
ENSG00000156804.7	344.476	-1.72094	0.20604	-8.35244	6.68654e-17	3.36832e-15	FBXO32	114907	3.85798	3.26176	5.60828	1.23114	1.43975	1.1924	1.10072	1.36912	1.28766	2.814	2.66175	2.86642
ENSG00000253552.7	58.697	-2.43342	0.291396	-8.35091	6.77416e-17	3.40242e-15	NA	NA	1.36521	0.9683	1.2664	0.178342	0.236194	0.252715	0.400347	0.401504	0.524717	0.419432	0.437841	0.394806
ENSG00000069849.10	1308.78	1.47166	0.176283	8.34824	6.92888e-17	3.46992e-15	ATP1B3	483	12.7349	16.3356	18.9475	51.3574	44.3928	37.5002	23.0119	26.3607	26.2441	20.3022	17.8277	16.9444
ENSG00000109519.12	388.376	1.46878	0.175963	8.34709	6.99648e-17	3.49353e-15	GRPEL1	80273	2.24386	2.59859	3.07133	7.93471	7.40155	6.60698	4.87179	6.25646	5.28309	3.76785	3.94592	3.28611
ENSG00000188760.10	176.105	-1.90094	0.227768	-8.34593	7.0653e-17	3.51761e-15	TMEM198	130612	5.05389	3.87354	3.29579	1.14819	0.829442	1.29421	5.16667	5.73677	4.92489	3.52725	3.42666	3.79666
ENSG00000110237.3	1793.2	-1.6794	0.20127	-8.34401	7.18137e-17	3.56501e-15	ARHGEF17	9828	16.0394	10.2815	12.6993	2.91031	4.51597	4.75689	10.057	8.21886	8.87858	12.7592	12.2939	12.3737
ENSG00000144959.9	769.488	1.74493	0.209149	8.34302	7.24168e-17	3.58452e-15	NCEH1	57552	4.87344	6.58203	4.74161	17.406	19.0589	17.8145	5.57361	5.15974	8.70794	3.37035	2.51555	2.77052
ENSG00000073008.14	1097.77	1.31707	0.157878	8.34236	7.28205e-17	3.59086e-15	PVR	5817	9.73175	11.4469	11.3911	26.3434	31.0278	23.798	13.6082	13.3162	13.5727	14.6926	12.2822	10.9281
ENSG00000132879.13	648.723	-1.68484	0.201967	-8.34213	7.29653e-17	3.59086e-15	FBXO44	93611	15.5209	11.1337	9.14705	3.40785	3.78916	3.93257	9.98071	8.43148	6.99954	13.6511	14.2547	13.0381
ENSG00000162738.5	134.444	-2.318	0.278021	-8.33748	7.58902e-17	3.72407e-15	VANGL2	57216	1.13797	0.785956	1.39419	0.176372	0.258612	0.232071	1.22736	1.1912	1.2171	3.02366	2.4981	2.36436
ENSG00000126603.8	1430.87	-1.76508	0.21172	-8.33686	7.62896e-17	3.73294e-15	GLIS2	84662	38.2575	29.1672	23.0311	7.47647	7.40638	11.732	17.3032	15.6808	14.1373	10.6041	10.6663	11.7413
ENSG00000135480.15	200.073	-2.13352	0.256041	-8.33272	7.90063e-17	3.85483e-15	KRT7	3855	4.60498	4.3963	2.77468	0.876595	1.04486	0.756938	3.17677	3.82056	2.33879	1.70897	2.23073	2.3772
ENSG00000114850.6	2978.41	1.45772	0.175056	8.32717	8.27972e-17	4.02829e-15	SSR3	6747	16.5612	24.1989	19.5811	60.7645	60.9441	44.0378	34.2815	34.5753	40.4409	19.4888	21.1679	20.4276
ENSG00000099204.18	484.545	-1.84672	0.222119	-8.31409	9.24608e-17	4.4847e-15	ABLIM1	3983	4.17888	3.90486	6.98408	1.24946	1.49381	1.4486	1.81523	1.75603	2.32236	1.88966	1.49557	1.69564
ENSG00000164938.13	198.635	-1.62911	0.195953	-8.31378	9.27035e-17	4.4847e-15	TP53INP1	94241	2.92147	2.99172	3.26063	0.884966	0.92612	1.15885	0.744973	0.644396	0.967526	2.42362	2.10997	2.5203
ENSG00000103966.10	878.857	1.33861	0.161021	8.31324	9.31267e-17	4.49244e-15	EHD4	30844	3.53602	4.57372	3.93982	9.65396	11.1384	9.68521	6.15835	5.43609	7.2258	2.70032	2.3026	2.35221
ENSG00000102683.7	58.4515	-4.01098	0.482526	-8.31246	9.37404e-17	4.50931e-15	SGCG	6445	1.74407	1.72291	2.84904	0.138081	0.137155	0.117399	3.77542	4.66763	4.25024	0.825536	0.657135	1.28385
ENSG00000257219.5	449.608	1.69664	0.20442	8.29979	1.04292e-16	5.00279e-15	NA	NA	10.3339	10.5641	5.63864	28.1939	30.7496	26.8283	16.3276	15.448	16.8221	22.4715	22.4614	24.7384
ENSG00000166986.14	2560.42	1.02614	0.123653	8.29849	1.05441e-16	5.04375e-15	MARS	4141	11.4456	13.2067	13.5559	24.9323	25.8616	27.0398	18.0047	18.826	17.6066	19.3332	17.8084	16.7699
ENSG00000204267.13	233.592	1.57211	0.189618	8.29092	1.1238e-16	5.36067e-15	TAP2	6891	0.830089	1.07203	1.17827	3.03905	3.22781	2.91652	1.71223	1.59275	2.12883	1.62373	1.73504	1.45923
ENSG00000067057.16	4170.07	1.20843	0.145887	8.28335	1.19755e-16	5.69651e-15	PFKP	5214	28.262	28.0012	22.214	54.976	66.914	59.4221	38.1773	35.4706	37.9951	57.3137	54.9972	47.365
ENSG00000144339.11	603.759	-1.59176	0.192203	-8.28163	1.21496e-16	5.76328e-15	TMEFF2	23671	6.13439	7.52863	9.73543	2.4886	2.2771	3.00414	4.09648	4.44403	4.70246	4.43855	3.77256	3.44945
ENSG00000108671.9	1512.99	1.49274	0.180386	8.27526	1.28171e-16	6.06311e-15	PSMD11	5717	5.22845	5.78227	8.12033	18.7306	18.178	16.967	11.2098	9.48265	12.0918	8.88113	7.80627	6.94991
ENSG00000187634.11	65.978	-3.07233	0.371327	-8.27394	1.29609e-16	6.11416e-15	SAMD11	148398	1.38448	1.40116	1.37313	0.183012	0.106932	0.205941	0.367935	0.547136	0.145124	1.32922	1.18121	1.52922
ENSG00000165795.23	73.9713	-2.84977	0.344609	-8.26959	1.34424e-16	6.32385e-15	NDRG2	57447	0.620702	0.47922	0.72982	0.100984	0.0590039	0.0946963	0.448049	0.435302	0.2736	0.949625	0.769568	1.07394
ENSG00000234964.4	142.822	2.0195	0.244399	8.2631	1.41934e-16	6.64762e-15	NA	NA	5.21335	5.47928	6.43914	29.6777	22.8789	17.0648	14.3559	13.0885	12.8133	29.9366	33.0843	27.1704
ENSG00000044090.8	2147.48	-1.35277	0.163715	-8.26298	1.42085e-16	6.64762e-15	CUL7	9820	27.7162	19.0977	20.9713	7.64215	9.42726	9.4684	19.3654	17.0856	17.0895	30.2843	29.0752	27.7951
ENSG00000275700.4	1346.14	1.28778	0.156047	8.2525	1.5511e-16	7.23721e-15	AATF	26574	8.92526	10.5407	8.90496	24.3938	22.4819	22.386	12.2441	14.3373	11.5108	15.605	13.0424	11.5119
ENSG00000104870.12	1104.17	-1.68644	0.204618	-8.24188	1.69523e-16	7.88813e-15	FCGRT	2217	24.3729	16.3464	12.8716	5.31995	5.30561	6.01937	12.9321	15.4465	12.1579	17.5582	17.4043	17.2374
ENSG00000006282.20	3693.24	-1.47405	0.178864	-8.24117	1.70529e-16	7.91338e-15	SPATA20	64847	59.0145	43.6767	34.6695	15.2269	17.2616	16.9507	46.567	45.9467	38.9125	35.78	36.9371	35.2791
ENSG00000235884.3	214.306	1.4209	0.172765	8.22443	1.96117e-16	9.07611e-15	NA	NA	2.78617	3.02325	3.14802	8.20948	8.59627	7.199	5.31418	5.18614	5.67881	3.70554	3.63534	3.02896
ENSG00000177144.7	297.085	1.81191	0.220404	8.22086	2.02054e-16	9.32563e-15	NUDT4B	440672	4.95335	9.52029	6.55695	25.4366	24.4533	23.99	9.46671	11.4281	10.1934	7.49167	7.71828	10.5171
ENSG00000103184.11	37.3567	-5.02503	0.611544	-8.21696	2.08727e-16	9.60765e-15	SEC14L5	9717	0.675824	0.431991	0.727336	0.0138486	0.0206336	0.0220768	0.489632	0.212787	0.326704	0.215989	0.183073	0.232486
ENSG00000126705.13	1710.39	-1.48335	0.180602	-8.21339	2.15025e-16	9.87092e-15	AHDC1	27245	20.1256	14.6605	15.7505	4.83141	5.62685	7.61875	17.0893	15.2723	16.3741	10.4331	9.70878	9.70255
ENSG00000105185.11	623.322	1.46755	0.178725	8.21122	2.18955e-16	1.00244e-14	PDCD5	9141	6.88008	8.69331	9.07332	27.3114	21.3545	19.5479	14.6392	15.0344	13.2385	10.0125	12.9471	11.6706
ENSG00000137692.11	601.196	1.3645	0.166194	8.21025	2.20724e-16	1.00784e-14	DCUN1D5	84259	8.66374	11.2374	11.3073	31.8163	24.9468	23.6637	15.8567	17.867	16.4187	18.9957	18.1701	18.8738
ENSG00000171303.6	146.056	2.08756	0.254695	8.19633	2.47846e-16	1.12866e-14	KCNK3	3777	0.281363	0.224812	0.135183	0.814385	1.05231	0.819545	1.26555	1.29476	1.31967	2.36982	2.48662	2.39183
ENSG00000068489.12	700.335	1.64007	0.200434	8.1826	2.77795e-16	1.26168e-14	PRR11	55771	4.45557	6.32578	6.85571	16.7963	19.5771	18.645	8.53725	6.37922	9.48374	3.41454	2.4994	2.75384
ENSG00000057294.14	211.907	-1.55378	0.189978	-8.17875	2.86809e-16	1.29916e-14	PKP2	5318	2.77121	2.93846	3.42206	0.993386	1.04365	1.07604	1.83866	1.50528	2.14606	0.264842	0.244123	0.287811
ENSG00000178498.15	735.417	-1.26055	0.154138	-8.17807	2.8842e-16	1.30119e-14	DTX3	196403	15.3221	11.1426	12.9984	5.25632	5.41726	5.79616	9.32445	8.74181	8.01286	10.2689	9.13911	9.40938
ENSG00000177045.7	253.445	-1.81991	0.22254	-8.17792	2.8878e-16	1.30119e-14	SIX5	147912	5.35832	3.66288	3.58403	0.870239	1.26528	1.4342	4.0281	4.00993	3.30121	5.57329	5.46865	5.34207
ENSG00000072071.16	568.327	-1.77311	0.216897	-8.17492	2.96074e-16	1.33054e-14	ADGRL1	22859	3.84094	2.30777	2.95381	0.628845	0.929066	1.10637	4.34704	4.89051	4.73726	5.4121	4.93893	5.15217
ENSG00000134057.14	1610.23	1.42748	0.174713	8.17044	3.07268e-16	1.37722e-14	CCNB1	891	16.9914	25.4974	27.592	67.0102	56.1116	65.4772	23.7211	22.8364	20.7202	20.5314	20.4194	20.8072
ENSG00000111077.17	5026.48	-1.65404	0.202625	-8.16306	3.26643e-16	1.46023e-14	TNS2	23371	52.8022	35.9799	34.6403	9.91406	12.5778	16.7262	39.3692	32.6252	35.1239	38.3102	36.0798	38.3935
ENSG00000120992.17	666.555	1.48897	0.182476	8.15981	3.35544e-16	1.49611e-14	LYPLA1	10434	4.02635	4.29589	4.5969	14.5993	11.2366	10.4385	6.28324	4.4155	6.42928	7.31419	6.70686	7.11919
ENSG00000169032.9	678.706	1.53495	0.188127	8.15912	3.37475e-16	1.49828e-14	MAP2K1	5604	3.84966	6.27562	5.66199	15.4746	16.6151	13.6943	7.57895	9.84304	9.47602	7.75339	7.05023	7.93474
ENSG00000164220.6	3721.63	-2.24659	0.275351	-8.15901	3.37787e-16	1.49828e-14	F2RL2	2151	48.6443	33.9055	95.7898	12.4122	14.1478	11.0229	103.862	86.0288	119.484	53.2413	41.168	48.7784
ENSG00000114796.15	51.2506	-2.53783	0.311081	-8.1581	3.40323e-16	1.50562e-14	KLHL24	54800	0.500094	0.658091	0.554345	0.119251	0.097851	0.0771437	0.25053	0.257383	0.215508	0.336936	0.274165	0.307992
ENSG00000142945.12	992.164	1.44691	0.177414	8.15557	3.47526e-16	1.53351e-14	KIF2C	11004	7.52834	10.2543	12.8286	29.6327	26.7337	27.1655	9.78543	11.2531	10.9305	7.41815	6.99229	7.08461
ENSG00000030582.17	25990.8	-1.25543	0.153944	-8.15511	3.48862e-16	1.53544e-14	GRN	2896	369.776	278.988	251.618	113.195	131.102	132.837	470.043	434.08	451.662	592.024	573.951	550.799
ENSG00000014138.8	1633.96	1.15987	0.142435	8.14314	3.85164e-16	1.69086e-14	POLA2	23649	10.9903	11.34	8.99128	24.8681	24.2579	20.8269	11.6955	11.7848	11.8081	14.3842	12.6735	12.1375
ENSG00000179409.10	985.076	1.06436	0.130746	8.14065	3.9316e-16	1.72154e-14	GEMIN4	50628	6.10702	5.95573	5.31719	11.4559	12.9593	11.9097	8.76794	8.62738	8.34888	9.39573	8.62879	8.02625
ENSG00000135519.6	61.0742	-2.8064	0.344798	-8.13925	3.97749e-16	1.73393e-14	KCNH3	23416	1.2799	0.995369	0.877733	0.157733	0.135785	0.156458	0.607253	0.870012	0.543397	1.27104	1.04258	0.882657
ENSG00000184792.15	592.934	1.54147	0.18939	8.13916	3.98021e-16	1.73393e-14	OSBP2	23762	1.92924	2.37607	1.4502	5.27476	5.89097	5.56315	7.47081	5.91797	7.50472	4.1847	3.52189	3.42309
ENSG00000167363.13	145.393	-2.16093	0.265611	-8.1357	4.09572e-16	1.77971e-14	FN3K	64122	4.73482	3.36394	2.40076	0.787634	0.816866	0.738592	1.91111	2.17675	1.44433	1.64091	1.33215	1.77996
ENSG00000146411.5	74.8583	-2.90667	0.357859	-8.1224	4.57072e-16	1.98107e-14	SLC2A12	154091	1.12954	1.36043	2.41942	0.18068	0.189438	0.288031	0.757111	0.355922	0.57509	1.0176	1.03502	1.01106
ENSG00000103034.14	187.888	-2.07867	0.256039	-8.11857	4.71713e-16	2.03935e-14	NDRG4	65009	0.955541	0.780104	1.4868	0.27429	0.281686	0.207513	1.06292	1.22535	1.11764	1.70393	1.57331	1.32678
ENSG00000112578.9	641.706	1.30718	0.161018	8.11819	4.73174e-16	2.0405e-14	BYSL	705	9.6902	7.98302	7.05401	19.6114	22.1749	19.3157	15.236	14.9028	12.7301	16.1024	16.6682	14.3502
ENSG00000103145.10	2627.29	-1.82948	0.226007	-8.09478	5.73692e-16	2.46774e-14	HCFC1R1	54985	213.718	164.99	103.673	46.5076	39.4807	49.726	92.47	101.097	70.2822	73.8286	82.2504	91.2185
ENSG00000119227.7	128.442	-1.74699	0.21633	-8.07557	6.71618e-16	2.88171e-14	PIGZ	80235	4.04156	2.80945	3.58923	1.01961	1.13763	0.950011	1.64609	1.81593	1.72596	2.21469	1.88334	1.80367
ENSG00000101670.11	310.698	1.6253	0.201308	8.07373	6.81844e-16	2.91826e-14	LIPG	9388	0.573419	0.868287	0.72178	1.97701	1.96715	2.73725	1.09646	1.01473	1.31028	0.786862	0.759641	0.781811
ENSG00000188322.4	62.4491	-2.53746	0.314565	-8.06657	7.23009e-16	3.0867e-14	SBK1	388228	1.16571	1.15965	0.766758	0.15273	0.169553	0.210057	0.529405	0.477842	0.545002	0.747308	0.760105	1.02095
ENSG00000170425.3	846.956	1.44636	0.179573	8.05443	7.98468e-16	3.40036e-14	ADORA2B	136	6.23787	8.24511	10.0745	24.9121	22.597	19.5065	15.7262	18.0159	18.565	20.999	20.4057	19.2069
ENSG00000198246.7	179.584	-1.77845	0.221039	-8.04587	8.56364e-16	3.63398e-14	SLC29A3	55315	2.97398	2.37253	3.4007	0.718517	0.89627	0.941201	3.64319	3.79197	3.84813	6.38497	6.7152	5.52402
ENSG00000108828.15	8399.21	-1.22416	0.152151	-8.04569	8.57583e-16	3.63398e-14	VAT1	10493	200.504	162.665	147.247	63.7824	78.7637	75.9272	148.377	147.746	124.999	113.383	108.466	105.79
ENSG00000182481.8	3276.39	1.58424	0.196959	8.0435	8.73097e-16	3.69056e-14	KPNA2	3838	26.9297	41.9117	36.5833	98.2103	83.7473	134.202	42.2173	39.4019	43.0497	34.7327	28.3224	33.3662
ENSG00000082482.13	470.606	-1.73883	0.216288	-8.03944	9.02531e-16	3.80556e-14	KCNK2	3776	9.27223	8.78463	14.7271	3.49844	3.66865	2.65747	7.48903	8.40545	9.31623	2.38527	2.01671	1.91078
ENSG00000182272.11	1723.23	-1.41758	0.176511	-8.03109	9.66142e-16	4.06374e-14	B4GALNT4	338707	27.2208	23.3575	18.621	7.78683	9.04936	9.06132	25.1279	32.1631	22.9742	33.3684	36.8876	36.5882
ENSG00000120738.7	111.212	-2.32753	0.290024	-8.0253	1.01279e-15	4.24949e-14	EGR1	1958	4.92331	4.02781	2.84167	0.600271	1.1499	0.59238	1.4991	1.90885	1.39683	1.09596	0.888	0.904359
ENSG00000122952.16	810.016	1.5542	0.193937	8.01394	1.11094e-15	4.64628e-14	ZWINT	11130	8.72734	12.1517	10.5598	37.2483	30.4417	24.6537	9.77988	13.0404	12.246	15.982	15.6323	19.3378
ENSG00000090006.17	9255.53	-1.55625	0.194197	-8.01373	1.1128e-15	4.64628e-14	LTBP4	8425	106.502	84.6665	61.6147	24.1391	26.6255	35.1894	61.9041	56.6044	57.7459	60.0154	61.6135	66.4733
ENSG00000126351.12	1786.28	-1.28855	0.160889	-8.00897	1.15676e-15	4.81804e-14	THRA	7067	15.4368	12.485	16.1261	4.96888	6.39508	6.67115	13.5728	12.8275	11.5983	20.0694	20.3875	17.5604
ENSG00000108370.16	131.327	-1.854	0.231504	-8.00849	1.16124e-15	4.82492e-14	RGS9	8787	1.50294	1.15945	1.63675	0.468378	0.293162	0.429588	0.604931	0.515677	0.576622	1.57608	1.40799	1.40026
ENSG00000125966.9	478.999	-2.01484	0.251641	-8.00682	1.17717e-15	4.87925e-14	MMP24	10893	9.57854	5.95641	7.21365	1.20911	1.91756	2.50521	8.86119	5.72839	8.44652	5.42755	4.94292	5.05157
ENSG00000143126.7	924.553	-1.75539	0.21934	-8.00304	1.2138e-15	5.0189e-14	CELSR2	1952	7.46465	4.60968	5.92324	1.21301	1.81092	2.30812	4.5327	4.06504	4.53682	3.29943	3.01506	3.33454
ENSG00000101460.12	203.375	-1.8593	0.232637	-7.99228	1.32466e-15	5.46003e-14	MAP1LC3A	84557	7.59899	7.20063	5.63375	1.67992	1.97204	1.97472	6.47949	9.11555	5.28986	7.6088	8.71489	7.82292
ENSG00000180155.19	164.263	-2.186	0.273522	-7.99207	1.32688e-15	5.46003e-14	LYNX1	66004	1.91758	1.19115	1.26471	0.19647	0.301599	0.465059	1.54715	1.6044	1.38446	3.29637	3.48268	3.49433
ENSG00000164484.11	279.938	1.84451	0.230847	7.99018	1.34744e-15	5.53129e-14	TMEM200A	114801	1.19996	1.89444	0.966394	5.04978	5.48774	4.02312	1.43831	1.34746	1.7979	1.64318	1.65199	1.59488
ENSG00000089820.15	47.4447	-3.17142	0.396994	-7.98858	1.36498e-15	5.58986e-14	ARHGAP4	393	0.673716	0.51008	0.512585	0.0803742	0.063868	0.0427095	0.549397	0.484487	0.433397	0.595436	0.616257	0.674647
ENSG00000171298.12	4298.45	-1.30792	0.163828	-7.98349	1.4225e-15	5.81148e-14	GAA	2548	46.6337	37.0699	29.6132	14.1175	15.3101	16.3347	47.3098	42.5734	41.3241	76.2767	72.5578	74.3606
ENSG00000048162.20	151.958	1.75745	0.220216	7.98059	1.45634e-15	5.93555e-14	NOP16	51491	1.33153	1.36532	1.29331	4.65412	5.27664	3.54731	2.77022	2.9264	2.51736	2.38293	1.88512	2.75212
ENSG00000119681.11	3271.7	-1.34425	0.168758	-7.96556	1.64483e-15	6.68779e-14	LTBP2	4053	21.962	22.16	27.7052	7.57265	10.4081	10.3129	25.5413	20.9387	27.045	17.0875	15.5476	15.3788
ENSG00000119630.13	49.6336	-3.11123	0.390765	-7.96189	1.69437e-15	6.87285e-14	PGF	5228	1.11426	1.29464	0.515018	0.0827469	0.119552	0.135908	0.168444	0.213386	0.177462	0.410631	0.497217	0.398281
ENSG00000136261.14	746.203	1.51429	0.190236	7.96005	1.71967e-15	6.95895e-14	BZW2	28969	4.66883	6.83706	8.20108	20.9058	18.7583	16.6993	8.51582	8.67071	9.23172	8.40446	7.49602	7.11692
ENSG00000132661.3	567.357	1.07935	0.135687	7.95472	1.79544e-15	7.2484e-14	NXT1	29107	16.0501	14.9922	16.7799	35.7832	34.3531	30.9412	24.3334	25.8671	25.2136	27.9771	30.6208	28.2617
ENSG00000011198.7	175.277	1.66489	0.209416	7.95016	1.86264e-15	7.50197e-14	ABHD5	51099	1.26634	1.71856	1.56473	4.94864	5.18228	4.31258	1.58301	1.92181	2.14427	2.53595	3.55131	3.30478
ENSG00000102409.9	97.0942	-2.07154	0.260623	-7.94839	1.88945e-15	7.59204e-14	BEX4	56271	4.38196	3.74162	5.54283	1.18201	1.20762	0.861394	4.09951	3.87186	4.32499	5.7061	5.40201	4.71003
ENSG00000136450.12	1187.27	1.24833	0.157499	7.92593	2.26438e-15	9.07721e-14	SRSF1	6426	11.2401	14.1691	14.6336	35.6508	30.2766	29.2405	14.2109	13.9187	16.412	14.1886	13.3487	11.6525
ENSG00000188338.14	79.8516	-2.36684	0.299084	-7.9136	2.50041e-15	9.9999e-14	SLC38A3	10991	1.50548	1.02124	1.20844	0.203447	0.325577	0.192193	1.15888	1.29582	0.926894	1.45431	1.61369	1.48876
ENSG00000170545.16	490.762	1.3206	0.167008	7.90744	2.62737e-15	1.04831e-13	SMAGP	57228	3.89345	5.15226	3.51109	9.98321	10.3044	11.0519	6.07589	6.31693	6.64118	7.60162	7.79844	6.625
ENSG00000198794.11	419.241	-1.6062	0.203165	-7.90587	2.66063e-15	1.05911e-13	SCAMP5	192683	4.59707	3.08872	2.82256	1.10442	1.20672	1.13462	4.54475	4.54701	3.63936	8.51683	9.06416	8.72363
ENSG00000170421.12	72097.3	-1.69005	0.213843	-7.90324	2.71737e-15	1.07917e-13	KRT8	3856	1211.8	906.576	563.123	256.507	287.144	287.382	653.873	745.001	586.657	305.809	328.105	321.496
ENSG00000176014.12	7181.48	0.936074	0.118571	7.89462	2.91199e-15	1.15378e-13	TUBB6	84617	69.6852	69.4738	61.3819	128.631	131.62	123.414	100.281	111.644	95.2211	62.2119	58.5825	62.2346
ENSG00000163661.3	6039.36	1.34142	0.170009	7.89028	3.01521e-15	1.19192e-13	PTX3	5806	81.6797	89.0478	94.0977	247.246	249.285	174.563	228.288	302.34	260.95	61.8054	58.188	69.917
ENSG00000114779.19	607.495	-1.54752	0.196341	-7.88178	3.22744e-15	1.27286e-13	ABHD14B	84836	20.7718	17.2302	12.3352	5.84553	5.90496	5.45849	8.64488	10.5648	7.47527	8.16908	7.63375	8.33651
ENSG00000241945.7	583.241	1.07563	0.136508	7.87961	3.28408e-15	1.29222e-13	PWP2	5822	2.49231	2.88529	2.55217	5.44898	5.85005	5.41227	4.7419	4.80922	4.46177	4.72417	4.39394	4.1249
ENSG00000110011.13	902.507	-1.85131	0.235094	-7.87475	3.41415e-15	1.34031e-13	DNAJC4	3338	32.3627	25.3152	15.8538	6.32709	5.47525	8.57507	16.4574	16.2217	13.5514	17.298	19.115	21.4786
ENSG00000154358.20	201.198	-1.79775	0.228322	-7.87376	3.44148e-15	1.34794e-13	OBSCN	84033	0.491214	0.288343	0.483278	0.113893	0.126925	0.122518	0.314287	0.364444	0.35419	0.371872	0.451684	0.355136
ENSG00000181924.6	1218.56	1.19668	0.152017	7.87198	3.49073e-15	1.3641e-13	COA4	51287	14.6743	13.6605	17.6414	39.5971	34.0952	31.7476	27.3222	29.3837	25.3482	30.806	34.9235	34.9661
ENSG00000166250.11	1214.56	1.63145	0.207543	7.86078	3.81749e-15	1.48838e-13	CLMP	79827	5.34478	9.38896	6.78342	25.0773	23.1349	18.4596	12.2262	12.168	14.6986	7.02179	5.35071	7.11307
ENSG00000075218.18	1003.64	1.19723	0.152322	7.85985	3.84597e-15	1.49608e-13	GTSE1	51512	7.69674	9.68923	9.71732	19.0095	19.533	23.6409	10.4914	10.2968	11.0575	9.04169	7.6591	7.89141
ENSG00000196878.14	863.883	1.35012	0.171885	7.85482	4.00358e-15	1.55384e-13	LAMB3	3914	4.9103	5.87583	3.75042	11.2696	13.9877	11.7634	8.15161	7.7568	7.5982	13.5156	12.8744	12.0452
ENSG00000137103.16	1196.83	-1.66707	0.212346	-7.85072	4.13641e-15	1.60176e-13	TMEM8B	51754	14.7191	12.0958	8.90846	3.04814	3.5514	4.64906	8.22353	8.8802	6.61708	20.258	19.6683	24.7877
ENSG00000187091.13	272.579	-1.53659	0.195741	-7.8501	4.15693e-15	1.60606e-13	PLCD1	5333	4.75107	3.55605	3.75381	1.28912	1.54895	1.31479	4.82735	4.69385	3.65547	2.94558	3.58697	2.9938
ENSG00000240771.6	142.526	-1.86891	0.238258	-7.84405	4.36241e-15	1.68164e-13	ARHGEF25	115557	3.04312	2.29984	4.08254	0.780981	0.82661	0.979673	2.4142	2.46657	2.30122	1.96352	2.13255	1.76905
ENSG00000162496.8	46.3982	-3.13902	0.40057	-7.83639	4.63695e-15	1.78345e-13	DHRS3	9249	2.8836	2.54237	1.23305	0.162496	0.264118	0.32969	0.0348194	0.05238	0.0995699	0.49919	0.624908	0.68675
ENSG00000157227.12	29706.3	0.974613	0.124434	7.83235	4.7885e-15	1.8376e-13	MMP14	4323	261.642	258.855	268.25	485.681	548.487	515.813	357.096	386.046	324.517	252.864	228.081	211.398
ENSG00000102144.13	7371	1.64722	0.210425	7.82806	4.95461e-15	1.89708e-13	PGK1	5230	24.213	28.3569	46.9869	117.584	108.733	85.5836	67.3411	71.1186	72.0333	70.9922	69.9305	75.5313
ENSG00000224389.8	1041.44	-1.58015	0.201885	-7.827	4.99665e-15	1.90484e-13	C4B	721	8.77836	6.77251	5.73951	1.94118	3.1176	2.05632	13.3477	11.4792	12.5673	8.58459	8.09838	7.65863
ENSG00000106772.17	54.5431	-2.81747	0.359969	-7.82698	4.99717e-15	1.90484e-13	PRUNE2	158471	0.495441	0.635276	0.373095	0.0459015	0.0607914	0.107322	0.176715	0.108506	0.16157	0.0278405	0.0404532	0.0592753
ENSG00000203778.7	503.479	-2.63125	0.336269	-7.82484	5.08314e-15	1.93329e-13	FAM229B	619208	20.7571	24.2251	6.96349	2.4867	2.22477	3.67366	5.46641	5.73235	4.3983	11.9881	13.8953	20.1328
ENSG00000165304.7	552.731	1.37109	0.175299	7.82147	5.22082e-15	1.98124e-13	MELK	9833	6.58945	8.97007	6.84003	19.5405	20.2031	18.1885	5.56467	5.76964	7.57286	4.0786	3.39942	3.56463
ENSG00000101447.14	1198.17	1.56948	0.201114	7.80393	6.00108e-15	2.27229e-13	FAM83D	81610	11.3191	18.4	18.9492	43.073	43.612	57.8514	20.1813	19.2759	21.8018	16.3919	14.6124	12.7064
ENSG00000171763.18	203.321	1.4452	0.185212	7.80298	6.04636e-15	2.28438e-13	SPATA5L1	79029	1.43637	2.0254	2.0253	4.88518	5.11399	4.98189	2.90195	3.53287	3.15075	2.41306	2.14106	2.15952
ENSG00000163468.14	4591.18	1.54595	0.198398	7.79214	6.58849e-15	2.4837e-13	CCT3	7203	23.5188	28.6471	41.7481	105.816	94.2181	74.2597	48.5674	55.4229	48.8777	64.1219	59.2586	59.3285
ENSG00000090273.13	3701.87	1.1346	0.145654	7.78966	6.71907e-15	2.52735e-13	NUDC	10726	43.041	48.9847	36.8044	101.255	93.167	88.385	59.0371	62.5115	56.9448	76.373	70.3528	61.4849
ENSG00000169247.11	179.698	1.67255	0.214762	7.78789	6.81377e-15	2.55733e-13	SH3TC2	79628	0.294332	0.355872	0.444466	1.19819	1.27897	1.02315	0.446115	0.42979	0.512295	0.56171	0.437362	0.373353
ENSG00000197451.11	4258.2	1.48113	0.190226	7.78614	6.90864e-15	2.58725e-13	HNRNPAB	3182	44.7963	66.647	55.9128	157.222	168.862	141.146	85.94	130.296	89.1796	85.9125	96.1773	101.191
ENSG00000037474.14	662.239	1.33631	0.171652	7.78503	6.96944e-15	2.60431e-13	NSUN2	54888	3.25485	3.62731	4.87389	9.98631	10.4857	9.25402	6.35499	6.48888	7.21055	4.72164	3.94106	3.88139
ENSG00000135929.8	85.6884	-2.04752	0.263104	-7.78218	7.12878e-15	2.65804e-13	CYP27A1	1593	3.17653	2.3773	2.70732	0.691601	0.448018	0.862838	0.779637	0.977363	0.844492	1.56326	1.78878	1.47556
ENSG00000168496.3	1462.78	1.52255	0.195735	7.77867	7.32925e-15	2.72683e-13	FEN1	2237	15.6488	19.6236	20.0126	64.8299	55.3344	38.7004	24.9775	32.986	28.302	23.4054	19.4995	20.2635
ENSG00000177602.5	153.741	1.68158	0.216261	7.7757	7.50327e-15	2.78551e-13	HASPIN	83903	1.38088	1.63852	1.83467	5.0509	5.17629	5.38497	2.47555	2.4069	3.38645	2.10486	1.4414	1.57369
ENSG00000134030.13	1285.2	-1.31495	0.169202	-7.77149	7.75691e-15	2.87342e-13	CTIF	9811	14.2986	10.089	11.9591	4.04747	5.23026	5.33129	9.77506	8.81513	9.14969	7.03078	6.25819	5.74154
ENSG00000100714.15	980.735	1.30522	0.16801	7.76875	7.92623e-15	2.92979e-13	MTHFD1	4522	3.48188	4.50158	3.82628	8.98698	10.7652	9.43415	5.12944	4.98598	6.11982	2.81597	2.34573	2.02585
ENSG00000244731.7	939.771	-1.56048	0.200993	-7.76385	8.2388e-15	3.03875e-13	C4A	720	8.04228	5.71572	5.04792	1.82738	2.71339	1.8294	11.6722	10.239	11.14	7.7412	7.44503	7.07941
ENSG00000148677.6	510.086	-2.20084	0.283684	-7.75807	8.62297e-15	3.17359e-13	ANKRD1	27063	39.0332	40.2703	41.3395	10.4927	11.953	3.78131	3.12488	2.94641	3.18231	0.82472	0.868801	0.936487
ENSG00000076382.16	567.783	1.51206	0.194989	7.75457	8.86432e-15	3.2554e-13	SPAG5	10615	2.68218	4.0113	4.75044	11.3351	9.67159	11.6808	4.30806	4.20426	4.09725	2.68441	2.11279	2.37083
ENSG00000033050.7	2642.82	1.01594	0.131064	7.75147	9.08366e-15	3.32879e-13	ABCF2	10061	19.7748	20.4874	21.9956	40.7047	43.6566	41.5558	33.8429	30.6039	33.811	30.3244	25.0455	24.1533
ENSG00000109705.7	175.328	-1.84901	0.238577	-7.75014	9.17919e-15	3.35659e-13	NKX3-2	579	4.66992	3.04846	3.91939	0.944691	1.14511	1.14012	1.86816	3.06583	2.28438	5.43152	6.01137	5.02448
ENSG00000184381.18	75.4902	-2.36454	0.30511	-7.74979	9.20442e-15	3.35863e-13	PLA2G6	8398	1.22686	0.671012	0.852695	0.172546	0.191165	0.169271	0.594413	0.525536	0.365306	0.690027	0.684297	0.737018
ENSG00000241749.4	95.9735	2.78019	0.358935	7.74564	9.50981e-15	3.45598e-13	RPSAP52	204010	0.480815	0.68747	1.15748	7.09647	6.15134	2.85749	2.59734	1.90154	2.03015	1.54676	1.57325	0.967636
ENSG00000265972.5	3721.4	-1.59151	0.205472	-7.74562	9.51192e-15	3.45598e-13	TXNIP	10628	90.1531	91.8517	159.662	43.525	37.6661	32.1879	40.0975	39.2337	44.7535	17.8166	17.1077	18.2455
ENSG00000179222.17	17530.7	-0.99162	0.128028	-7.74535	9.53192e-15	3.45598e-13	MAGED1	9500	176.792	141.589	161.341	75.6526	85.1787	80.4248	199.431	197.892	188.364	176.876	157.573	153.695
ENSG00000105856.13	259.557	-1.46578	0.189372	-7.7402	9.92581e-15	3.59117e-13	HBP1	26959	2.41637	2.9548	3.19224	1.01688	1.08021	1.00566	1.66449	1.6693	2.17364	2.34041	2.93127	2.72663
ENSG00000084710.13	235.577	1.42907	0.184975	7.72577	1.1118e-14	4.01401e-13	EFR3B	22979	0.398718	0.491934	0.405093	1.0883	1.2871	1.1116	1.30755	1.46648	1.52703	1.70616	1.45547	1.4546
ENSG00000144635.8	384.305	1.25256	0.162193	7.72264	1.13945e-14	4.10513e-13	DYNC1LI1	51143	1.91479	2.43882	2.25676	5.8438	4.91829	4.99802	2.69796	2.77491	3.17971	2.5856	2.68788	2.30455
ENSG00000154262.12	71.1292	-2.27744	0.29503	-7.71935	1.16922e-14	4.20352e-13	ABCA6	23460	0.411225	0.477267	0.380464	0.104587	0.0629608	0.0943104	0.14567	0.10114	0.149534	0.321293	0.364502	0.482939
ENSG00000165704.14	750.939	1.24444	0.161269	7.71653	1.19542e-14	4.2887e-13	HPRT1	3251	14.3014	18.2094	16.4467	46.2849	35.7152	34.0162	17.9007	19.9761	18.397	21.6075	21.941	20.0067
ENSG00000107902.13	651.582	-1.43979	0.186967	-7.70078	1.35236e-14	4.84158e-13	LHPP	64077	13.1279	8.61794	8.25925	3.61969	3.72694	3.70614	9.3122	9.28694	7.6367	10.4847	10.8685	10.1039
ENSG00000081853.14	181.749	-1.72412	0.223959	-7.69837	1.37814e-14	4.92353e-13	PCDHGA2	56113	1.97597	1.57122	1.49507	0.460227	0.616145	0.446582	1.83156	1.30866	1.84326	1.83782	1.74584	1.51594
ENSG00000025434.18	417.267	-1.56031	0.202823	-7.69294	1.43791e-14	5.12635e-13	NR1H3	10062	8.57728	5.5127	5.25197	1.99856	2.22101	2.3343	4.1627	4.86468	3.7345	5.73513	6.05568	6.24771
ENSG00000159363.17	8817.79	-1.71024	0.222456	-7.68798	1.49478e-14	5.318e-13	ATP13A2	23400	151.288	130.425	73.6347	30.7103	34.1594	43.7259	82.0759	75.6429	70.2073	107.403	107.504	127.122
ENSG00000115163.14	430.913	1.5841	0.206212	7.68193	1.56713e-14	5.56304e-13	CENPA	1058	4.90826	8.34434	6.95733	19.9479	16.2871	24.4208	9.35572	9.99759	10.2391	7.11356	7.68384	8.58662
ENSG00000169231.13	579.106	-1.48198	0.192924	-7.68168	1.57017e-14	5.56304e-13	THBS3	7059	9.60222	6.46976	10.5542	2.87157	3.17029	3.49514	7.72886	8.8749	6.84407	5.83783	6.14299	5.56233
ENSG00000175606.10	404.486	1.29504	0.168668	7.67804	1.61536e-14	5.7113e-13	TMEM70	54968	3.5748	3.89879	4.59834	11.2498	10.0689	8.34357	6.82411	7.62598	7.34954	7.03702	6.74	6.23441
ENSG00000225921.6	732.544	1.31631	0.171609	7.67041	1.71451e-14	6.04931e-13	NOL7	51406	12.4533	13.6059	15.3814	40.9291	34.1813	28.1383	20.1221	18.3327	21.3686	14.0334	11.8576	11.5211
ENSG00000256043.2	130.762	-1.61802	0.210958	-7.66989	1.72139e-14	6.06107e-13	CTSO	1519	2.52782	3.02121	2.919	0.880579	1.0858	0.790632	1.66405	1.77652	1.94434	3.49266	3.63275	3.52906
ENSG00000197971.14	175.032	-1.93693	0.252588	-7.66832	1.74264e-14	6.11841e-13	MBP	4155	0.727581	0.637518	1.18628	0.214426	0.22256	0.230446	0.630351	0.549592	0.698289	0.291215	0.210208	0.192897
ENSG00000142408.4	230.334	-1.69497	0.221039	-7.66816	1.74484e-14	6.11841e-13	CACNG8	59283	1.60139	1.58838	1.71672	0.379423	0.672268	0.463179	1.93368	2.09077	2.24062	1.0929	0.989604	1.45005
ENSG00000163297.16	1522.52	1.83494	0.239555	7.65978	1.86245e-14	6.51745e-13	ANTXR2	118429	4.65694	7.40446	3.33034	19.4418	18.5255	16.9268	2.42738	2.38603	3.63158	5.75573	5.37344	5.20797
ENSG00000167632.14	841.822	-1.35485	0.177057	-7.65204	1.97814e-14	6.90813e-13	TRAPPC9	83696	10.6353	7.73368	8.66283	2.82252	3.70654	4.04011	6.57795	6.06349	6.30583	6.41149	5.37837	5.15537
ENSG00000149483.11	508.524	1.18686	0.155116	7.65143	1.98751e-14	6.92666e-13	TMEM138	51524	2.33638	2.32544	2.86908	6.25255	5.77551	5.1358	3.38051	2.94771	3.24612	4.73813	4.95002	5.38286
ENSG00000154027.18	835.091	-1.3768	0.179964	-7.65042	2.00317e-14	6.96703e-13	AK5	26289	8.94643	9.23135	13.3378	4.12902	4.24941	3.7613	6.95934	7.0101	8.43226	3.09184	2.54496	2.6451
ENSG00000119139.17	975.904	1.27159	0.166239	7.64916	2.02301e-14	7.02175e-13	TJP2	9414	4.06719	4.09638	4.83641	9.89695	11.0091	10.4935	6.56861	6.21136	7.73713	4.98726	3.40473	4.26017
ENSG00000166165.12	202.226	-2.11469	0.276476	-7.64871	2.03008e-14	7.03197e-13	CKB	1152	10.0526	9.25426	5.12184	1.882	1.71916	2.03585	2.81211	3.99203	2.56725	1.68165	2.53235	3.01623
ENSG00000102900.12	1855.96	0.942674	0.123457	7.63563	2.24725e-14	7.76847e-13	NUP93	9688	6.09501	6.27711	6.44756	11.9291	12.2891	11.9588	9.21275	9.44406	9.4286	7.32289	6.4527	5.79367
ENSG00000170369.3	456.816	-1.56854	0.205455	-7.63448	2.26728e-14	7.8219e-13	CST2	1470	27.8143	19.1547	17.7133	6.95516	7.74229	7.07311	38.0873	49.607	41.0199	51.0427	60.0808	49.8634
ENSG00000095539.15	49.6086	-2.84715	0.37297	-7.6337	2.28105e-14	7.85353e-13	SEMA4G	57715	0.754869	0.551016	0.576523	0.068302	0.0848048	0.108884	0.674156	0.595375	0.642608	0.710177	0.5869	0.463062
ENSG00000173581.7	752.009	-1.48254	0.194276	-7.6311	2.32757e-14	7.99756e-13	CCDC106	29903	22.4127	17.3448	12.4991	5.8772	5.96933	6.84431	11.5506	12.582	10.6381	21.1514	21.3823	22.7259
ENSG00000225138.7	75.5254	-2.38749	0.312956	-7.62886	2.36841e-14	8.12155e-13	NA	NA	2.11881	1.0653	1.82836	0.239777	0.32101	0.39886	0.761753	0.554483	0.573858	1.11106	0.964707	0.875066
ENSG00000108010.11	1621.58	1.46794	0.192524	7.62472	2.44561e-14	8.36948e-13	GLRX3	10539	6.51064	9.06451	10.8143	28.8617	24.922	19.2572	15.0097	17.1947	15.9922	15.4035	15.163	14.8792
ENSG00000146966.12	2163.22	-1.12514	0.147597	-7.62301	2.47828e-14	8.46433e-13	DENND2A	27147	26.169	22.1903	29.9778	11.1425	12.5561	12.2215	27.9885	29.789	26.7962	21.921	20.0506	18.0115
ENSG00000210082.2	102972	-1.8129	0.237993	-7.61746	2.58718e-14	8.81861e-13	NA	NA	3917.13	4486.11	2038.14	945.392	1022.49	1003.91	2335.73	2371.31	1733.91	5565.03	7918.6	7343.8
ENSG00000148843.13	1039.7	1.23517	0.162331	7.60898	2.76268e-14	9.39806e-13	PDCD11	22984	4.31125	4.0125	5.15663	9.38654	11.1762	11.1896	8.85704	10.0028	10.0396	4.91935	4.06391	3.63249
ENSG00000163933.9	628.471	1.11415	0.146482	7.60602	2.8266e-14	9.5964e-13	RFT1	91869	3.01217	3.47219	3.90883	7.62463	8.13357	6.76569	6.10616	6.04653	6.10501	6.63835	6.55756	6.16306
ENSG00000010361.13	135.237	-1.79871	0.237053	-7.58782	3.25343e-14	1.10236e-12	FUZ	80199	4.80064	4.02285	2.95148	0.927382	1.19298	1.26026	1.30796	1.74299	1.58833	2.84534	2.55241	3.04304
ENSG00000107731.12	86.3692	-2.95211	0.389533	-7.57858	3.49368e-14	1.18142e-12	UNC5B	219699	0.466724	0.359642	0.46114	0.0393353	0.0911667	0.0348369	0.98897	0.650888	0.883772	1.41443	1.36932	1.01592
ENSG00000170667.14	75.2924	-2.14718	0.283613	-7.57081	3.70908e-14	1.25178e-12	RASA4B	100271927	1.23424	0.827281	1.14715	0.277989	0.266919	0.177262	1.16851	1.33617	1.17628	0.60217	0.661479	0.705999
ENSG00000224837.1	182.1	1.62913	0.215228	7.56932	3.75193e-14	1.26374e-12	NA	NA	6.60987	8.31749	7.89672	28.7823	23.9808	17.8968	18.1249	18.0757	16.3115	23.115	21.0121	24.7418
ENSG00000181026.14	2128.4	1.22997	0.162975	7.54699	4.45433e-14	1.49738e-12	AEN	64782	8.95948	9.5553	6.57002	19.0559	21.5337	18.2165	13.5697	13.1509	13.4453	34.8888	31.2499	27.6395
ENSG00000153246.12	492.259	-1.30852	0.173391	-7.54665	4.46599e-14	1.49835e-12	PLA2R1	22925	1.91813	2.23349	2.44863	0.84692	0.873148	0.946634	1.59011	1.467	1.90611	1.84469	1.57129	2.09684
ENSG00000111653.19	356.532	-1.52419	0.202086	-7.54232	4.61688e-14	1.54593e-12	ING4	51147	7.64185	6.64731	11.2842	2.93419	2.81681	3.1532	7.01267	7.07169	6.27938	7.69104	8.73287	8.99644
ENSG00000164687.10	411.386	1.98101	0.26284	7.53695	4.8109e-14	1.60774e-12	FABP5	2171	1.98354	4.48272	2.83519	15.6118	12.6759	8.44501	8.21975	8.7029	6.9861	17.0352	18.9825	16.0335
ENSG00000145220.13	88.3999	1.75248	0.232652	7.53261	4.97364e-14	1.65888e-12	LYAR	55646	1.17697	1.33137	0.997592	4.3321	3.36175	4.09017	1.54989	1.30293	1.47736	1.43274	1.22718	1.19878
ENSG00000140545.14	4223.65	-1.08251	0.143732	-7.53147	5.01719e-14	1.67015e-12	MFGE8	4240	35.8308	26.4809	28.6874	13.067	15.2663	14.6331	29.4545	26.4306	27.5751	57.0964	53.8077	52.1641
ENSG00000113070.7	282.247	1.89137	0.251139	7.53116	5.029e-14	1.67082e-12	HBEGF	1839	2.40596	3.30881	1.7282	10.224	10.6868	6.64893	3.27503	3.05616	3.47234	5.25344	4.16471	3.37747
ENSG00000106330.11	1354.95	-1.41032	0.187347	-7.52787	5.15762e-14	1.71023e-12	MOSPD3	64598	58.4497	46.3129	35.0193	15.0189	16.9055	20.6562	36.6867	36.0864	32.0801	62.4777	62.3453	61.4727
ENSG00000119801.12	557.816	-1.03571	0.137589	-7.52752	5.17116e-14	1.71139e-12	YPEL5	51646	9.70946	9.9557	10.119	4.53601	4.87019	5.12724	6.81363	6.61639	7.18696	10.8197	12.842	11.8337
ENSG00000139112.10	729.699	-1.68248	0.223546	-7.52634	5.21809e-14	1.72359e-12	GABARAPL1	23710	7.19658	6.91862	13.5472	2.91967	2.98731	2.71798	8.65407	9.8856	9.96304	15.3215	14.8583	15.0247
ENSG00000146670.9	2629.7	1.03063	0.137015	7.52199	5.395e-14	1.77858e-12	CDCA5	113130	26.3852	29.3996	23.9084	57.6921	57.3846	47.7002	29.3434	32.4129	29.7802	27.9792	25.6336	25.0403
ENSG00000058056.8	362.768	1.49656	0.19901	7.52002	5.47663e-14	1.80201e-12	USP13	8975	1.36677	1.94909	1.525	4.09166	4.71343	4.85674	1.57816	1.46339	2.08335	1.13265	0.793787	0.919517
ENSG00000233297.4	239.564	-2.08498	0.277282	-7.51934	5.50521e-14	1.80793e-12	NA	NA	18.9842	16.1341	7.99847	2.69317	3.60396	3.85604	11.3294	13.3958	9.9168	10.5982	11.0764	13.4767
ENSG00000198668.10	2385.32	1.10609	0.147151	7.51669	5.61819e-14	1.8415e-12	CALM1	801	9.47746	12.9792	11.5296	26.2865	23.5431	23.3401	13.9943	12.9477	15.4188	14.0259	14.2738	12.861
ENSG00000143434.15	108.508	-1.95316	0.260204	-7.50627	6.08364e-14	1.99023e-12	SEMA6C	10500	1.96807	1.56957	1.41921	0.301102	0.414114	0.566157	1.06458	1.25016	1.04078	0.541859	0.581757	0.787632
ENSG00000050405.13	418.343	-1.14329	0.152343	-7.50469	6.15732e-14	2.01049e-12	LIMA1	51474	4.95657	5.28464	5.69307	2.54879	2.30603	2.36169	2.51017	2.70204	2.87125	3.63563	3.03151	2.888
ENSG00000135045.6	321.196	1.31729	0.175544	7.50404	6.18819e-14	2.01671e-12	C9orf40	55071	3.85071	4.7889	3.97665	10.3883	11.6395	9.40167	6.01925	7.17564	7.07995	5.91166	7.51612	7.26748
ENSG00000037897.16	300.228	1.3399	0.178576	7.50324	6.2258e-14	2.02511e-12	METTL1	4234	3.6742	3.79158	2.58375	8.79523	8.49827	8.0743	5.84822	5.74378	5.67066	6.7386	5.58725	5.54631
ENSG00000185339.8	851.754	-1.32473	0.176612	-7.50081	6.34251e-14	2.05914e-12	TCN2	6948	17.4353	12.4853	10.9938	4.99916	5.993	5.32821	12.6468	13.3795	12.3939	24.9068	24.2318	23.2443
ENSG00000131467.10	3942.14	1.0996	0.146679	7.49665	6.54709e-14	2.12153e-12	PSME3	10197	25.0292	22.557	27.0563	54.0675	59.3338	46.5629	42.3708	40.4664	43.3511	42.2693	34.719	33.4995
ENSG00000171246.5	166.849	1.89912	0.253722	7.48504	7.15266e-14	2.31337e-12	NPTX1	4884	0.629989	0.74129	0.52711	2.33511	2.57864	2.15458	0.30753	0.537757	0.466016	1.88706	2.03435	1.13188
ENSG00000088325.15	2862.7	1.31334	0.175489	7.4839	7.21515e-14	2.32917e-12	TPX2	22974	23.8704	35.8231	32.7746	70.9868	72.4877	86.3634	35.291	32.511	39.8866	22.3135	17.4	19.391
ENSG00000132507.17	9137.5	1.10099	0.147157	7.48175	7.33401e-14	2.36307e-12	EIF5A	1984	116.661	124.897	101.547	247.011	249.326	239.589	90.3712	91.4987	71.287	220.28	247.557	199.259
ENSG00000196305.17	831.512	1.02819	0.137457	7.48004	7.43e-14	2.38949e-12	IARS	3376	4.50197	5.69694	4.89332	10.023	10.5396	10.2206	3.89937	4.15417	4.54742	3.73321	3.46869	3.52144
ENSG00000197363.9	317.592	-1.32846	0.177766	-7.4731	7.83299e-14	2.51436e-12	ZNF517	340385	4.40467	3.24457	3.69272	1.41948	1.59459	1.4996	3.17653	2.79623	2.41091	4.24986	3.99871	4.36442
ENSG00000111057.10	15123.3	-1.6418	0.220025	-7.4619	8.5282e-14	2.73238e-12	KRT18	3875	545.96	523.1	256.242	139.076	140.15	145.465	264.854	291.63	233.093	117.305	115.352	122.365
ENSG00000071246.10	183.092	-1.55253	0.208072	-7.4615	8.5542e-14	2.73558e-12	VASH1	22846	1.40189	1.13518	1.49436	0.455248	0.472748	0.447169	1.80467	2.14415	1.75897	2.16951	2.23402	1.82602
ENSG00000166411.13	146.474	1.34988	0.181086	7.4544	9.02809e-14	2.88173e-12	IDH3A	3419	0.685933	0.790843	0.775736	1.87089	1.9105	1.96739	0.881962	0.884511	0.980804	0.878787	0.772343	0.805329
ENSG00000167721.10	411.064	1.48612	0.199457	7.45081	9.27675e-14	2.95558e-12	TSR1	55720	1.85745	2.1054	3.04941	6.43817	7.11	6.13741	3.93678	3.8908	4.3795	2.61753	2.30951	1.82782
ENSG00000025772.7	2608.08	1.02611	0.137778	7.44759	9.50631e-14	3.02308e-12	TOMM34	10953	40.6588	40.0296	46.5498	87.2399	83.8244	88.1156	42.7307	47.8414	39.7537	98.4315	84.9643	78.897
ENSG00000186862.17	102.399	-2.08596	0.280135	-7.44626	9.60263e-14	3.04803e-12	PDZD7	79955	1.53051	1.11052	1.02608	0.200321	0.374996	0.286589	1.07146	0.81958	1.00401	1.20165	1.30371	0.905402
ENSG00000122786.19	1092.33	-1.3578	0.182435	-7.44264	9.86964e-14	3.12697e-12	CALD1	800	12.5828	13.0075	8.24748	4.10533	4.27693	4.8182	4.51608	4.11984	4.32522	2.73595	2.45152	3.16557
ENSG00000101003.9	460.509	1.43763	0.193193	7.44143	9.96034e-14	3.14986e-12	GINS1	9837	3.19013	4.07941	4.36338	12.0391	11.3779	8.11972	6.13273	6.13743	6.51454	2.90877	2.72539	2.13554
ENSG00000131171.12	1353.76	-1.25161	0.168256	-7.43876	1.01633e-13	3.20809e-12	SH3BGRL	6451	45.7311	52.1778	45.33	20.1469	18.8903	21.1219	26.772	23.6054	22.9607	21.4793	30.8278	32.8542
ENSG00000138735.15	65.9545	-2.23009	0.300146	-7.43001	1.08589e-13	3.42137e-12	PDE5A	8654	0.932492	0.952491	0.585212	0.155996	0.132163	0.238929	0.167625	0.216915	0.211323	0.166969	0.200154	0.195522
ENSG00000183549.10	199.095	-1.95437	0.263139	-7.42715	1.10959e-13	3.4896e-12	ACSM5	54988	2.57294	2.19113	4.71249	0.860083	0.831831	0.757714	2.81418	2.74205	3.369	3.33884	3.20153	3.55124
ENSG00000163170.11	419.19	1.46586	0.19739	7.4262	1.1176e-13	3.50832e-12	BOLA3	388962	2.88818	3.71441	2.83879	10.2032	7.90458	7.95907	6.54836	6.46651	5.31601	7.94192	11.3842	8.64334
ENSG00000107957.16	344.403	1.65232	0.222676	7.4203	1.16853e-13	3.66147e-12	SH3PXD2A	9644	0.613277	0.869955	0.515222	1.73581	2.42141	2.11641	0.98464	0.82065	0.865706	2.88574	2.25936	1.95582
ENSG00000125485.17	210.325	1.37815	0.186035	7.40802	1.28199e-13	4.00962e-12	DDX31	64794	1.0307	1.20908	1.32724	3.32363	3.17282	2.79314	2.04904	1.71088	2.07126	1.78675	1.41111	1.47244
ENSG00000127399.14	77.5447	-2.23113	0.301287	-7.40533	1.30826e-13	4.08431e-12	LRRC61	65999	3.82232	2.59287	2.10695	0.590332	0.798117	0.418257	0.966285	1.12413	0.828961	1.25744	1.51743	1.43996
ENSG00000108679.12	4708.49	-1.33486	0.180279	-7.40442	1.31722e-13	4.10476e-12	LGALS3BP	3959	100.538	76.6425	57.5303	28.5311	34.0076	30.4947	67.4855	66.1572	68.8259	97.2747	95.5988	86.082
ENSG00000183087.14	13713.9	-1.41417	0.191087	-7.40064	1.35535e-13	4.21589e-12	GAS6	2621	244.533	198.773	134.632	65.5333	72.3403	78.9794	107.692	125.708	99.3806	90.6669	95.2599	92.8814
ENSG00000186642.15	238.096	2.00165	0.270548	7.39848	1.37748e-13	4.27694e-12	PDE2A	5138	0.580802	0.900077	0.34554	2.17937	3.16959	1.93788	1.9797	2.08875	1.94318	1.73685	1.7831	1.77409
ENSG00000075223.13	1160.18	-1.58857	0.21476	-7.39698	1.39322e-13	4.31796e-12	SEMA3C	10512	25.182	21.1961	16.0384	6.72589	5.69287	8.33432	4.64639	3.20521	5.14434	5.28218	5.95908	6.59731
ENSG00000168918.13	104.002	-2.62053	0.354406	-7.39414	1.42321e-13	4.40294e-12	INPP5D	3635	0.338138	0.277857	0.387625	0.0516632	0.0256583	0.0878494	0.754996	0.891516	1.00405	1.28922	1.243	1.02742
ENSG00000116560.10	3457.92	1.07307	0.145225	7.389	1.47936e-13	4.56837e-12	SFPQ	6421	14.0707	18.7808	17.7345	34.5757	35.0397	36.8294	23.2819	28.1104	25.639	18.352	16.0236	18.3668
ENSG00000174938.14	8167.8	-1.24907	0.169264	-7.37943	1.58968e-13	4.90019e-12	SEZ6L2	26470	148.441	114.277	91.8203	44.4996	54.7365	49.9136	114.65	108.958	107.458	137.655	125.169	126.443
ENSG00000131462.7	1983.21	1.09746	0.148799	7.37549	1.63738e-13	5.03811e-12	TUBG1	7283	32.8082	31.7941	23.1159	63.0227	61.3804	63.2025	42.2233	40.4765	37.1755	38.1992	37.2795	35.9602
ENSG00000188783.5	44.5346	-2.56423	0.347718	-7.37445	1.65021e-13	5.06846e-12	PRELP	5549	1.33516	0.805843	0.878277	0.171685	0.131776	0.207342	0.395476	0.24904	0.333136	0.0811415	0.11348	0.0705431
ENSG00000078804.12	1081.88	-1.20559	0.163644	-7.36711	1.74368e-13	5.34593e-12	TP53INP2	58476	18.0754	15.2894	14.4153	5.59019	6.77491	8.35357	15.5267	16.537	14.9312	14.3933	13.8965	13.8215
ENSG00000164056.10	96.4399	-2.16204	0.293503	-7.36632	1.75408e-13	5.36818e-12	SPRY1	10252	1.03957	0.998183	1.50715	0.260288	0.269783	0.264599	2.52075	2.6618	2.78419	1.11785	0.658259	0.906077
ENSG00000173406.15	25.8044	-3.44272	0.467388	-7.36586	1.76006e-13	5.37683e-12	DAB1	1600	0.416185	0.364303	0.59627	0.0475345	0.0413137	0.0378886	0.189071	0.161526	0.220273	0.00772258	0.0235644	0
ENSG00000124006.14	3404.39	-1.12048	0.152158	-7.36387	1.78655e-13	5.44802e-12	OBSL1	23363	25.3872	22.2209	18.8757	9.70612	10.4197	10.4492	17.7634	21.3336	16.906	20.1659	21.1404	23.8027
ENSG00000221926.11	535.919	1.25524	0.17047	7.36341	1.79275e-13	5.45718e-12	TRIM16	10626	1.60702	1.65937	2.05836	4.69958	4.55748	3.47337	4.91072	4.97191	4.44866	9.05356	8.79861	8.2869
ENSG00000172927.7	443.701	1.26862	0.172335	7.36138	1.82022e-13	5.53095e-12	MYEOV	26579	2.75294	3.22037	2.5282	5.70152	7.04947	7.72002	7.35202	7.06311	6.76678	6.63514	7.83676	8.05585
ENSG00000271121.2	200.398	1.79293	0.243804	7.35399	1.92376e-13	5.83517e-12	NA	NA	7.07387	14.3134	9.62961	38.2776	34.1861	35.0931	13.3592	16.6016	16.2405	12.1704	11.4016	17.7142
ENSG00000168785.7	1439.3	1.24934	0.170135	7.34323	2.08497e-13	6.30879e-12	TSPAN5	10098	4.49826	5.18125	6.3631	13.6116	13.958	10.5912	9.72462	11.6291	11.8327	11.0382	9.88668	10.9986
ENSG00000088881.20	127.975	-2.09075	0.284724	-7.34308	2.08729e-13	6.30879e-12	EBF4	57593	3.44981	2.55678	1.72005	0.506766	0.587261	0.718099	2.5596	2.33882	1.6401	1.48979	1.70671	1.93209
ENSG00000128512.20	321.181	2.16388	0.294902	7.33763	2.17402e-13	6.55931e-12	DOCK4	9732	0.604592	1.02784	0.406026	2.70676	2.85519	3.56059	1.08938	0.843601	1.52037	0.876961	0.639337	1.0728
ENSG00000100599.15	923.622	-1.65925	0.226236	-7.33415	2.23128e-13	6.72022e-12	RIN3	79890	8.53453	6.90592	4.42759	1.6735	2.05219	2.56352	8.02303	7.15491	6.4755	5.41077	5.56488	6.73006
ENSG00000171425.9	916.871	-1.60161	0.218467	-7.33114	2.28199e-13	6.84904e-12	ZNF581	51545	50.1629	38.9044	24.0113	12.1164	11.6759	13.4535	22.0131	23.2065	18.8353	33.7451	37.9089	39.2667
ENSG00000103227.18	949.865	-1.68087	0.229278	-7.33114	2.28208e-13	6.84904e-12	LMF1	64788	9.77663	8.43771	4.55209	2.05913	2.36456	2.67469	7.19039	6.60595	5.93598	6.64108	7.01405	7.80841
ENSG00000105767.2	1224.49	-1.16351	0.158735	-7.32985	2.30405e-13	6.90287e-12	CADM4	199731	21.6217	15.5722	18.6152	7.92742	9.10396	7.87323	36.8532	38.1398	34.994	48.6096	53.0584	43.424
ENSG00000147955.16	4417.57	0.947354	0.129256	7.3293	2.31359e-13	6.91929e-12	SIGMAR1	10280	61.0891	66.4748	53.248	108.63	121.452	118.53	102.534	105.896	95.9009	136.913	142.308	126.038
ENSG00000099783.11	3309.79	1.06112	0.145021	7.31699	2.53602e-13	7.57127e-12	HNRNPM	4670	17.7041	21.9553	20.7089	40.9104	40.7311	44.3357	29.4501	32.7267	28.772	33.1425	27.194	25.4917
ENSG00000115946.7	191.169	1.50212	0.205341	7.31525	2.56904e-13	7.65645e-12	PNO1	56902	1.79106	2.09275	2.18648	7.06109	5.71426	4.4384	3.65682	3.54844	3.61758	3.575	3.03758	3.31381
ENSG00000085978.21	505.531	1.33252	0.182177	7.31442	2.58491e-13	7.69033e-12	ATG16L1	55054	2.29939	2.16995	3.4362	6.96429	6.75549	6.22696	5.13961	4.6548	5.18238	3.09428	2.62762	2.94033
ENSG00000169660.15	341.728	-1.37592	0.188208	-7.31062	2.65913e-13	7.89738e-12	HEXD	284004	6.75808	5.51762	4.76022	2.35421	2.10243	2.10028	3.62723	4.27592	3.00863	5.50197	5.68184	4.99251
ENSG00000158296.13	150.952	-1.54275	0.211067	-7.30928	2.68586e-13	7.96291e-12	SLC13A3	64849	1.44585	1.25085	1.55606	0.52589	0.492933	0.440821	1.71094	1.70713	2.09684	1.43439	1.47853	1.21475
ENSG00000247077.6	1218.81	1.02067	0.139681	7.30717	2.72837e-13	8.07493e-12	PGAM5	192111	11.5192	9.68003	8.95097	20.2909	20.8649	19.9725	18.1357	16.9408	15.5278	16.8882	16.3072	14.8746
ENSG00000179750.15	344.032	1.26716	0.173555	7.30121	2.85184e-13	8.41689e-12	APOBEC3B	9582	5.29645	6.64083	5.2134	15.0679	12.5937	13.6003	6.55122	5.61958	5.8992	13.558	10.6006	11.1189
ENSG00000108561.8	1557.78	1.67256	0.229083	7.30112	2.85377e-13	8.41689e-12	C1QBP	708	10.079	15.3505	18.0138	50.7262	49.184	38.6618	29.5178	44.7679	31.7398	34.4997	38.3151	50.0532
ENSG00000147536.11	408.676	1.55283	0.212696	7.30069	2.86288e-13	8.4292e-12	GINS4	84296	1.66486	2.20281	2.61976	6.74166	7.18463	5.13637	4.34431	3.39836	4.60113	3.09815	2.76137	2.22143
ENSG00000134809.8	887.482	1.15989	0.159022	7.2939	3.01117e-13	8.85057e-12	TIMM10	26519	29.8912	31.3538	31.3436	76.3642	63.0666	67.4777	47.8219	48.5742	41.499	72.7687	92.8619	100.477
ENSG00000130816.14	3066.08	1.12257	0.153984	7.29013	3.09649e-13	9.0857e-12	DNMT1	1786	11.639	13.1684	10.9406	22.3786	28.1949	27.2573	15.5125	13.9231	15.5992	13.0135	11.4207	9.73148
ENSG00000138074.14	793.401	1.17342	0.16107	7.28519	3.21223e-13	9.40913e-12	SLC5A6	8884	4.74926	3.52818	3.17379	8.29615	9.06693	8.42577	8.55159	7.62129	7.90876	8.83812	8.69334	8.3165
ENSG00000275464.4	323.24	1.09592	0.150451	7.28428	3.23383e-13	9.45618e-12	LOC102724159	102724159	1.27653	1.3028	1.3664	2.6213	2.96405	2.85423	2.1101	2.46889	2.24798	2.31943	2.2586	2.18365
ENSG00000123178.14	226.296	1.47559	0.202698	7.27975	3.34439e-13	9.76276e-12	SPRYD7	57213	1.8348	1.40102	2.01495	5.81423	4.93495	3.86733	3.7822	3.61855	3.93707	3.7522	3.46143	3.31196
ENSG00000159228.12	785.555	1.31123	0.180127	7.27945	3.35175e-13	9.76755e-12	CBR1	873	7.33581	7.97461	9.85456	25.2801	21.1103	16.1084	14.476	15.0155	14.4155	22.5071	22.7473	20.6606
ENSG00000137310.11	1156.61	1.2038	0.165465	7.27526	3.45758e-13	1.00588e-11	TCF19	6941	11.8046	13.5671	14.421	33.7063	32.4603	25.5159	12.7732	14.3684	13.9128	11.2527	9.36746	8.2012
ENSG00000013810.18	4031.65	0.893181	0.122915	7.26667	3.68451e-13	1.07008e-11	TACC3	10460	26.38	26.9289	24.2785	45.9961	46.0151	52.0812	28.7031	28.4125	27.6995	27.1627	23.9042	22.8274
ENSG00000178078.11	113.66	-1.99289	0.274482	-7.26055	3.85518e-13	1.11774e-11	STAP2	55620	3.64916	2.93007	2.25061	0.48643	0.901911	0.827138	2.67528	2.798	2.22222	2.04415	1.88625	2.63825
ENSG00000187714.6	34.9204	-3.4615	0.476841	-7.25924	3.89257e-13	1.12545e-11	SLC18A3	6572	2.17057	1.7941	0.851671	0.148261	0.073633	0.216654	0.917332	1.27045	1.0826	0.0963471	0.122496	0.143593
ENSG00000161328.10	61.9739	-2.27906	0.313956	-7.25916	3.89496e-13	1.12545e-11	LRRC56	115399	1.8412	1.21954	1.20004	0.259148	0.273498	0.344267	1.4889	1.53149	1.5102	1.41041	1.26327	1.44319
ENSG00000254122.2	3060.21	-1.42784	0.196871	-7.25268	4.08614e-13	1.1787e-11	PCDHGB7	56099	31.4006	25.3642	30.0855	7.32428	11.9937	12.9669	27.9606	22.9924	27.4333	66.6943	60.1716	55.1635
ENSG00000125730.16	642.191	-1.18905	0.163987	-7.25087	4.14091e-13	1.19249e-11	C3	718	5.49112	4.07226	5.26787	2.03565	2.48737	1.98027	5.21069	5.11754	5.92271	3.43665	3.23921	3.23378
ENSG00000105223.19	7934.42	-1.44327	0.199063	-7.25031	4.15815e-13	1.19543e-11	PLD3	23646	124.642	95.7198	63.9046	31.171	34.7687	38.5889	75.2767	65.7086	65.6604	117.851	116.643	112.771
ENSG00000168917.8	215.748	1.44771	0.199811	7.24539	4.31212e-13	1.23761e-11	SLC35G2	80723	1.11717	1.66544	1.5306	4.42525	3.9903	3.36882	1.78775	1.68163	1.80986	3.65757	3.12552	2.83703
ENSG00000132341.11	6533.26	1.46144	0.201794	7.24223	4.4138e-13	1.26467e-11	RAN	5901	30.824	40.1129	51.7996	135.56	117.957	84.5205	57.5225	65.5549	64.4477	57.3719	66.3167	61.997
ENSG00000205517.12	79.6299	-2.01728	0.278561	-7.24177	4.4286e-13	1.26679e-11	RGL3	57139	2.06795	1.19552	1.87243	0.370481	0.439551	0.459358	0.909634	0.790628	0.797702	0.896152	0.843475	0.611319
ENSG00000162407.8	529.178	-2.23363	0.308456	-7.24133	4.44313e-13	1.26882e-11	PLPP3	8613	6.30327	4.08857	12.5566	1.96839	1.68551	1.22631	10.4492	8.88491	10.6083	1.43354	0.975798	1.47912
ENSG00000176871.8	1512.2	1.18111	0.163199	7.23723	4.57954e-13	1.30559e-11	WSB2	55884	9.08128	10.9317	13.0578	26.544	26.8195	21.6635	12.3208	12.1153	12.4864	21.2526	18.2257	17.2769
ENSG00000124249.6	108.745	-3.02407	0.417932	-7.23579	4.62827e-13	1.31728e-11	KCNK15	60598	2.25885	0.816708	2.08773	0.0517685	0.274247	0.311768	4.25043	5.85358	3.99337	1.7718	1.93901	2.16154
ENSG00000110455.13	56.7411	-2.63963	0.365076	-7.23036	4.81716e-13	1.36876e-11	ACCS	84680	1.21098	0.629308	1.76883	0.177055	0.198806	0.204531	0.244955	0.309353	0.371858	0.280144	0.274765	0.328051
ENSG00000141655.16	49.7267	2.43517	0.33682	7.22987	4.83472e-13	1.37147e-11	TNFRSF11A	8792	0.103007	0.123297	0.112178	0.772482	0.62374	0.434319	0.234941	0.200277	0.291131	0.142503	0.224002	0.141588
ENSG00000137720.7	327.054	-1.53751	0.212965	-7.21954	5.21651e-13	1.47732e-11	C11orf1	64776	5.18876	7.42951	4.5345	2.0604	1.95355	1.89113	4.70473	4.60764	3.82701	4.51896	6.43797	5.42725
ENSG00000158286.12	29.8449	-3.62759	0.502838	-7.21423	5.42383e-13	1.53349e-11	RNF207	388591	0.711662	0.395602	0.932585	0.0340538	0.108241	0.0217147	0.128427	0.128798	0.0994641	0.0973713	0.0720281	0.0615659
ENSG00000021300.13	117.779	-1.82369	0.253069	-7.20631	5.74891e-13	1.62091e-11	PLEKHB1	58473	1.68075	1.20286	1.55186	0.327297	0.406377	0.521761	1.3072	1.66559	1.25624	1.51249	1.4182	1.855
ENSG00000172037.13	4980.3	-1.24304	0.172495	-7.20623	5.75201e-13	1.62091e-11	LAMB2	3913	42.9911	27.3567	37.2218	12.8111	17.2481	15.3857	33.6614	33.6043	32.0642	68.0715	64.5649	61.8472
ENSG00000172057.9	1087.71	-1.26428	0.1757	-7.1957	6.21429e-13	1.74829e-11	ORMDL3	94103	25.5156	16.7919	17.2755	8.12825	7.95499	8.71465	6.90281	8.56162	7.90917	22.5113	24.9668	23.3238
ENSG00000088367.21	924.042	-1.4744	0.204968	-7.19329	6.32482e-13	1.77646e-11	EPB41L1	2036	5.89291	3.96942	7.33065	1.77559	2.33469	2.07919	9.17901	8.34526	9.07758	3.30194	2.65982	2.88562
ENSG00000172992.11	721.891	-1.12226	0.156296	-7.18034	6.95382e-13	1.94993e-11	DCAKD	79877	17.5718	12.6306	14.4858	6.59914	7.29366	6.62652	11.9923	12.9061	11.6267	19.6631	18.4308	17.0641
ENSG00000205090.8	49.4131	-3.31496	0.461778	-7.17868	7.03875e-13	1.9705e-11	TMEM240	339453	5.89612	3.77542	2.13359	0.292492	0.677903	0.207234	0.497917	1.15236	0.69367	2.28091	1.7185	2.72792
ENSG00000088340.15	49.1692	-2.62124	0.365186	-7.17784	7.0822e-13	1.97942e-11	FER1L4	80307	0.36918	0.281989	0.459264	0.0593565	0.0736979	0.0473116	0.512993	0.514476	0.388967	0.21858	0.2354	0.178851
ENSG00000171045.14	173.475	-1.46594	0.204269	-7.17655	7.14918e-13	1.99333e-11	TSNARE1	203062	3.04938	2.35873	2.27363	0.925627	1.03982	0.80806	1.57139	1.49779	1.4112	3.78097	3.42327	4.11245
ENSG00000132603.13	304.761	1.58232	0.220489	7.17641	7.15636e-13	1.99333e-11	NIP7	51388	2.3594	3.07956	3.39169	11.0273	9.34772	6.09992	3.90687	4.5658	4.12415	3.41835	2.96984	3.04262
ENSG00000111863.12	155.519	1.83588	0.255829	7.17621	7.16696e-13	1.99333e-11	ADTRP	84830	0.533591	0.988078	0.973003	3.7284	3.02711	2.1822	2.63642	2.50354	3.08364	1.08153	1.17148	1.17227
ENSG00000157510.13	292.359	1.31059	0.18273	7.17228	7.37567e-13	2.04804e-11	AFAP1L1	134265	1.4508	2.06413	1.97793	4.24644	4.71806	4.6846	3.70584	3.87375	4.20476	2.6546	2.56191	1.99964
ENSG00000132821.11	296.446	-1.77819	0.248342	-7.16026	8.05225e-13	2.23228e-11	VSTM2L	128434	12.4867	11.0076	6.95668	2.74725	2.888	3.23598	8.90374	10.6883	6.68679	7.37924	9.04908	11.1752
ENSG00000138668.18	3721.61	0.969293	0.135414	7.15801	8.18593e-13	2.26424e-11	HNRNPD	3184	17.343	20.5377	20.9136	40.0883	37.4264	37.6135	29.6117	33.9191	29.7921	22.7031	19.7118	18.6914
ENSG00000111859.16	94.6423	-1.99874	0.279236	-7.15787	8.19407e-13	2.26424e-11	NEDD9	4739	0.750667	1.09904	1.19783	0.246779	0.326831	0.188649	0.433704	0.409372	0.573909	0.16881	0.10302	0.12859
ENSG00000099617.3	75.3464	-2.31311	0.32331	-7.15448	8.39935e-13	2.31722e-11	EFNA2	1943	3.52724	4.88006	4.5209	0.756144	0.70413	1.15518	2.95191	3.96587	2.17669	8.53774	7.0596	8.66602
ENSG00000166046.10	30.4352	-3.74539	0.523834	-7.14997	8.67995e-13	2.39077e-11	TCP11L2	255394	0.376928	0.323669	0.878699	0.0410328	0.0407575	0.0363402	0.169255	0.169744	0.26889	0.186656	0.189852	0.176627
ENSG00000066629.16	332.966	1.34502	0.18819	7.14712	8.86152e-13	2.43685e-11	EML1	2009	0.723365	0.986621	1.12021	2.23261	2.58808	2.38881	2.61933	2.65073	3.01762	1.82095	1.44573	1.45131
ENSG00000165804.15	2601.01	-1.8388	0.257322	-7.14593	8.93902e-13	2.45421e-11	ZNF219	51222	36.1309	29.2309	17.2178	5.88225	6.66318	10.5404	22.2376	26.3337	18.7076	19.7762	21.4108	25.7279
ENSG00000205593.11	102.905	-1.91601	0.268156	-7.14513	8.99105e-13	2.46453e-11	DENND6B	414918	1.62259	1.13796	1.11977	0.241813	0.345275	0.441703	0.952919	1.304	1.00171	0.824998	0.769198	0.917286
ENSG00000164930.11	287.41	-1.33635	0.187084	-7.14304	9.12913e-13	2.49837e-11	FZD6	8323	6.43564	5.95749	5.45307	2.53757	1.96164	2.56787	2.52252	1.86475	2.68954	3.45582	4.09839	4.00353
ENSG00000145907.14	1839.46	1.03243	0.144547	7.14253	9.16316e-13	2.50367e-11	G3BP1	10146	6.0107	7.25605	6.08589	13.9181	12.9557	12.7093	5.88802	5.97767	7.24912	4.90997	4.12905	4.23422
ENSG00000144152.12	343.926	-1.17724	0.165012	-7.13429	9.72849e-13	2.65389e-11	FBLN7	129804	4.2432	3.63754	4.48245	1.67723	1.81497	1.97814	2.1213	2.61094	2.77264	2.26851	2.28933	2.30677
ENSG00000165689.16	823.888	1.18971	0.16681	7.13215	9.88124e-13	2.69126e-11	ENTR1	10807	7.42962	7.1754	8.68631	19.225	18.897	15.0309	12.4337	16.8518	12.9936	14.1957	14.7795	14.271
ENSG00000130254.11	1199.71	1.03462	0.145135	7.12869	1.01332e-12	2.75548e-11	SAFB2	9667	6.15788	6.72992	8.08523	13.7098	14.9281	14.3558	9.90516	10.7431	9.84651	9.05922	7.72785	7.51175
ENSG00000184985.16	74.6649	-2.70549	0.37976	-7.12419	1.04691e-12	2.84231e-11	SORCS2	57537	0.50544	0.404749	0.319611	0.0638973	0.0775728	0.0452719	1.13794	0.805576	1.02089	1.02425	0.985477	0.889321
ENSG00000095319.14	2521.09	1.22014	0.171341	7.12109	1.07076e-12	2.90243e-11	NUP188	23511	10.516	11.7169	10.6241	21.9141	27.5731	27.0595	16.2755	13.1384	17.3873	14.6649	12.0774	10.1628
ENSG00000050327.14	392.829	-1.25601	0.176555	-7.11395	1.12765e-12	3.05179e-11	ARHGEF5	7984	4.8329	3.66496	5.10414	1.64194	2.10565	1.94981	4.29715	4.01801	3.9575	3.66692	3.30171	3.04611
ENSG00000249992.1	6538.83	3.1751	0.446656	7.1086	1.17225e-12	3.16749e-11	TMEM158	25907	27.723	44.8355	12.853	251.851	256.206	263.295	131.134	256.038	114.076	239.88	268.448	355.066
ENSG00000148291.9	184.634	1.35924	0.19146	7.09935	1.25346e-12	3.38158e-11	SURF2	6835	4.39366	4.738	4.50666	12.4135	11.9767	10.592	8.70443	11.2012	8.14715	12.3751	11.6459	12.1233
ENSG00000100321.14	225.919	-1.63603	0.230469	-7.09868	1.25951e-12	3.39254e-11	SYNGR1	9145	2.4812	1.55416	1.53052	0.638578	0.512561	0.637528	1.77124	1.53239	1.23909	2.69947	2.5922	2.82374
ENSG00000105662.15	991.782	-1.23895	0.174675	-7.09288	1.31347e-12	3.53232e-11	CRTC1	23373	12.0889	9.50977	8.53925	3.58018	4.04865	5.13934	7.60395	7.09318	6.50305	8.00912	7.80578	7.7831
ENSG00000160094.14	962.303	-0.979906	0.138247	-7.08809	1.3598e-12	3.6455e-11	ZNF362	149076	17.5937	14.5695	17.3754	7.86302	8.13124	9.12925	18.7082	20.9902	18.4831	15.3293	14.8621	14.9006
ENSG00000109917.10	792.725	1.4516	0.204794	7.08808	1.35983e-12	3.6455e-11	ZPR1	8882	2.68089	2.47725	4.0164	9.98614	8.63357	6.49992	5.18913	5.80402	5.50935	6.67915	6.07223	5.52204
ENSG00000113361.12	789.341	1.14585	0.161709	7.08592	1.38126e-12	3.69713e-11	CDH6	1004	1.40195	1.98749	1.53923	3.86571	3.83978	3.19966	4.46621	4.22219	4.87585	3.17843	3.33822	3.35921
ENSG00000211584.13	1279.43	-1.111	0.156903	-7.0808	1.43322e-12	3.82444e-11	SLC48A1	55652	18.5229	12.2736	15.9496	6.9538	7.59515	7.09	14.7794	14.1328	14.0776	16.8912	16.2527	15.6176
ENSG00000197444.9	40.0978	-3.28975	0.464601	-7.0808	1.4333e-12	3.82444e-11	OGDHL	55753	0.809713	0.294977	0.764231	0.0470113	0.0856092	0.0582891	0.360129	0.583428	0.422494	0.315687	0.279661	0.293424
ENSG00000145386.9	776.949	1.24701	0.176199	7.07729	1.47002e-12	3.91417e-11	CCNA2	890	9.07377	13.9483	11.876	28.0025	24.6781	30.1859	10.352	10.723	11.3261	7.52062	5.91186	7.43095
ENSG00000196656.7	3872.73	0.922654	0.130371	7.07715	1.47151e-12	3.91417e-11	NA	NA	238.565	251.476	224.754	479.018	400.663	475.203	448.956	459.94	393.144	450.636	469.305	498.1
ENSG00000165495.15	141.977	-2.60306	0.36797	-7.07411	1.5041e-12	3.99464e-11	PKNOX2	63876	0.456848	0.302524	0.636915	0.0274389	0.102205	0.102064	1.95642	1.80803	2.42742	2.07733	1.76831	1.70966
ENSG00000064393.15	1988.4	1.33966	0.189435	7.07189	1.52841e-12	4.05288e-11	HIPK2	28996	3.65453	4.00916	3.66221	7.6204	10.3806	10.6642	7.69055	6.0539	9.00877	6.70248	4.98495	5.0839
ENSG00000164619.8	46.6552	2.84258	0.402401	7.06407	1.617e-12	4.28117e-11	BMPER	168667	0.113701	0.172057	0.100012	1.1197	1.15001	0.485705	0.43089	0.378118	0.444953	0.188096	0.0906239	0.206561
ENSG00000129910.7	78.2421	-3.02604	0.42844	-7.06291	1.63052e-12	4.31027e-11	CDH15	1013	1.24627	1.01111	0.399899	0.164743	0.0770059	0.0823921	1.39335	1.52337	1.14307	0.856465	1.0761	1.43914
ENSG00000189159.15	3098.03	0.988381	0.139948	7.06251	1.63522e-12	4.31602e-11	JPT1	51155	35.1917	33.1218	28.7683	65.6837	56.7614	70.1275	47.7622	42.528	39.1814	46.8506	46.6108	46.3293
ENSG00000142156.14	5605.22	-1.18696	0.168077	-7.06199	1.64134e-12	4.32548e-11	COL6A1	1291	49.6761	32.9284	35.8666	15.0923	18.6513	18.2876	70.9394	75.9958	66.7333	92.1316	88.1388	81.7088
ENSG00000093009.9	411.515	1.2804	0.181409	7.05808	1.68822e-12	4.44113e-11	CDC45	8318	5.41034	5.20384	4.52249	14.2142	12.3501	10.1658	6.90877	7.39438	6.62087	6.20586	5.66633	4.39558
ENSG00000143845.14	337.963	-1.47667	0.209223	-7.0579	1.69042e-12	4.44113e-11	ETNK2	55224	3.8347	2.85867	2.8217	0.872506	1.25515	1.28965	3.51033	4.03017	2.82781	7.8337	7.88829	7.5244
ENSG00000103018.16	2358.84	1.17489	0.166494	7.05666	1.70558e-12	4.47406e-11	CYB5B	80777	8.80304	11.7896	13.3809	28.3659	25.704	22.6615	14.2725	13.615	16.0497	19.5398	18.0965	18.1894
ENSG00000138363.14	1240.75	1.21173	0.171776	7.05413	1.73689e-12	4.54922e-11	ATIC	471	9.0462	10.7094	13.5353	28.6128	26.4702	22.0724	15.6092	15.5868	16.5975	13.6079	11.4561	11.25
ENSG00000178026.12	77.6495	-2.48361	0.352099	-7.05373	1.74184e-12	4.55519e-11	LRRC75B	388886	2.22726	1.76218	1.25375	0.275227	0.299416	0.362145	0.895861	1.642	0.736154	1.39678	1.21279	1.91248
ENSG00000129219.13	581.889	-1.15607	0.163907	-7.05321	1.74838e-12	4.56529e-11	PLD2	5338	9.54521	7.03686	9.25057	3.44073	4.01916	4.1345	6.23932	5.18374	5.44229	6.57074	6.40428	6.05463
ENSG00000169169.14	485.58	-1.2912	0.183075	-7.05285	1.75295e-12	4.57025e-11	CPT1C	126129	5.68197	3.93237	3.88773	1.75143	2.03596	1.72318	4.64201	4.53791	3.96082	6.58049	6.49096	5.77776
ENSG00000167130.17	951.853	1.01164	0.143508	7.04938	1.79713e-12	4.67829e-11	DOLPP1	57171	14.8837	12.2266	11.4834	24.2291	26.9189	26.5976	23.1024	25.0547	23.3206	26.4106	23.1458	23.3054
ENSG00000161547.16	1192.85	1.21453	0.172308	7.04862	1.80704e-12	4.69692e-11	SRSF2	6427	11.7095	14.3589	18.1521	38.9175	33.2818	30.4909	16.1528	15.9711	15.2132	17.8135	16.4285	15.0309
ENSG00000165916.8	4149.79	1.06605	0.151282	7.04678	1.8311e-12	4.75223e-11	PSMC3	5702	53.3758	65.2404	72.7586	149.424	130.806	120.521	81.188	94.8612	82.5465	92.7364	94.1942	85.347
ENSG00000254087.7	177.519	1.58957	0.225692	7.04311	1.87991e-12	4.8715e-11	LYN	4067	0.849276	0.61618	0.897688	2.3494	2.7874	1.98053	1.56388	1.5684	1.90614	1.30057	0.996923	0.861481
ENSG00000172915.18	82.3281	-1.94411	0.276039	-7.04288	1.88312e-12	4.87242e-11	NBEA	26960	0.616301	0.763046	0.549141	0.135121	0.186409	0.179502	0.291948	0.217376	0.341533	0.404893	0.25305	0.305356
ENSG00000109919.9	2342.33	1.03315	0.1467	7.04263	1.8865e-12	4.8738e-11	MTCH2	23788	23.8202	24.1291	30.9695	60.7789	52.7748	48.0093	40.0661	42.9814	39.5998	45.2718	45.3922	44.2016
ENSG00000177106.14	1320.18	-1.30758	0.185845	-7.03584	1.98068e-12	5.10938e-11	EPS8L2	64787	19.6656	16.1511	12.1908	5.31757	6.45566	7.61884	12.6174	11.4714	11.3278	13.0751	14.0384	12.8996
ENSG00000253161.5	386.299	1.24404	0.176952	7.03036	2.06002e-12	5.30604e-11	NA	NA	5.75205	5.51512	6.93666	15.7649	15.1323	12.2761	12.8493	14.001	12.1156	17.8087	16.8282	21.3474
ENSG00000144199.11	257.865	-1.39087	0.198019	-7.02393	2.15707e-12	5.54764e-11	FAHD2B	151313	8.4153	7.01331	5.46713	2.44293	2.49348	3.02599	5.0632	5.77479	4.58022	5.05822	5.4121	4.91698
ENSG00000155393.12	267.272	1.47415	0.20994	7.02176	2.19088e-12	5.62611e-11	HEATR3	55027	1.34192	1.61458	2.07143	5.06064	5.21838	3.72605	3.57595	4.1312	3.52905	3.53948	2.70716	2.83833
ENSG00000198910.12	288.311	1.71449	0.244212	7.02051	2.21055e-12	5.66811e-11	L1CAM	3897	0.423193	0.552408	0.407985	1.0392	1.45232	2.04833	2.32842	1.75672	2.17195	4.12263	3.8977	3.72166
ENSG00000184992.10	285.591	1.28686	0.183406	7.01645	2.27575e-12	5.82653e-11	BRI3BP	140707	1.19294	1.87944	1.49318	3.70367	3.98707	3.45577	1.94791	1.94556	2.04622	1.63086	1.74797	1.42873
ENSG00000160703.15	1283.24	-1.26514	0.180395	-7.01314	2.33034e-12	5.95737e-11	NLRX1	79671	21.5865	17.1021	13.8283	6.36482	7.17624	8.30533	11.5548	9.15694	9.38514	14.6711	14.5323	14.9035
ENSG00000167123.18	5271.4	-1.24265	0.17736	-7.00638	2.44562e-12	6.24274e-11	CERCAM	51148	63.8219	50.9724	39.2159	18.3274	22.8291	23.9224	47.8049	43.9449	40.4955	61.3878	61.617	61.5195
ENSG00000131153.8	619.575	1.2705	0.181345	7.00596	2.45301e-12	6.25225e-11	GINS2	51659	5.63257	6.79873	7.21654	18.371	17.2378	11.8137	10.0562	10.1665	9.61649	7.01837	6.82976	6.15711
ENSG00000101040.19	1147.32	1.17696	0.168073	7.00264	2.51179e-12	6.39253e-11	ZMYND8	23613	3.66732	4.0681	4.88196	8.14043	9.64572	10.7642	10.8692	9.79529	11.7019	7.17063	5.62946	6.34226
ENSG00000011028.13	6796.58	-0.981883	0.140292	-6.99886	2.5806e-12	6.55788e-11	MRC2	9902	42.3843	37.6719	36.7338	16.2528	20.7089	22.1713	50.4827	51.9963	50.2722	98.5322	92.0695	90.9516
ENSG00000205683.11	291.819	1.39358	0.199132	6.99825	2.59177e-12	6.57647e-11	DPF3	8110	0.837241	1.24648	1.15398	2.96214	3.27207	2.28321	2.8465	3.05478	3.24717	1.93764	1.63518	1.61415
ENSG00000095752.6	647.91	1.41469	0.202166	6.99767	2.60258e-12	6.59412e-11	IL11	3589	4.45376	7.17029	4.7873	14.9608	16.9119	11.8669	8.78622	10.6771	8.63913	20.994	21.5755	18.5825
ENSG00000150768.15	480.851	1.23121	0.17602	6.99473	2.65779e-12	6.72402e-11	DLAT	1737	2.84618	4.32386	4.09215	8.83794	8.7602	8.86975	4.49674	4.005	5.2562	3.30604	3.17856	3.33277
ENSG00000013275.7	1981.9	0.876071	0.125342	6.98943	2.76011e-12	6.97255e-11	PSMC4	5704	27.4856	31.2246	31.2074	56.8924	54.1592	54.0137	31.3769	30.0463	29.0643	60.6099	54.9664	50.3458
ENSG00000008517.16	299.937	1.85153	0.264941	6.98845	2.77935e-12	7.01078e-11	IL32	9235	1.74922	2.01445	0.799561	5.45062	5.9971	4.94611	4.87545	4.44354	3.18717	7.02968	8.68352	8.3923
ENSG00000099860.8	788.851	-1.06875	0.152987	-6.98592	2.82986e-12	7.12765e-11	GADD45B	4616	27.3386	30.574	35.5895	14.7468	16.1064	13.7329	17.0582	20.8266	19.5591	10.2512	10.094	11.3773
ENSG00000140839.11	26.202	-3.51849	0.503776	-6.98424	2.864e-12	7.20302e-11	CLEC18B	497190	0.688166	0.67535	0.963561	0.0713471	0.0425211	0.0909904	0.437242	0.371043	0.304571	0.482195	0.547043	0.460674
ENSG00000206053.12	2481.72	1.29435	0.185415	6.98081	2.93481e-12	7.37026e-11	JPT2	90861	11.9348	13.0215	19.7519	38.5278	38.4095	32.7689	35.6289	37.0326	39.5303	20.355	16.7867	16.8354
ENSG00000124225.15	1366.49	1.05879	0.151739	6.97768	3.00097e-12	7.52534e-11	PMEPA1	56937	7.10283	9.86464	9.21489	18.6371	18.7896	17.1349	11.0057	9.81116	10.9659	13.683	11.7542	11.8223
ENSG00000123689.5	2782.61	2.10829	0.302165	6.97727	3.00979e-12	7.53639e-11	G0S2	50486	79.7442	121.996	31.4252	373.55	320.169	311.356	88.7441	106.691	82.555	152.658	147.193	162.98
ENSG00000173531.15	39.7325	-3.17395	0.45506	-6.9748	3.06315e-12	7.65877e-11	MST1	4485	1.13449	0.398533	1.3072	0.0705725	0.113911	0.131254	0.426257	0.323223	0.2973	0.171981	0.256558	0.182269
ENSG00000078269.14	1066.95	1.0166	0.145791	6.97299	3.10284e-12	7.74666e-11	SYNJ2	8871	2.60519	2.96175	3.0268	5.38846	6.1368	5.86784	4.66661	4.23458	5.5734	4.25989	3.99589	3.88486
ENSG00000223764.2	44.8932	-2.28193	0.327303	-6.97192	3.12647e-12	7.79428e-11	LINC02593	100130417	1.02946	0.987602	1.24606	0.118819	0.278961	0.275513	0.394636	0.408544	0.412572	0.519444	0.49978	0.488212
ENSG00000198832.10	1211.38	-1.94695	0.27934	-6.96982	3.17343e-12	7.89981e-11	SELENOM	140606	38.9263	30.3193	13.0001	6.31852	6.72343	8.28546	19.5535	20.2254	15.6348	21.8016	26.1746	27.1498
ENSG00000114529.12	123.851	1.72188	0.247129	6.96756	3.22478e-12	8.01594e-11	C3orf52	79669	0.504629	0.480732	0.691604	2.18248	2.01246	1.35368	0.798851	0.959631	1.0125	0.997155	0.915761	0.759899
ENSG00000005022.5	3970.95	1.11238	0.15967	6.96678	3.24282e-12	8.04908e-11	SLC25A5	292	69.522	84.6798	99.6872	204.869	178.964	165.203	139.046	152.135	138.182	146.852	131.62	119.77
ENSG00000149150.8	115.375	-1.51753	0.21784	-6.96626	3.2547e-12	8.06683e-11	SLC43A1	8501	2.18705	2.0351	1.98878	0.723778	0.807211	0.634258	1.19719	0.975526	1.15543	3.05313	2.83683	2.52521
ENSG00000109846.7	91.4094	-2.5456	0.365691	-6.96107	3.37689e-12	8.35757e-11	CRYAB	1410	3.34379	2.13064	3.21635	0.576501	0.748828	0.157099	2.66544	2.62073	1.84326	0.518731	0.429907	0.305423
ENSG00000157873.17	406.875	-1.50638	0.216467	-6.95894	3.42844e-12	8.47285e-11	TNFRSF14	8764	5.89587	4.71632	3.03004	1.44953	1.54009	1.80876	3.66311	3.54584	3.12713	3.70229	3.79429	4.0231
ENSG00000171889.3	473.799	1.3631	0.195977	6.95541	3.51546e-12	8.67535e-11	NA	NA	10.1613	15.4761	16.599	36.6616	41.6179	30.5816	32.4939	38.2089	36.7217	40.3727	46.7143	46.0995
ENSG00000141295.13	964.865	-1.46233	0.210751	-6.93868	3.95794e-12	9.75321e-11	SCRN2	90507	37.6037	28.9163	19.7387	9.34412	11.3602	10.5885	14.2605	14.8591	11.5401	11.0144	13.7358	12.3331
ENSG00000149212.11	190.656	-2.08784	0.300954	-6.9374	3.99388e-12	9.82758e-11	SESN3	143686	1.84599	1.86615	1.07015	0.284202	0.273869	0.568017	0.614893	0.396073	0.643301	0.986845	1.13832	1.41873
ENSG00000011260.13	327.798	1.28548	0.185378	6.93438	4.08021e-12	1.00256e-10	UTP18	51096	4.03125	4.36141	5.39496	13.4167	11.2311	9.00375	4.99226	5.59113	5.12897	3.59894	3.66057	3.78869
ENSG00000143355.15	71.5311	-2.28243	0.32924	-6.93243	4.13682e-12	1.01501e-10	LHX9	56956	0.616474	0.378835	0.789521	0.137441	0.102389	0.12781	0.683349	0.46196	0.675496	0.0781517	0.0624564	0.105382
ENSG00000111799.20	9630.04	-1.84134	0.265626	-6.93208	4.14697e-12	1.01604e-10	COL12A1	1303	66.7932	60.1269	85.0375	12.2318	17.6714	29.249	58.9795	42.0042	62.2463	14.2724	10.4696	16.1483
ENSG00000112110.9	842.457	1.56201	0.22554	6.92562	4.34076e-12	1.06199e-10	MRPL18	29074	11.3857	13.9988	23.1571	56.5584	48.6949	38.2697	27.6772	31.6124	29.0569	33.5327	32.5546	30.8744
ENSG00000188042.7	5834.08	1.03646	0.150079	6.90608	4.98224e-12	1.21719e-10	ARL4C	10123	39.8585	48.4458	57.4594	102.416	100.763	95.8621	59.5336	55.7825	63.4519	98.6268	89.634	83.5905
ENSG00000090889.11	715.025	1.34988	0.195504	6.90463	5.03355e-12	1.22797e-10	KIF4A	24137	4.46473	7.86464	6.48609	15.474	15.2129	17.2969	6.34316	6.80587	6.90215	4.07631	2.98206	3.24523
ENSG00000203875.10	482.018	-1.54404	0.22368	-6.90287	5.09618e-12	1.24011e-10	SNHG5	387066	13.068	20.374	11.4414	5.85892	5.29346	4.23072	6.39415	7.79761	5.82445	7.55225	9.65501	8.76822
ENSG00000184220.11	253.078	1.27961	0.185374	6.90283	5.09784e-12	1.24011e-10	CMSS1	84319	1.27137	1.52553	1.14344	3.46474	3.182	2.90875	1.20227	1.69098	1.58624	1.20461	1.28279	1.15671
ENSG00000137460.8	64.0201	-2.60283	0.377124	-6.9018	5.13478e-12	1.24732e-10	FHDC1	85462	1.0701	0.409756	1.24406	0.149655	0.175678	0.122901	0.649374	0.643211	0.771822	0.274077	0.197837	0.272318
ENSG00000068438.14	1719.3	0.852182	0.123486	6.90103	5.16279e-12	1.25234e-10	FTSJ1	24140	26.4482	26.5563	23.8723	49.1588	47.9759	41.6063	27.3481	26.6889	27.1735	25.3091	23.3684	23.2107
ENSG00000123416.15	7278.76	0.886749	0.128544	6.89841	5.25878e-12	1.27382e-10	TUBA1B	10376	75.1429	91.5022	77.0158	136.203	156.279	158.048	94.472	91.2893	85.6388	94.7253	100.511	93.5502
ENSG00000113749.7	171.28	-1.56943	0.227521	-6.89797	5.27513e-12	1.27597e-10	HRH2	3274	1.9043	1.65647	1.48873	0.473838	0.753055	0.470008	2.03829	2.42688	2.67038	1.70385	1.43027	1.56033
ENSG00000140044.12	96.5327	-1.9059	0.276492	-6.89313	5.45764e-12	1.31825e-10	JDP2	122953	1.38759	0.750509	1.34248	0.352461	0.285793	0.290493	1.03423	1.14774	0.953508	0.635721	0.770223	0.585197
ENSG00000111424.10	527.004	-1.45316	0.210965	-6.88815	5.65228e-12	1.36333e-10	VDR	7421	4.9374	4.62519	7.51692	2.0393	2.52025	1.68008	4.4621	4.09196	5.06132	7.34532	6.3844	6.54284
ENSG00000136273.11	258.776	1.20762	0.175357	6.88662	5.7132e-12	1.37608e-10	HUS1	3364	1.71372	1.80169	2.22546	4.9498	3.92474	4.41606	3.06227	2.93153	3.26876	3.19569	3.54849	3.11972
ENSG00000000971.15	212.88	-1.9321	0.280577	-6.88617	5.73131e-12	1.3785e-10	CFH	3075	3.74932	3.79061	1.52859	0.869995	0.754772	0.749045	0.376383	0.338422	0.334027	1.01623	1.32479	1.26569
ENSG00000128050.8	1064.81	1.26216	0.183374	6.88299	5.86087e-12	1.40768e-10	PAICS	10606	4.96001	6.55242	6.1048	16.3	15.3787	10.5828	4.31031	4.49201	5.11398	4.55185	4.0698	4.83082
ENSG00000247626.4	78.2101	1.72872	0.251292	6.87935	6.01278e-12	1.44214e-10	MARS2	92935	0.528795	0.687109	0.752353	2.37688	2.1396	2.03665	1.22554	1.2642	1.66884	1.11985	1.15866	0.997557
ENSG00000265415.1	105.426	1.84483	0.2682	6.87857	6.04543e-12	1.44794e-10	NA	NA	5.93588	10.3697	13.2345	31.9949	38.9968	35.785	14.1607	17.3393	19.1484	3.99495	6.09504	5.23228
ENSG00000162129.12	461.45	1.10182	0.16022	6.87692	6.11589e-12	1.4607e-10	CLPB	81570	3.17634	3.17914	2.87056	6.14252	7.26098	6.38275	7.18958	6.15367	6.54593	6.78045	5.79811	5.17494
ENSG00000123384.13	54527.3	-1.53799	0.223649	-6.87679	6.12148e-12	1.4607e-10	LRP1	4035	184.553	139.027	131.19	33.1196	58.7403	64.7472	145.903	107.912	148.5	207.779	196.673	193.474
ENSG00000166197.16	952.455	1.15203	0.167526	6.87673	6.1244e-12	1.4607e-10	NOLC1	9221	8.15922	11.6776	9.47192	19.9843	22.4311	22.7274	13.6333	12.9918	14.1248	4.46352	3.4199	4.68287
ENSG00000131351.14	225.862	1.16277	0.16914	6.87459	6.21701e-12	1.48072e-10	HAUS8	93323	1.44265	1.45605	1.45959	3.76104	3.09171	2.90307	1.8437	1.83945	1.85758	1.70667	1.90734	1.87366
ENSG00000105516.10	161.617	-1.78533	0.25995	-6.86798	6.51166e-12	1.54874e-10	DBP	1628	2.07754	1.45963	1.47834	0.342671	0.415254	0.699225	0.977316	1.19075	0.970076	1.65678	1.76669	2.17716
ENSG00000163517.14	461.965	-1.27778	0.18611	-6.86575	6.61417e-12	1.57093e-10	HDAC11	79885	6.74805	5.25257	4.52401	2.0382	2.50535	2.26541	5.82505	5.40023	4.4267	4.978	5.26532	4.64994
ENSG00000108387.14	85.5006	-2.37543	0.346409	-6.8573	7.01736e-12	1.66231e-10	SEPTIN4	5414	0.494924	0.439544	0.918731	0.173529	0.0834023	0.101134	0.804844	1.01889	0.704297	0.611128	0.658593	0.563834
ENSG00000065802.11	827.099	1.04721	0.152715	6.85728	7.01835e-12	1.66231e-10	ASB1	51665	3.88492	4.18613	5.10308	9.15134	9.56488	8.52931	3.87324	3.54821	3.76678	6.41898	5.67278	5.04908
ENSG00000186765.11	27.7523	-3.33661	0.486631	-6.85654	7.05495e-12	1.66866e-10	FSCN2	25794	1.70894	1.60088	1.04166	0.177707	0.110322	0.141646	0.65448	0.603862	0.548991	0.461932	0.440477	0.975305
ENSG00000115884.10	11907.4	1.00337	0.146383	6.85444	7.1591e-12	1.69095e-10	SDC1	6382	116.919	123.683	90.5359	202.737	231.835	229.211	137.999	158.362	132.564	201.607	203.955	210.656
ENSG00000128564.6	373.708	2.11497	0.308615	6.8531	7.22679e-12	1.70224e-10	VGF	7425	0.438036	1.01692	0.419999	2.53767	3.75626	1.79797	5.27776	7.58666	6.35369	16.642	19.1634	20.1335
ENSG00000184702.17	168.379	-1.57873	0.230368	-6.8531	7.22682e-12	1.70224e-10	SEPTIN5	5413	1.6806	1.67222	1.01706	0.462593	0.504686	0.491629	1.57298	1.80161	1.55049	2.36551	2.11529	2.30136
ENSG00000156265.15	138.134	-1.67462	0.244828	-6.83997	7.92103e-12	1.86319e-10	MAP3K7CL	56911	2.38193	2.25277	3.46075	1.01725	0.851929	0.667739	1.78654	1.69741	1.94942	0.9203	1.17337	0.759848
ENSG00000137831.14	346.122	-1.91711	0.280323	-6.83894	7.9779e-12	1.87398e-10	UACA	55075	3.67875	3.88346	1.90273	0.727762	0.638072	1.14072	1.01102	1.04758	1.12813	1.08326	1.24155	1.84285
ENSG00000110958.15	4593.52	0.996381	0.145754	6.83606	8.14016e-12	1.90947e-10	PTGES3	10728	46.3919	57.5945	52.9396	114.121	99.607	99.3522	63.7411	61.3053	70.8674	63.349	49.5027	53.605
ENSG00000105997.22	232.01	-1.3809	0.202095	-6.83295	8.31868e-12	1.94867e-10	HOXA3	3200	3.81509	3.30498	4.69853	1.33317	1.57252	1.63824	2.62683	2.53594	2.15289	3.76327	2.97405	2.77071
ENSG00000131067.16	760.634	-1.06801	0.156329	-6.8318	8.38538e-12	1.96161e-10	GGT7	2686	12.0671	10.2143	9.13284	4.36996	5.58727	5.01386	10.8527	10.6875	10.124	27.6514	26.9855	25.2674
ENSG00000127863.15	517.499	1.33906	0.196067	6.82962	8.51408e-12	1.98899e-10	TNFRSF19	55504	2.59856	3.67967	3.87468	8.35049	8.29447	9.07039	5.30315	4.32321	6.68086	3.70512	3.01485	3.44346
ENSG00000105559.11	489.983	-1.13024	0.165497	-6.82934	8.53051e-12	1.9901e-10	PLEKHA4	57664	5.52287	4.64751	4.84954	2.11958	2.5218	2.21548	8.79786	10.7779	8.50391	9.88402	9.66839	8.85808
ENSG00000006283.17	156.082	-1.90002	0.278222	-6.82913	8.54325e-12	1.99036e-10	CACNA1G	8913	0.472067	0.31303	0.407235	0.0831475	0.146826	0.0883663	1.63864	1.31034	1.36996	1.26078	1.35565	1.4555
ENSG00000148834.12	3339.35	1.4359	0.210282	6.82846	8.58309e-12	1.99691e-10	GSTO1	9446	37.9762	42.6499	66.0905	153.085	140.967	103.023	100.585	116.55	91.6775	110.134	126.605	126.963
ENSG00000166923.10	3768.78	1.55724	0.228083	6.82749	8.64159e-12	2.00779e-10	GREM1	26585	5.50729	7.7551	5.51191	22.2125	21.4627	11.5717	20.2	18.8067	25.0601	7.41895	6.20646	7.21272
ENSG00000143942.4	41.5896	2.23639	0.328009	6.81807	9.22694e-12	2.14088e-10	CHAC2	494143	0.779679	0.730378	0.700505	4.34568	3.33857	2.70612	1.36041	1.00319	1.10605	1.19139	1.07715	1.05222
ENSG00000114686.8	838.179	0.955369	0.140175	6.81556	9.38984e-12	2.17572e-10	MRPL3	11222	10.7738	12.1359	12.3165	24.3984	23.2831	20.6455	12.518	15.0923	12.8971	14.6423	15.7665	15.6789
ENSG00000124571.17	596.867	1.27247	0.186777	6.81276	9.57414e-12	2.21541e-10	XPO5	57510	1.60137	2.12847	2.58631	4.84169	5.5515	4.88831	4.40982	3.90629	4.6646	3.29685	2.76196	2.50094
ENSG00000023572.8	173.475	1.5286	0.224403	6.81186	9.63465e-12	2.22551e-10	GLRX2	51022	2.89402	3.89942	3.49708	11.9804	10.4597	7.26515	6.06275	6.36593	5.3524	8.79511	7.1657	8.51573
ENSG00000213722.8	2260.44	-1.11476	0.163653	-6.81172	9.64384e-12	2.22551e-10	DDAH2	23564	68.9884	54.8751	54.4587	26.1176	25.293	30.9308	38.8609	45.427	32.159	58.3589	58.2136	54.8809
ENSG00000115761.15	183.215	1.23188	0.1809	6.8097	9.78042e-12	2.25398e-10	NOL10	79954	1.66991	1.66524	1.77092	3.7765	4.33364	3.88889	2.64003	2.49517	2.79317	1.692	1.20933	1.57512
ENSG00000160818.16	158.401	1.43812	0.211259	6.8074	9.93788e-12	2.28719e-10	GPATCH4	54865	0.974941	1.51128	1.23238	3.67928	3.66464	2.7393	1.63201	1.81594	1.93036	0.932745	0.948717	0.926758
ENSG00000115241.10	2929.68	0.97879	0.143819	6.80571	1.00555e-11	2.31114e-10	PPM1G	5496	24.44	28.3884	25.7903	54.8664	50.4811	49.5974	32.3826	43.1375	35.2012	34.2304	32.8606	29.5948
ENSG00000155561.14	863.57	1.25928	0.185106	6.80303	1.02439e-11	2.35127e-10	NUP205	23165	4.10279	6.05947	3.68782	9.87745	11.3489	11.9175	4.37054	4.55711	4.91326	3.1444	2.69244	3.13942
ENSG00000125122.15	186.068	-1.91833	0.282131	-6.79941	1.05046e-11	2.40789e-10	LRRC29	26231	6.21936	5.24177	2.33762	1.24624	1.1744	1.22258	2.74918	2.87043	2.60258	4.90076	4.81571	5.44702
ENSG00000116663.10	149.73	-1.51167	0.222398	-6.79715	1.06707e-11	2.44195e-10	FBXO6	26270	5.26068	3.94243	4.80776	1.85735	1.50051	1.55282	3.94011	5.09304	3.61663	6.92013	6.54756	5.88433
ENSG00000006210.6	149.659	-2.00362	0.29478	-6.797	1.06818e-11	2.44195e-10	CX3CL1	6376	0.636944	0.459596	0.471028	0.0824565	0.148915	0.159331	1.29865	1.10748	1.19577	3.61451	3.2602	2.97178
ENSG00000130826.17	747.53	1.20692	0.177604	6.79557	1.07886e-11	2.46307e-10	DKC1	1736	4.92555	7.23105	6.9453	16.1554	14.5525	13.4157	8.70241	9.47168	11.0283	6.39346	5.5155	5.20871
ENSG00000091483.6	942.325	1.13366	0.166894	6.79272	1.10041e-11	2.5089e-10	FH	2271	13.4394	17.4994	19.6958	41.771	35.8962	33.5115	24.1084	28.3851	26.1085	10.8307	9.52153	10.1934
ENSG00000074181.8	195.27	-2.43523	0.358559	-6.79172	1.10802e-11	2.5229e-10	NOTCH3	4854	0.493379	0.302985	0.232833	0.0620646	0.0758747	0.0507386	2.97082	2.03706	2.69235	1.17275	1.04136	1.67077
ENSG00000213551.4	342.459	1.58061	0.232849	6.78812	1.13607e-11	2.58332e-10	DNAJC9	23234	2.29168	2.93962	3.43516	9.96766	9.43898	6.54398	3.70191	3.76622	4.40766	2.87397	2.38352	1.58152
ENSG00000168216.10	206.093	-1.19197	0.175609	-6.78764	1.13979e-11	2.58832e-10	LMBRD1	55788	5.93875	5.46281	6.39162	2.4833	2.67065	2.63917	3.71883	3.9282	4.76137	5.1204	4.78847	4.94286
ENSG00000130751.9	90.9603	-2.20926	0.325566	-6.78591	1.15359e-11	2.61618e-10	NPAS1	4861	3.68981	3.77412	1.53131	0.81638	0.586611	0.535341	1.37155	1.4371	1.11224	2.14468	2.41102	2.28792
ENSG00000108559.11	289.696	1.27598	0.18812	6.78282	1.17848e-11	2.667e-10	NUP88	4927	1.49805	2.24167	2.28029	5.27783	5.04046	4.2856	2.17653	2.14277	2.42681	2.18009	2.22863	1.92542
ENSG00000106263.17	4523.01	0.992425	0.146316	6.78275	1.17912e-11	2.667e-10	EIF3B	8662	16.1167	16.3253	17.3194	34.9251	34.5373	29.5422	24.8184	32.3189	25.8799	28.7434	25.2821	23.7958
ENSG00000147100.10	1797.74	1.19899	0.1768	6.78163	1.18826e-11	2.68411e-10	SLC16A2	6567	13.5771	11.3352	17.033	27.7349	34.4927	34.1054	24.6188	19.9702	22.9191	19.075	15.8778	15.3362
ENSG00000116161.17	906.682	1.24124	0.1833	6.77162	1.27344e-11	2.87272e-10	CACYBP	27101	6.21033	9.33602	6.54569	19.8245	16.9363	15.4582	6.86622	8.51945	8.38776	7.80474	9.29211	8.61484
ENSG00000112812.15	34.9527	-2.74341	0.405175	-6.77092	1.27965e-11	2.88293e-10	PRSS16	10279	0.574361	0.392133	0.596344	0.0763023	0.050527	0.108122	0.409658	0.360739	0.352391	0.4077	0.336228	0.405083
ENSG00000005108.15	199.729	-1.78318	0.26345	-6.76858	1.3005e-11	2.92604e-10	THSD7A	221981	1.37591	0.979925	1.77424	0.434987	0.32609	0.440484	1.38318	1.15436	1.92236	0.458683	0.412288	0.59352
ENSG00000176723.9	68.7683	-2.64206	0.390354	-6.76838	1.30235e-11	2.92634e-10	ZNF843	283933	0.733426	0.45451	1.12436	0.108093	0.0780858	0.187982	1.04229	1.17306	1.11495	1.23885	0.857366	1.16745
ENSG00000010278.12	3250.62	1.19776	0.176989	6.7674	1.31115e-11	2.942e-10	CD9	928	25.7255	25.7366	37.1406	79.3657	68.044	55.8847	15.7334	16.759	14.2946	87.9209	90.5047	89.7793
ENSG00000108771.12	179.151	-1.68656	0.249225	-6.76722	1.31276e-11	2.942e-10	DHX58	79132	3.02849	2.22189	3.98403	0.805248	0.892582	1.17826	1.76049	1.43453	2.03208	4.17116	3.9186	3.28537
ENSG00000101811.13	364.207	1.40291	0.207617	6.75719	1.40691e-11	3.14886e-10	CSTF2	1478	3.57918	6.57337	5.8083	15.6058	14.3197	12.3355	7.05711	6.73817	6.88813	9.03535	7.40085	7.22955
ENSG00000161395.13	551.703	-1.16831	0.172921	-6.75631	1.41547e-11	3.16388e-10	PGAP3	93210	9.58653	7.23162	6.46581	3.58155	3.13256	3.63747	8.36992	8.69751	7.92331	10.6126	12.2164	11.1601
ENSG00000173674.10	1304.6	1.08325	0.160371	6.75467	1.43166e-11	3.19587e-10	EIF1AX	1964	11.8537	13.6105	9.61529	28.3357	23.4563	22.5022	12.6558	11.8183	13.4065	11.1656	12.2674	10.8192
ENSG00000134690.10	1815.75	1.15515	0.171026	6.75427	1.43558e-11	3.20044e-10	CDCA8	55143	27.2819	32.8058	23.595	55.7658	54.3813	76.1965	34.1882	29.714	31.6497	30.833	28.0712	28.4771
ENSG00000197467.13	660.352	1.61676	0.239415	6.75293	1.44886e-11	3.22583e-10	COL13A1	1305	1.3051	1.96784	0.781227	4.21163	4.26844	3.92165	2.68821	3.50569	3.22706	15.5919	15.0767	14.0542
ENSG00000130518.16	62.7376	-2.55641	0.378596	-6.75234	1.4548e-11	3.23484e-10	IQCN	80726	0.720091	0.353089	0.703027	0.0685912	0.058398	0.177034	0.386863	0.330073	0.319224	0.324753	0.356221	0.423898
ENSG00000197457.9	928.108	-1.16028	0.171847	-6.75183	1.45995e-11	3.24207e-10	STMN3	50861	10.9212	10.2147	7.87971	3.49087	4.64286	4.84184	25.9572	23.5147	24.6428	25.2808	24.2276	22.9219
ENSG00000115041.12	812.702	-1.27573	0.189047	-6.7482	1.49689e-11	3.31978e-10	KCNIP3	30818	10.8296	7.20863	7.43971	2.90064	3.52082	4.10018	4.47965	4.08846	3.8603	5.34017	5.25081	4.5847
ENSG00000114923.16	1015.83	-1.64499	0.243921	-6.74395	1.54137e-11	3.414e-10	SLC4A3	6508	21.4448	18.0041	10.1789	3.90258	5.09269	6.87198	8.97023	8.51719	8.00616	10.4993	9.8406	11.5695
ENSG00000168300.13	66.0556	-2.01903	0.29966	-6.73773	1.6088e-11	3.55873e-10	PCMTD1	115294	1.01266	1.00132	0.677773	0.232726	0.158166	0.273369	0.25984	0.180966	0.17888	0.453712	0.485769	0.64061
ENSG00000049541.10	987.641	1.21665	0.180688	6.73347	1.65666e-11	3.65988e-10	RFC2	5982	14.1613	16.7787	17.1406	44.9097	38.7654	28.0895	16.4711	18.9162	18.9133	21.6182	21.2644	18.1003
ENSG00000101361.16	1130.66	1.31319	0.195092	6.73112	1.68363e-11	3.71464e-10	NOP56	10528	6.12478	6.74737	9.81813	20.9787	19.5836	15.8585	9.4784	9.03444	10.4629	8.17442	6.63395	6.11561
ENSG00000213190.3	224.328	1.31868	0.195961	6.72927	1.70513e-11	3.75722e-10	MLLT11	10962	1.07419	1.21935	1.65152	3.53288	3.37799	2.97095	2.62009	2.54962	2.70767	4.54877	3.98649	3.66682
ENSG00000213593.9	1343.57	1.0653	0.158346	6.72768	1.72385e-11	3.79358e-10	TMX2	51075	16.0501	18.0207	21.8551	44.4295	39.3712	33.2968	29.8638	32.027	28.9598	36.6454	34.8971	33.0322
ENSG00000147883.10	448.287	-1.5211	0.226267	-6.72261	1.78499e-11	3.92307e-10	CDKN2B	1030	5.15232	4.8503	7.92941	1.84568	1.91014	2.50182	5.17096	5.31653	6.97755	10.4428	8.07944	7.86389
ENSG00000135636.13	4494.26	-1.22296	0.18243	-6.70375	2.03142e-11	4.45894e-10	DYSF	8291	38.4115	30.6442	30.1898	10.4448	17.3549	14.7152	33.3674	31.0618	34.4914	32.1686	30.3935	26.8446
ENSG00000198843.12	1284.78	1.22987	0.183484	6.7029	2.04322e-11	4.47908e-10	SELENOT	51714	9.12887	11.8183	10.162	28.7857	23.9169	20.2643	10.7373	11.1786	11.831	14.5901	17.2488	21.7097
ENSG00000198959.11	15372.4	-1.47819	0.220538	-6.70266	2.04663e-11	4.4808e-10	TGM2	7052	228.35	207.517	112.886	58.712	79.1341	59.1171	57.164	48.3779	51.5046	99.2076	92.9458	83.3063
ENSG00000142864.14	2155.66	0.999174	0.149167	6.69838	2.10748e-11	4.60813e-10	SERBP1	26135	10.7343	13.7698	11.1676	26.0235	22.7615	22.5155	9.99826	10.5244	12.6415	11.459	10.7361	10.6385
ENSG00000151503.12	924.796	1.23704	0.184743	6.69599	2.1422e-11	4.67806e-10	NCAPD3	23310	3.12467	4.53091	3.92746	8.55247	9.89302	8.8644	4.9353	4.47264	5.9979	3.30016	2.43293	2.46559
ENSG00000171310.10	729.717	1.24548	0.18614	6.69111	2.2148e-11	4.83042e-10	CHST11	50515	2.57806	3.70802	3.55701	7.44717	9.20191	6.70318	4.58377	5.01344	5.74291	6.91363	6.11877	7.66324
ENSG00000185504.16	4040.65	-1.57514	0.235432	-6.69044	2.22496e-11	4.84638e-10	FAAP100	80233	82.9408	62.1354	35.9421	17.5073	19.1954	24.0456	38.9755	38.009	33.0581	34.7301	35.9671	42.3281
ENSG00000136274.8	617.011	-1.85999	0.278215	-6.68544	2.30227e-11	5.0084e-10	NACAD	23148	11.4684	9.08513	5.57749	1.68742	1.98414	3.5285	12.3513	11.0718	9.71375	3.49716	2.95416	4.3699
ENSG00000102393.9	533.223	1.30718	0.195619	6.6823	2.35216e-11	5.11042e-10	GLA	2717	5.5862	7.77937	9.69568	21.8923	19.4371	15.8341	10.0336	10.0113	10.7108	16.9366	15.5039	15.6219
ENSG00000147065.16	23803.7	0.877464	0.131324	6.68169	2.36208e-11	5.12545e-10	MSN	4478	157.745	170.004	162.247	258.382	314.962	326.854	258.33	241.668	264.813	109.092	93.1671	98.1398
ENSG00000162337.11	1693.03	-1.16905	0.175035	-6.67898	2.40606e-11	5.21425e-10	LRP5	4041	20.4187	15.1909	14.9033	5.92988	8.77372	7.75581	14.1486	15.9181	14.0914	17.8539	17.6787	16.5085
ENSG00000141376.22	227.058	-1.58899	0.237921	-6.67866	2.41142e-11	5.21923e-10	BCAS3	54828	0.90206	0.845021	1.5362	0.311693	0.366468	0.415761	1.18074	1.15032	1.04331	0.801948	0.735794	0.628404
ENSG00000110057.7	1488.37	-1.38097	0.206979	-6.67203	2.52284e-11	5.45128e-10	UNC93B1	81622	28.3615	22.9786	13.752	8.07734	8.18637	8.71866	20.4243	19.4076	19.8235	34.468	38.2666	35.9118
ENSG00000177508.11	535.984	1.15326	0.172853	6.67191	2.52501e-11	5.45128e-10	IRX3	79191	4.52883	5.73395	4.23367	10.23	10.9419	11.0522	7.22659	9.56012	7.59803	12.6952	15.4992	14.1059
ENSG00000254221.2	576.987	-1.37701	0.206443	-6.67019	2.5547e-11	5.50842e-10	PCDHGB1	56104	5.94496	4.35618	6.04538	1.56919	2.20266	2.52649	7.27556	6.05273	8.13845	11.3698	9.30376	9.67085
ENSG00000160633.12	1761.05	0.85597	0.12841	6.6659	2.63049e-11	5.66468e-10	SAFB	6294	9.03919	9.59207	10.2824	17.2422	16.6327	18.4735	12.5604	13.7193	13.4835	12.1451	11.0049	9.98464
ENSG00000087494.15	36.805	2.3077	0.346206	6.66567	2.63453e-11	5.66623e-10	PTHLH	5744	0.152496	0.271421	0.224198	1.20854	1.08171	0.93154	0.469551	0.36103	0.41774	0.517827	0.579363	0.497353
ENSG00000168140.4	2699.32	-1.13468	0.170283	-6.66346	2.67452e-11	5.745e-10	VASN	114990	60.8393	47.038	54.4439	26.8038	28.5926	18.5152	57.4143	56.2957	54.2966	65.9969	63.2393	59.0304
ENSG00000143256.4	714.287	1.33962	0.201086	6.66193	2.70262e-11	5.79806e-10	PFDN2	5202	25.6348	38.4791	30.6302	99.1046	74.9485	65.7578	42.0817	54.8878	41.6008	58.2039	64.1923	54.3229
ENSG00000151414.14	813.974	-1.24742	0.187295	-6.66018	2.735e-11	5.86017e-10	NEK7	140609	19.0875	13.3774	12.2544	7.48979	5.75022	5.58757	4.69294	4.31027	5.01527	4.55905	4.43175	4.84656
ENSG00000253910.2	502.645	-1.638	0.246001	-6.6585	2.76629e-11	5.9198e-10	PCDHGB2	56103	6.45747	5.18932	6.35915	1.30719	2.56882	1.90895	7.34817	4.73509	7.13108	8.4581	7.78242	5.67136
ENSG00000133216.16	2079.53	0.949216	0.142618	6.65563	2.82081e-11	6.02891e-10	EPHB2	2048	5.28309	5.60813	5.30313	10.0655	12.2012	8.99885	10.0467	9.5717	9.48393	9.32845	8.54553	7.89888
ENSG00000109321.10	36.3137	3.46077	0.520092	6.65416	2.84918e-11	6.08194e-10	AREG	374	0.124995	0.380545	0.127616	3.12962	2.73018	1.07012	0.994254	0.804135	1.00887	1.34407	1.29513	0.56229
ENSG00000071242.11	6004.11	-1.30991	0.196862	-6.65396	2.85317e-11	6.08284e-10	RPS6KA2	6196	52.4099	41.5814	74.4443	19.8808	25.9949	22.0654	55.3117	57.478	62.7045	13.9025	11.6016	11.2558
ENSG00000167971.15	42.8325	-3.05968	0.460076	-6.65038	2.92333e-11	6.22465e-10	CASKIN1	57524	0.480961	0.401398	0.535687	0.0228471	0.0983398	0.0485622	0.439792	0.549079	0.342213	0.306842	0.644327	0.609744
ENSG00000105426.16	1097.87	-1.29401	0.194613	-6.64912	2.94857e-11	6.27057e-10	PTPRS	5802	8.03281	5.98723	7.85749	2.29873	2.88144	3.74521	7.65221	5.92904	7.64706	9.68438	8.6596	8.57412
ENSG00000118655.4	310.892	1.1556	0.173819	6.64831	2.96487e-11	6.29134e-10	DCLRE1B	64858	2.6141	2.96305	3.2454	6.43137	7.48496	5.75837	4.18554	3.79402	4.09197	3.09203	2.55812	2.38131
ENSG00000149136.8	3138.98	1.02567	0.154276	6.64826	2.9657e-11	6.29134e-10	SSRP1	6749	15.89	18.0667	21.9258	39.2454	38.8905	35.6631	22.8209	26.0139	23.984	23.6921	21.2098	18.3649
ENSG00000145293.15	458.497	1.09086	0.164208	6.64315	3.07042e-11	6.5054e-10	ENOPH1	58478	7.6293	8.36185	8.78631	19.7113	18.2812	14.8052	9.47489	10.7064	11.9923	9.95968	10.4523	9.29514
ENSG00000183955.12	1017.57	1.01461	0.152798	6.64021	3.13231e-11	6.62832e-10	KMT5A	387893	7.04032	8.24919	9.41552	16.249	15.8189	17.883	13.4362	13.4171	13.0275	8.60538	6.9012	6.83
ENSG00000109610.5	7517.58	-1.05861	0.159437	-6.63965	3.14431e-11	6.64548e-10	SOD3	6649	158.898	152.092	133.737	67.8844	65.7752	79.8503	182.04	230.642	174.823	267.92	320.206	341.998
ENSG00000135477.11	23.2575	-3.50956	0.528909	-6.63547	3.23476e-11	6.82817e-10	KRT87P	85349	1.88265	1.16669	1.34845	0.0252243	0.200441	0.160845	0.77292	0.983849	0.595067	0.360624	0.266763	0.293162
ENSG00000189129.13	1066.12	-1.50816	0.227459	-6.63045	3.34671e-11	7.05576e-10	PLAC9	219348	46.6387	42.6392	25.1355	12.0079	12.2148	15.9904	67.8174	78.0167	60.5401	44.8927	59.7663	63.8943
ENSG00000109814.11	472.072	0.943668	0.142469	6.62368	3.50354e-11	7.3773e-10	UGDH	7358	5.71632	5.72457	6.12474	11.6862	10.8699	11.2414	4.45583	3.82658	4.25977	2.93972	2.31583	2.7204
ENSG00000152684.10	799.541	1.01156	0.152733	6.62308	3.51779e-11	7.39282e-10	PELO	53918	5.52988	5.84577	7.23441	13.3134	13.0602	11.1789	9.56485	8.69053	9.33736	10.7627	9.44739	9.26867
ENSG00000250571.6	138.112	-1.63755	0.247252	-6.62301	3.51957e-11	7.39282e-10	GLI4	2738	4.00931	3.06145	2.14645	0.953606	1.04922	0.951093	2.4379	3.15589	2.71936	2.40253	2.24973	2.69024
ENSG00000109861.15	4532.31	1.07788	0.162774	6.62194	3.54516e-11	7.43743e-10	CTSC	1075	14.1088	17.6264	17.4679	40.3604	35.5026	28.0073	16.2071	15.3396	16.9573	15.8727	14.0057	12.9665
ENSG00000160325.14	1017.41	-1.83399	0.276966	-6.6217	3.55082e-11	7.44018e-10	CACFD1	11094	24.2859	19.2006	9.58347	4.38295	3.96122	6.54023	16.9379	15.0894	11.4362	21.0142	20.5824	25.0091
ENSG00000188229.5	23432.2	1.07126	0.161785	6.62151	3.55553e-11	7.44089e-10	TUBB4B	10383	470.457	459.242	324.522	823.935	816.994	994.437	530.711	533.476	455.924	473.665	465.177	488.211
ENSG00000105737.9	246.8	-1.67962	0.253674	-6.62119	3.56326e-11	7.44794e-10	GRIK5	2901	5.53596	3.52141	2.65929	0.885527	1.31494	1.45444	3.16249	3.25621	2.84368	1.88332	1.9747	1.82503
ENSG00000057252.12	538.369	1.14756	0.17338	6.61875	3.62245e-11	7.56243e-10	SOAT1	6646	3.2494	3.78769	2.64802	7.13227	7.22433	7.08323	2.76918	2.23234	2.89132	3.12045	2.41215	2.78625
ENSG00000112530.11	50.4443	-2.63239	0.397854	-6.61646	3.67896e-11	7.67102e-10	PACRG	135138	0.887213	0.960396	1.59424	0.171703	0.255827	0.127736	1.4165	1.48148	1.17662	1.0935	1.06682	1.66298
ENSG00000047346.12	64.8094	-1.83563	0.277459	-6.61586	3.69393e-11	7.69284e-10	FAM214A	56204	0.492351	0.417059	0.40214	0.114038	0.126866	0.126043	0.268795	0.221049	0.261341	0.46836	0.572862	0.589055
ENSG00000142784.15	3698.82	-1.26411	0.191208	-6.6112	3.81215e-11	7.92936e-10	WDTC1	23038	50.8481	38.5755	31.8678	13.3861	16.4614	20.6512	29.8937	25.6595	26.245	42.837	41.5332	40.2258
ENSG00000119185.12	1306.61	1.17923	0.178413	6.60953	3.85549e-11	8.00975e-10	ITGB1BP1	9270	4.89684	6.33539	7.48905	16.2122	13.7686	12.4406	9.4979	11.867	9.95878	8.82468	10.1566	9.06291
ENSG00000138834.12	1587.39	-1.29853	0.196495	-6.60846	3.88349e-11	8.05812e-10	MAPK8IP3	23162	11.7816	7.00287	11.5451	3.58442	4.41365	4.33307	10.453	10.7718	10.2969	8.09316	6.70414	6.08159
ENSG00000212864.3	168.714	-1.81183	0.274267	-6.60607	3.94647e-11	8.17886e-10	RNF208	727800	15.718	11.0326	6.83967	3.23691	3.44762	2.85983	9.9277	9.72592	6.87829	6.33587	6.75369	7.60461
ENSG00000179044.15	98.7586	-1.81044	0.27426	-6.60118	4.07891e-11	8.4431e-10	EXOC3L1	283849	1.77405	1.1445	1.40799	0.437265	0.376421	0.41824	2.26746	2.17065	1.65376	2.48164	2.81315	2.82333
ENSG00000057757.9	1211.72	1.18039	0.178892	6.59832	4.15851e-11	8.59744e-10	PITHD1	57095	12.1324	15.3375	20.2229	40.2942	34.2567	33.6438	28.3864	32.9546	28.9941	33.1181	30.7018	31.3689
ENSG00000186193.8	496.471	1.46897	0.222648	6.59771	4.17543e-11	8.62199e-10	SAPCD2	89958	3.13162	4.5007	3.91326	8.72967	9.53937	13.712	6.15369	5.71688	3.83629	6.80151	6.11679	7.31474
ENSG00000008394.12	1969.03	0.947961	0.143692	6.59719	4.19031e-11	8.64226e-10	MGST1	4257	8.91521	9.95304	10.3177	21.3213	18.0527	16.9386	13.1074	12.9743	12.9071	11.752	14.6467	12.1203
ENSG00000184481.16	80.2585	-2.40269	0.364288	-6.59558	4.23605e-11	8.72606e-10	FOXO4	4303	1.44917	1.25957	2.44051	0.156132	0.568642	0.248897	1.33405	1.46093	1.22777	1.26828	1.59959	1.32734
ENSG00000161980.5	188.347	1.6165	0.245156	6.59376	4.28838e-11	8.82321e-10	POLR3K	51728	1.60845	2.96242	2.24895	7.9536	7.42859	5.55111	3.97328	6.03327	4.74752	6.04809	5.74364	7.11301
ENSG00000254285.3	245.148	-1.70644	0.258815	-6.59327	4.30254e-11	8.8417e-10	NA	NA	19.1206	13.983	9.55034	4.58083	3.90448	4.57231	10.2502	12.5479	9.80527	3.74118	6.79216	5.35592
ENSG00000184117.11	1006.3	-0.983357	0.149157	-6.59278	4.31674e-11	8.85943e-10	NIPSNAP1	8508	18.4196	15.6506	20.6128	10.4408	9.10713	8.11233	18.216	19.0465	18.1521	21.6093	21.4961	21.2251
ENSG00000104883.7	60.9059	-2.32457	0.352602	-6.59261	4.32155e-11	8.85943e-10	PEX11G	92960	3.72358	2.69836	1.72151	0.58126	0.516586	0.520205	1.51429	2.31415	1.61526	3.45923	3.88244	3.04197
ENSG00000101182.14	5435	1.15886	0.175985	6.58498	4.54961e-11	9.3158e-10	PSMA7	5688	73.6271	83.4439	109.89	235.162	196.342	164.672	147.604	175.201	152.155	195.954	191.213	187.614
ENSG00000101367.8	2091.28	0.980595	0.148951	6.58332	4.60051e-11	9.40872e-10	MAPRE1	22919	24.62	32.1303	32.6491	61.5709	60.4276	54.46	40.4429	41.6713	48.3463	33.6673	29.8362	31.2432
ENSG00000102878.16	72.3299	-2.17879	0.331031	-6.58182	4.64724e-11	9.49294e-10	HSF4	3299	2.66867	1.34282	3.37543	0.610911	0.527663	0.493999	0.719978	0.941817	1.07419	0.58687	0.403798	0.445903
ENSG00000128604.19	79.9599	-1.7035	0.259021	-6.57667	4.81091e-11	9.81551e-10	IRF5	3663	1.85981	1.17985	1.71133	0.502307	0.519302	0.435783	1.17189	1.05411	1.14008	0.546261	0.474305	0.661896
ENSG00000119922.9	40.2037	-2.45986	0.374056	-6.57618	4.82675e-11	9.83608e-10	IFIT2	3433	1.07993	1.21162	0.841037	0.164041	0.184666	0.220827	0.322213	0.232664	0.528272	0.369554	0.332511	0.550773
ENSG00000184838.14	832.994	-1.2399	0.188705	-6.57058	5.01212e-11	1.02017e-09	PRR16	51334	23.6654	18.9232	32.4807	10.6896	11.088	10.019	29.9842	30.4205	34.3416	8.56151	7.11771	8.32827
ENSG00000213024.11	1530.38	0.814376	0.123967	6.5693	5.05512e-11	1.02769e-09	NUP62	23636	9.7093	10.1612	10.7042	18.2822	18.3372	17.1574	12.3184	11.993	13.6417	12.3358	11.316	10.6211
ENSG00000106829.18	982.846	-1.13897	0.173587	-6.56136	5.33178e-11	1.08265e-09	TLE4	7091	6.12035	5.68621	8.14321	2.76642	3.19404	3.10307	10.5105	10.4178	12.1356	4.43565	3.38189	4.0464
ENSG00000106077.18	633.016	0.994122	0.151537	6.56024	5.37201e-11	1.08952e-09	ABHD11	83451	8.79669	8.38799	9.68403	17.7906	18.1189	17.6371	15.5866	14.219	11.8417	17.0108	16.8359	14.422
ENSG00000123643.12	263.858	1.34857	0.206105	6.54313	6.02454e-11	1.22042e-09	SLC36A1	206358	1.01815	0.891568	1.2233	2.46733	2.83371	2.69048	1.52207	1.27585	1.60964	3.27359	2.36983	2.10754
ENSG00000117525.13	911.252	1.48553	0.227061	6.54246	6.05168e-11	1.22446e-09	F3	2152	9.43977	8.94355	9.94861	30.7468	32.3224	16.2637	21.7122	21.6644	26.2164	7.2381	5.56793	5.15703
ENSG00000173530.5	595.661	1.33088	0.20347	6.54094	6.11321e-11	1.23545e-09	TNFRSF10D	8793	2.27068	2.8634	2.55606	7.31424	7.31553	4.71519	6.91697	6.72721	8.7863	20.2812	16.2548	17.6956
ENSG00000164466.12	772.763	1.28455	0.196434	6.53933	6.17936e-11	1.24734e-09	SFXN1	94081	2.40758	2.80325	3.62183	7.9901	7.73059	5.81635	5.35399	5.18045	6.38762	6.15078	4.62748	4.78808
ENSG00000148229.12	1302.39	1.2021	0.183886	6.53722	6.26715e-11	1.26357e-09	POLE3	54107	12.3405	13.5424	17.0251	39.0274	35.1388	24.6007	28.1532	32.2245	29.293	26.0559	24.3846	26.2668
ENSG00000225830.12	168.295	-1.43355	0.219351	-6.53539	6.34443e-11	1.27764e-09	ERCC6	2074	0.849219	0.758051	0.960013	0.321554	0.380615	0.24776	0.697923	0.58909	0.839857	0.163687	0.208998	0.176478
ENSG00000167085.11	2279.24	0.734101	0.112389	6.53177	6.49971e-11	1.30737e-09	PHB	5245	20.8648	21.28	19.0255	35.442	34.1016	32.1774	29.9672	29.7638	29.5232	36.6932	38.0013	38.9325
ENSG00000100299.17	1187.07	-1.35008	0.206706	-6.53143	6.51465e-11	1.30883e-09	ARSA	410	33.8635	28.0695	16.9138	9.65198	10.4381	10.8268	20.9837	20.2127	18.2834	27.972	24.8517	27.2987
ENSG00000160445.10	1831.61	-1.12362	0.172112	-6.52843	6.64646e-11	1.33374e-09	ZER1	10444	29.5552	20.1356	23.3315	9.77027	11.1115	12.6304	23.5976	18.6682	22.8969	30.4122	28.4637	27.5796
ENSG00000113648.16	2792.52	1.04663	0.160361	6.52673	6.72209e-11	1.34734e-09	H2AFY	9555	3.97634	5.15609	5.81231	11.0465	10.3342	9.5005	7.03552	7.40865	7.55594	10.8065	9.84458	8.53222
ENSG00000166444.18	2833.67	-1.15991	0.177724	-6.52644	6.73519e-11	1.34838e-09	ST5	6764	12.6163	9.71121	9.85638	3.63835	5.10387	5.66137	14.0423	11.5108	12.2865	13.1441	12.3174	12.4871
ENSG00000007923.15	834.896	0.922461	0.141347	6.52621	6.74564e-11	1.34889e-09	DNAJC11	55735	5.73436	5.24838	6.14837	9.70563	11.5336	11.2431	11.3968	10.9083	11.5871	6.57096	5.5754	5.51471
ENSG00000170581.13	1456.14	-1.52699	0.233992	-6.5258	6.76394e-11	1.35097e-09	STAT2	6773	18.8406	14.7907	31.7618	6.343	7.56199	8.79311	10.9709	9.79648	11.7193	9.75158	8.78307	7.6981
ENSG00000118894.14	279.38	1.19771	0.183554	6.52514	6.79397e-11	1.35538e-09	EEF2KMT	196483	2.71647	3.09991	2.56837	6.76747	6.76479	5.6837	6.16764	6.62607	5.8468	3.59654	2.74833	2.42551
ENSG00000125459.14	819.856	0.80709	0.123706	6.52426	6.83386e-11	1.36175e-09	MSTO1	55154	6.74317	6.61486	6.84709	11.1589	12.2592	11.9386	11.2168	11.3752	10.4405	11.054	10.0035	10.35
ENSG00000168016.13	34.6883	-2.8457	0.436209	-6.5237	6.85933e-11	1.36439e-09	TRANK1	9881	0.271841	0.176962	0.368801	0.0481512	0.0398568	0.0255867	0.241178	0.213419	0.184815	0.125164	0.143221	0.0725438
ENSG00000108691.9	44.3457	-2.04162	0.312965	-6.52348	6.86928e-11	1.36439e-09	CCL2	6347	1.68548	1.67606	2.11793	0.406485	0.44862	0.479998	0.798426	0.800734	0.862538	1.37947	1.52251	1.57475
ENSG00000269893.6	410.194	-1.4258	0.218566	-6.52344	6.87109e-11	1.36439e-09	SNHG8	100093630	35.7639	43.3285	34.5429	15.4031	16.8442	10.0182	20.501	25.9587	16.7032	15.9145	20.298	18.4477
ENSG00000168765.16	300.546	-1.27107	0.194921	-6.52098	6.98498e-11	1.38539e-09	GSTM4	2948	3.38837	2.35119	2.63575	1.10073	1.29495	1.07026	3.0545	2.6758	2.30645	4.4339	3.74614	4.16349
ENSG00000196935.8	367.211	1.08154	0.165972	6.51642	7.20075e-11	1.42653e-09	SRGAP1	57522	0.44073	0.449078	0.495759	0.840042	1.02336	1.07168	1.06541	1.01278	1.19143	0.319445	0.260377	0.319569
ENSG00000129195.15	828.658	1.08124	0.165955	6.51528	7.25532e-11	1.43568e-09	PIMREG	54478	10.3433	11.8425	11.6069	21.5109	20.3882	29.6316	13.125	12.4119	11.5828	12.7193	11.95	13.684
ENSG00000113328.18	1527.76	-0.947307	0.145483	-6.51146	7.44217e-11	1.47095e-09	CCNG1	900	26.4309	30.3379	25.4329	15.1524	12.36	15.1182	25.4548	23.782	27.3393	30.896	34.8337	36.796
ENSG00000124541.6	724.551	1.43598	0.220621	6.50884	7.57334e-11	1.49405e-09	RRP36	88745	7.17058	9.37786	12.265	28.7706	28.5171	20.7506	15.6751	22.5023	17.3104	14.5725	10.8284	14.0077
ENSG00000164039.14	76.9677	-1.65978	0.255006	-6.50878	7.57655e-11	1.49405e-09	BDH2	56898	1.5527	1.92509	1.75311	0.570056	0.618904	0.464944	0.781197	0.830463	0.536141	1.65411	1.69996	1.62637
ENSG00000140263.13	256.601	1.26924	0.195024	6.5081	7.61059e-11	1.49903e-09	SORD	6652	1.0619	1.33939	1.48197	3.05837	3.59479	2.72409	2.05965	2.55619	2.49499	2.02534	1.6846	1.57978
ENSG00000100591.7	1351.29	1.08275	0.166489	6.50342	7.85167e-11	1.54432e-09	AHSA1	10598	12.8744	13.9259	18.2773	34.3516	31.5825	29.604	20.2602	22.9081	22.0124	29.5207	24.3749	22.632
ENSG00000279168.2	36.3433	-2.72418	0.418894	-6.50328	7.8586e-11	1.54432e-09	NA	NA	2.7803	1.39943	2.37256	0.46981	0.287174	0.230446	2.17216	2.26386	2.43589	1.2682	1.05104	1.30672
ENSG00000169490.16	990.007	1.3799	0.212346	6.49834	8.12105e-11	1.59362e-09	TM2D2	83877	3.90362	5.18225	7.5276	16.5153	15.3355	11.4376	14.509	16.0131	15.6266	10.7848	10.2248	9.68945
ENSG00000165480.15	258.338	1.33195	0.204972	6.49821	8.12815e-11	1.59362e-09	SKA3	221150	2.78777	4.81148	2.92558	8.51951	8.95928	9.00734	2.32371	2.69565	2.72739	2.56262	2.45089	2.43216
ENSG00000152784.15	1108.63	1.03482	0.15926	6.49773	8.15425e-11	1.59691e-09	PRDM8	56978	7.86834	9.78919	11.0839	19.1693	20.5456	19.2089	8.88226	9.34698	9.44395	12.9717	10.6093	9.90932
ENSG00000074416.13	5834.07	1.24469	0.191643	6.49484	8.31244e-11	1.62602e-09	MGLL	11343	20.9468	23.0176	14.0027	39.4014	52.5826	45.3613	36.0081	31.3843	39.49	19.5781	18.2231	15.7087
ENSG00000140307.10	1026.23	1.03202	0.158917	6.49408	8.35431e-11	1.63234e-09	GTF2A2	2958	8.5026	11.6839	9.79349	22.9423	19.4793	18.893	13.9563	14.9066	12.2968	20.94	23.186	20.6972
ENSG00000271447.5	27.5851	-3.77491	0.581335	-6.49352	8.38543e-11	1.63655e-09	MMP28	79148	0.75679	0.455745	1.1921	0.0470771	0.0311742	0.100064	0.887711	0.574971	0.652256	0.407908	0.352659	0.486347
ENSG00000167461.11	304.366	1.07076	0.164911	6.49296	8.41665e-11	1.64077e-09	RAB8A	4218	1.82539	1.90512	2.41466	4.17299	4.69423	4.06763	2.6881	2.44058	2.56231	3.26765	3.12945	2.94544
ENSG00000065427.14	1893.37	1.16198	0.178999	6.49156	8.49539e-11	1.65423e-09	KARS	3735	12.6812	15.5227	20.9431	40.4687	36.811	32.7491	24.8221	28.4538	27.4407	16.8489	15.6206	14.5181
ENSG00000188157.14	47772.9	-1.20607	0.185855	-6.48933	8.62179e-11	1.67693e-09	AGRN	375790	285.033	205.854	175.544	75.636	103.444	109.78	226.241	210.068	224.997	366.732	373.166	378.617
ENSG00000134198.9	35.9215	-2.36526	0.364545	-6.48825	8.6838e-11	1.68707e-09	TSPAN2	10100	1.02694	1.23079	1.11014	0.341956	0.169831	0.139777	0.68201	0.652892	0.738745	0.136751	0.156479	0.101905
ENSG00000148848.14	930.934	1.45406	0.224415	6.47932	9.21343e-11	1.78793e-09	ADAM12	8038	1.21171	1.35037	2.19269	3.97089	5.10991	3.96876	9.89036	9.37596	12.5905	3.16871	2.32102	3.00152
ENSG00000172638.12	12662.4	-1.4682	0.226657	-6.47761	9.31894e-11	1.80635e-09	EFEMP2	30008	221.42	188.434	102.159	54.6629	59.4303	70.9614	121.176	137.761	105.32	118.956	127.057	137.734
ENSG00000149503.12	1960.06	1.20296	0.185747	6.47631	9.3992e-11	1.81984e-09	INCENP	3619	15.0475	20.7073	13.9737	31.9948	36.71	45.7671	18.9893	21.4618	22.9779	15.69	13.7716	12.8055
ENSG00000108179.13	2333.54	0.927154	0.14319	6.47499	9.48176e-11	1.83375e-09	PPIF	10105	30.6021	32.8525	33.4421	65.6966	66.1389	52.4231	52.5198	64.4072	52.2854	29.5156	28.2694	29.3478
ENSG00000108846.15	806.59	-1.27497	0.197115	-6.46814	9.92141e-11	1.9166e-09	ABCC3	8714	5.78506	3.89384	3.93758	1.81	2.27512	1.5369	6.05857	5.63499	5.42918	5.69319	5.17399	4.4458
ENSG00000116729.13	3759.78	1.25384	0.193868	6.46746	9.96661e-11	1.92316e-09	WLS	79971	9.78331	10.4493	16.5557	31.06	31.669	25.0531	21.6793	21.8843	23.3705	120.193	110.139	96.3407
ENSG00000133961.19	648.612	1.17865	0.182383	6.46252	1.02976e-10	1.98478e-09	NUMB	8650	1.77562	2.26412	2.52138	4.86418	5.47741	4.52275	3.17331	2.65536	3.46028	2.53529	1.9726	1.90541
ENSG00000136875.12	570.842	1.60384	0.248251	6.46057	1.04306e-10	2.00815e-09	PRPF4	9128	2.97897	4.49969	6.91528	16.4102	15.511	11.8995	8.4265	8.64159	9.92866	4.87229	3.47885	3.75099
ENSG00000188976.10	3592.74	1.0631	0.16456	6.46025	1.04527e-10	2.01014e-09	NOC2L	26155	25.0098	23.9509	16.4026	42.3388	49.1885	45.0048	31.1467	32.6148	29.3344	36.7588	35.6007	32.1523
ENSG00000168490.13	82.8264	-1.74587	0.270273	-6.45965	1.04943e-10	2.01588e-09	PHYHIP	9796	2.16118	1.5155	1.45251	0.376429	0.512782	0.64009	0.735165	0.851697	0.652434	1.04838	1.02368	1.26387
ENSG00000159403.15	1064.94	-0.997126	0.154486	-6.45446	1.08609e-10	2.08394e-09	C1R	715	12.2117	10.5124	11.969	6.35727	6.34604	4.67226	10.6233	12.0092	10.748	10.4721	10.3064	9.41439
ENSG00000138623.9	4557.08	1.47465	0.228479	6.45419	1.08799e-10	2.08526e-09	SEMA7A	8482	23.6634	28.4926	12.9632	54.5076	73.4126	53.0065	54.6222	61.8782	52.5104	80.3669	80.9863	74.9721
ENSG00000211772.11	26.7476	3.11793	0.483603	6.44729	1.1387e-10	2.17999e-09	NA	NA	0.543512	0.509145	0.221964	3.66837	3.05606	4.15015	0.906498	1.18885	0.997013	1.1535	2.89401	2.445
ENSG00000270885.1	127.974	-1.97618	0.306524	-6.44705	1.14051e-10	2.18102e-09	RASL10B	91608	2.02932	1.17091	0.984893	0.243326	0.35618	0.462756	2.12812	2.01318	1.61132	4.01139	3.77534	3.72104
ENSG00000177192.13	413.687	1.00597	0.156082	6.44513	1.15504e-10	2.20634e-09	PUS1	80324	2.59645	2.53327	2.17208	4.90583	4.94286	4.79798	3.55938	4.34648	3.46313	3.39652	3.85807	3.87992
ENSG00000100416.12	468.265	0.973948	0.151164	6.44297	1.17159e-10	2.23545e-09	TRMU	55687	2.09919	1.82271	2.28108	4.18019	3.95569	4.05625	2.55774	3.04531	2.63021	2.76513	2.62168	2.36081
ENSG00000141736.13	2723.13	-0.924124	0.143441	-6.44254	1.17494e-10	2.23934e-09	ERBB2	2064	21.0013	16.336	16.3382	8.28667	9.75039	10.2477	16.5978	16.6868	15.7283	10.8041	10.4663	10.2634
ENSG00000137267.5	1830.04	0.926906	0.143997	6.43697	1.21886e-10	2.32045e-09	TUBB2A	7280	39.9279	32.2075	31.9546	66.0916	64.2553	67.48	64.8838	68.6319	54.5833	58.1213	52.2505	52.2819
ENSG00000065809.13	255.212	-1.10704	0.172036	-6.43491	1.23549e-10	2.34949e-09	FAM107B	83641	2.89074	2.976	3.66148	1.43767	1.40898	1.58223	1.89013	1.75965	1.86628	1.00486	0.827787	1.08917
ENSG00000220785.7	105.439	-1.54594	0.240339	-6.43233	1.25659e-10	2.38696e-09	NA	NA	2.99143	2.19946	3.57976	0.99967	0.962873	1.04632	2.03498	1.91554	1.73556	1.24021	1.66191	1.56477
ENSG00000107566.13	1874.43	1.0061	0.156574	6.42567	1.31291e-10	2.49117e-09	ERLIN1	10613	10.2249	11.8521	14.713	25.5991	25.612	22.7127	17.4939	17.1235	19.7024	12.5195	11.0346	10.7392
ENSG00000273230.1	168.569	-1.49924	0.233445	-6.42223	1.34291e-10	2.54527e-09	NA	NA	5.27571	3.53919	3.75306	1.30426	1.2219	1.92167	3.26637	3.03056	2.73057	2.46567	2.60586	3.19628
ENSG00000135472.8	27.6495	-3.62615	0.564787	-6.42039	1.35929e-10	2.57346e-09	FAIM2	23017	0.382599	0.223008	0.326386	0.0148089	0.0294191	0.0314768	0.366509	0.385071	0.365994	0.173224	0.274074	0.239045
ENSG00000109084.13	671.885	1.06735	0.166265	6.41957	1.36663e-10	2.58168e-09	TMEM97	27346	6.70456	9.23806	8.34588	18.182	17.5608	15.1758	13.4491	12.2825	15.593	7.01248	6.03825	6.81476
ENSG00000105889.14	130.383	1.89746	0.295575	6.41956	1.36666e-10	2.58168e-09	STEAP1B	256227	1.53426	1.85384	1.48925	8.32685	6.32827	3.49864	1.91705	2.4719	1.74032	1.40943	2.30394	1.80049
ENSG00000133056.13	93.7739	-1.94815	0.30365	-6.41578	1.40107e-10	2.64376e-09	PIK3C2B	5287	0.634559	0.394582	0.862332	0.119101	0.165623	0.207586	0.859033	0.732007	0.74926	0.489156	0.497532	0.424495
ENSG00000124313.13	1098.85	-1.40307	0.218726	-6.41472	1.41081e-10	2.65921e-09	IQSEC2	23096	6.13977	3.98297	4.06711	1.27082	1.72163	2.37354	5.00986	4.53446	4.49066	6.07253	6.37122	5.65756
ENSG00000125166.12	3925.11	0.851735	0.132786	6.41434	1.41433e-10	2.6629e-09	GOT2	2806	35.2252	37.0457	44.6086	72.4655	70.2641	68.243	60.2523	60.6375	59.9077	49.3128	42.4589	41.5223
ENSG00000011347.9	1058.06	1.1359	0.177186	6.41078	1.44775e-10	2.72282e-09	SYT7	9066	1.51388	1.65316	1.4838	2.69711	3.33006	4.1955	19.7377	17.0343	18.2555	14.3155	12.5389	12.7156
ENSG00000173548.8	1636.51	-0.995673	0.155398	-6.40726	1.48161e-10	2.78344e-09	SNX33	257364	13.1252	9.8013	12.7478	5.21967	6.55313	6.11868	11.9599	11.6635	11.5575	13.4661	12.4899	11.1666
ENSG00000133247.13	335.224	-1.23891	0.193393	-6.40616	1.49227e-10	2.80038e-09	KMT5C	84787	5.33851	4.77868	3.40021	1.80334	1.76326	2.1561	2.73411	2.43118	2.32128	5.02942	5.67428	5.80978
ENSG00000142089.15	8459.57	-1.19089	0.185919	-6.40543	1.49947e-10	2.81081e-09	IFITM3	10410	443.462	339.587	240.016	146.224	154.001	147.871	430.061	376.801	365.31	415.165	405.781	401.029
ENSG00000138073.13	1968.34	0.760563	0.118779	6.40315	1.52204e-10	2.84999e-09	PREB	10113	18.4503	20.7584	18.6609	32.4426	32.1973	33.3987	29.1273	32.3055	28.5933	41.7857	45.2806	43.3875
ENSG00000157322.17	24.2413	-2.90479	0.453675	-6.40279	1.52566e-10	2.85363e-09	CLEC18A	348174	0.444525	0.384989	0.39733	0.0511306	0.0507876	0.0621027	0.154952	0.0949665	0.172318	0.161389	0.193121	0.264111
ENSG00000167658.15	107075	-1.0059	0.157142	-6.40123	1.54135e-10	2.87983e-09	EEF2	1938	2118.29	1695.87	1422.58	772.821	936.934	897.907	1408.06	1411.58	1276.4	1557.6	1475.23	1403.6
ENSG00000142230.11	4985.75	0.681667	0.106506	6.40028	1.55091e-10	2.89452e-09	SAE1	10055	60.475	62.6031	60.4922	99.9061	97.6224	96.9136	73.8518	82.5411	74.4015	65.5334	62.9893	66.9205
ENSG00000006744.18	1897.42	0.825443	0.128979	6.3998	1.55579e-10	2.90046e-09	ELAC2	60528	11.03	9.9144	12.6087	20.0459	19.8553	19.5763	17.2437	16.3328	17.5564	14.267	12.9042	12.8519
ENSG00000153391.15	178.472	1.15955	0.181218	6.39865	1.56753e-10	2.91917e-09	INO80C	125476	1.14439	1.29972	1.03398	2.74297	2.54935	2.46521	1.90219	1.72004	1.53575	1.66215	1.83053	1.73121
ENSG00000196358.10	94.9027	-2.12507	0.332131	-6.39828	1.5714e-10	2.92318e-09	NTNG2	84628	0.649876	0.559589	0.691653	0.114337	0.181712	0.139741	0.512051	0.445961	0.1734	1.38202	1.36034	1.24026
ENSG00000134046.11	571.615	0.888822	0.138963	6.39613	1.59368e-10	2.96141e-09	MBD2	8932	3.13773	3.93571	3.83699	6.87785	6.90838	6.43174	5.84052	6.12199	6.1222	3.89269	3.67362	3.81786
ENSG00000184900.15	2703.06	0.784745	0.1227	6.39563	1.59889e-10	2.96785e-09	SUMO3	6612	37.0776	40.1718	44.1098	73.577	70.8658	64.6741	34.3408	33.3147	32.992	62.8132	56.3368	59.1242
ENSG00000064201.15	30.1612	-5.14814	0.805173	-6.39383	1.6178e-10	2.9997e-09	TSPAN32	10077	0.651699	0.330682	0.720812	0.0236482	0.0117448	0.0125663	0.431988	0.600941	0.491471	0.461034	0.687761	0.473344
ENSG00000152409.8	101.89	-1.73993	0.272263	-6.39063	1.652e-10	3.05978e-09	JMY	133746	0.877091	0.826966	0.60009	0.198402	0.211852	0.279383	0.643015	0.662461	0.897098	0.502834	0.49833	0.743004
ENSG00000026508.17	17840.8	0.878721	0.137528	6.38942	1.66519e-10	3.08087e-09	CD44	960	58.8151	72.5037	67.2484	121.703	132.381	111.034	88.3418	81.1073	90.6853	99.9572	84.39	84.458
ENSG00000143179.14	402.436	1.15859	0.181394	6.38716	1.68997e-10	3.12334e-09	UCK2	7371	1.9285	1.89938	2.57129	5.39035	4.89922	4.01431	3.63794	3.90738	3.98972	1.69107	1.44798	1.31159
ENSG00000162408.10	222.564	1.17394	0.183885	6.38408	1.72429e-10	3.18331e-09	NOL9	79707	0.917964	1.20389	1.1881	2.85955	2.46165	2.15673	1.44225	1.66447	1.63036	1.13495	1.04057	1.0959
ENSG00000011485.14	1976.06	0.768286	0.120489	6.37641	1.81284e-10	3.34318e-09	PPP5C	5536	12.2197	11.9801	10.5289	19.9752	20.0494	19.1087	14.0245	13.5469	13.5395	12.9231	13.052	11.47
ENSG00000176692.5	774.827	1.10187	0.172819	6.37587	1.81932e-10	3.35152e-09	FOXC2	2303	9.20642	11.1162	7.94394	19.2752	21.1234	20.235	13.5019	18.3755	13.3784	18.5126	19.1885	20.731
ENSG00000070610.14	1569.11	-0.819327	0.128523	-6.37494	1.83036e-10	3.36822e-09	GBA2	57704	19.9965	16.8338	17.9003	10.2901	10.6477	10.0726	12.6335	14.2813	13.6052	26.3112	25.6261	23.0192
ENSG00000117399.13	5619.02	1.30398	0.204788	6.36748	1.9216e-10	3.53231e-09	CDC20	991	111.435	113.55	76.6736	213.791	211.898	319.076	132.373	103.468	92.1617	109.401	102.605	111.74
ENSG00000159714.10	1014.15	-1.38695	0.217852	-6.36648	1.93412e-10	3.55151e-09	ZDHHC1	29800	23.3406	19.6309	12.9372	6.02385	6.42059	8.93057	13.0316	15.7839	12.0973	22.9692	23.6171	26.7646
ENSG00000198176.12	1537.46	0.992426	0.155922	6.36489	1.95434e-10	3.58478e-09	TFDP1	7027	17.455	19.2785	21.419	41.8877	41.5828	32.2473	18.537	20.6026	19.8109	7.32326	5.83214	7.1524
ENSG00000224032.6	288.384	-1.44165	0.226531	-6.36404	1.96518e-10	3.60079e-09	NA	NA	5.05122	4.60198	8.05017	2.32023	2.50449	1.69617	4.37831	4.99333	4.62542	4.75872	5.44302	4.69354
ENSG00000144867.11	748.023	1.38504	0.217748	6.36076	2.00764e-10	3.67465e-09	SRPRB	58477	4.47218	4.39713	7.09421	16.2121	15.4532	10.0687	11.1149	12.7703	12.6197	5.94056	5.00687	5.0711
ENSG00000100439.10	2264.68	-0.986058	0.155031	-6.36039	2.01236e-10	3.67934e-09	ABHD4	63874	35.4538	26.6691	29.7742	13.7852	14.6231	17.9881	27.9214	25.3842	23.3715	43.3809	41.7348	42.6329
ENSG00000204387.12	2681.14	-0.97532	0.153458	-6.35561	2.07604e-10	3.79171e-09	SNHG32	50854	95.6755	95.1704	116.588	58.1964	51.919	46.2612	88.2202	96.0689	81.8259	55.5713	60.8683	70.5538
ENSG00000079150.17	139.064	-1.59926	0.251659	-6.35489	2.08572e-10	3.80533e-09	FKBP7	51661	2.49129	3.94703	2.69034	1.1649	1.08477	0.758288	1.87055	1.72106	1.45585	2.95235	4.10012	3.57273
ENSG00000166562.8	442.152	1.59736	0.251421	6.35333	2.10706e-10	3.84016e-09	SEC11C	90701	1.51833	2.203	2.5269	8.25194	6.51777	4.16306	3.58543	4.41836	2.94856	7.22326	8.97668	8.0371
ENSG00000184384.13	197.476	-1.24555	0.19628	-6.34577	2.21318e-10	4.02926e-09	MAML2	84441	2.45572	2.66689	2.04128	0.940002	1.04022	1.03923	1.21935	0.887329	1.33238	1.19712	1.07584	1.21388
ENSG00000157399.14	208.412	-1.36157	0.214729	-6.34088	2.28462e-10	4.15489e-09	ARSE	415	4.56287	3.3189	4.92527	1.62067	1.87293	1.49053	2.68136	3.26008	2.38082	6.40015	6.71575	5.37302
ENSG00000175048.16	381.887	1.11674	0.176141	6.34003	2.2972e-10	4.17333e-09	ZDHHC14	79683	1.00486	1.17556	0.820743	2.11319	2.32333	2.06153	1.62546	1.86371	1.63094	2.37961	2.28175	1.8696
ENSG00000090971.4	3461.34	-1.46447	0.231021	-6.3391	2.31114e-10	4.19419e-09	NAT14	57106	125.971	117.648	58.747	33.4656	33.344	42.7498	60.5288	68.9381	52.502	123.883	135.982	131.87
ENSG00000168209.4	1160.75	-1.21238	0.191282	-6.33818	2.325e-10	4.21486e-09	DDIT4	54541	9.18352	7.05572	11.4046	3.33424	4.37254	4.23833	23.2175	24.9846	22.8655	79.7876	86.3395	70.6078
ENSG00000237489.3	51.8859	-2.07816	0.32791	-6.33759	2.33394e-10	4.22659e-09	C10orf143	387723	1.09899	1.0005	0.859701	0.256125	0.227627	0.214895	0.556043	0.78071	0.590596	1.43666	1.06922	1.51448
ENSG00000187098.14	147.001	-1.35905	0.214518	-6.33535	2.36797e-10	4.28366e-09	MITF	4286	2.2767	1.75045	2.67822	0.891614	0.8237	0.901193	0.756868	0.781164	0.742462	0.243111	0.395639	0.346223
ENSG00000136603.13	188.224	-1.55298	0.245141	-6.33506	2.37246e-10	4.28725e-09	SKIL	6498	2.91172	2.39905	1.46477	0.754972	0.66404	0.888108	0.685998	0.728851	0.673319	1.05614	1.2266	1.4438
ENSG00000187954.12	1054.87	-1.21798	0.192291	-6.33405	2.38808e-10	4.31091e-09	CYHR1	50626	8.4558	6.55575	4.90804	2.60744	2.69008	3.26298	5.2386	5.85494	4.64339	7.15895	7.27547	7.73435
ENSG00000029534.19	22.5585	-4.1035	0.648028	-6.33229	2.41552e-10	4.35584e-09	ANK1	286	0.171675	0.142951	0.26486	0	0.020626	0.0132412	0.0881012	0.166894	0.125968	0.124148	0.0823523	0.0858092
ENSG00000144580.13	866.55	1.20364	0.190143	6.33017	2.44898e-10	4.41152e-09	CNOT9	9125	4.51786	5.29935	7.48354	14.4663	14.3524	11.0666	7.30527	7.85758	8.3923	7.27385	6.54647	6.35115
ENSG00000146918.19	772.472	1.21496	0.191941	6.32984	2.45415e-10	4.41617e-09	NCAPG2	54892	3.89844	6.1648	4.30372	10.7565	10.8629	11.7318	4.42482	3.73973	5.03247	2.80273	2.14652	2.22116
ENSG00000161800.12	1499.26	1.12671	0.17808	6.32699	2.49996e-10	4.48945e-09	RACGAP1	29127	10.8573	17.6538	16.6767	32.4847	30.8073	35.4159	11.7091	12.0383	13.9458	8.34014	7.58444	8.2866
ENSG00000099330.8	335.266	-1.31671	0.208111	-6.32698	2.50013e-10	4.48945e-09	OCEL1	79629	16.3017	12.3252	9.14688	4.73231	4.70056	5.71864	9.99363	9.7102	8.12271	10.1469	9.68553	10.0197
ENSG00000104774.12	1368.57	-1.01713	0.161025	-6.3166	2.67376e-10	4.79619e-09	MAN2B1	4125	17.2969	13.2139	12.1553	6.07554	7.46058	7.53894	13.5336	13.4346	12.0753	18.2875	18.2255	17.5558
ENSG00000149575.5	49.6177	-2.89648	0.458779	-6.31346	2.7287e-10	4.88933e-09	SCN2B	6327	0.654108	0.356056	1.54502	0.0846785	0.152928	0.106356	0.571561	0.518622	0.423745	0.270139	0.244235	0.31811
ENSG00000198682.12	1589.06	-1.07876	0.170872	-6.3133	2.7314e-10	4.88933e-09	PAPSS2	9060	26.3984	26.1234	34.274	13.0823	15.5585	12.4559	25.7742	22.4861	27.2581	13.9622	10.2807	12.0569
ENSG00000115053.15	2891.77	1.01992	0.161564	6.31277	2.74077e-10	4.90096e-09	NCL	4691	16.1799	22.314	16.8455	37.4377	36.8136	37.9646	19.0171	21.765	22.3809	10.0108	7.46985	8.85163
ENSG00000144810.15	3391.51	-1.20267	0.190643	-6.3085	2.81746e-10	5.03283e-09	COL8A1	1295	26.6685	24.2233	34.8506	10.5829	13.9307	12.7418	23.8211	21.1798	30.9642	8.45726	6.6674	7.94743
ENSG00000160563.13	679.939	0.866161	0.137329	6.3072	2.84135e-10	5.07019e-09	MED27	9442	10.8764	10.0742	11.898	20.8173	20.424	18.6629	16.2305	15.9504	15.3754	21.3573	18.4308	18.6639
ENSG00000160323.18	22.2308	-3.77553	0.598713	-6.30608	2.86198e-10	5.10167e-09	ADAMTS13	11093	0.405992	0.211289	0.368449	0.0235716	0.0234134	0.0250511	0.277799	0.250741	0.238319	0.183816	0.207737	0.182636
ENSG00000091651.8	343.505	1.51661	0.240553	6.30469	2.88769e-10	5.14214e-09	ORC6	23594	2.16317	2.94442	3.33842	10.1584	8.7876	5.24313	2.64954	2.6695	2.98155	3.07074	2.88942	2.20427
ENSG00000010165.19	613.389	1.0203	0.161862	6.30353	2.90947e-10	5.17552e-09	EEF1AKNMT	51603	5.11345	4.68927	6.45165	11.0511	10.8838	11.0722	8.48013	8.85092	7.91215	9.3063	7.28127	7.62728
ENSG00000164182.10	404.654	1.32722	0.210568	6.30306	2.91826e-10	5.18575e-09	NDUFAF2	91942	9.16529	15.2741	12.8213	34.9265	31.4508	27.1829	19.6975	22.8297	17.6363	17.9971	21.395	14.6925
ENSG00000183527.11	300.195	1.37637	0.218469	6.30006	2.97533e-10	5.28168e-09	PSMG1	8624	2.8462	3.97057	4.63269	12.4471	9.6181	7.71339	5.31711	6.57602	5.54907	4.79763	5.37483	4.67472
ENSG00000143502.14	69.5825	1.91888	0.304804	6.29545	3.06516e-10	5.43548e-09	SUSD4	55061	0.0984034	0.297028	0.250051	0.799851	0.936358	0.728619	0.976318	0.945376	0.887842	1.05194	1.06996	1.05749
ENSG00000164442.9	2769.6	-1.24769	0.198404	-6.28861	3.20314e-10	5.67194e-09	CITED2	10370	86.4391	56.7099	100.269	34.0745	39.0475	29.388	63.9899	83.7055	73.0793	37.3424	34.2866	34.5896
ENSG00000099889.13	215.998	-1.25401	0.199412	-6.28852	3.20514e-10	5.67194e-09	ARVCF	421	2.44617	1.7508	1.90817	0.821816	0.903481	0.831001	2.37903	2.24445	2.07947	3.22508	2.62636	2.45223
ENSG00000104946.12	1578.57	-1.31855	0.209822	-6.28413	3.29696e-10	5.82839e-09	TBC1D17	79735	29.4118	24.5121	16.8071	7.99623	8.3369	12.0239	21.599	18.4106	16.9569	16.1664	16.2558	16.4288
ENSG00000074800.13	80433	0.862034	0.13723	6.28165	3.34991e-10	5.91586e-09	ENO1	2023	781.587	710.373	599.316	1205.41	1222.43	1373.22	1009.64	1027.37	866.964	1258.33	1247.19	1214.68
ENSG00000169067.3	69.8173	-2.08789	0.332541	-6.27858	3.41683e-10	6.02782e-09	ACTBL2	345651	1.17962	1.0705	1.06887	0.401296	0.286995	0.0852967	2.78089	2.5992	2.65076	1.12658	1.14587	0.994976
ENSG00000007384.15	3483.74	-0.908761	0.144746	-6.27831	3.42278e-10	6.03207e-09	RHBDF1	64285	40.2634	30.8847	28.8289	16.7658	18.3667	18.1091	40.4755	38.0467	37.8637	56.06	57.5628	53.4255
ENSG00000100577.18	473.767	-1.04945	0.167162	-6.27808	3.4279e-10	6.03487e-09	GSTZ1	2954	2.55757	1.98042	2.49584	1.06342	1.277	1.05707	2.79337	2.78269	2.33576	5.42537	5.15458	5.49986
ENSG00000162004.16	55.4292	-2.12079	0.338061	-6.27339	3.53267e-10	6.21292e-09	CCDC78	124093	1.70128	0.918996	1.01428	0.281184	0.343751	0.206884	0.981408	0.715814	0.643903	0.548182	0.471789	0.405006
ENSG00000136159.3	247.47	1.28647	0.205097	6.2725	3.55298e-10	6.2422e-09	NUDT15	55270	3.65737	5.35761	3.64886	11.287	10.7442	8.83757	5.13946	5.55857	5.90756	5.05662	3.70198	3.75432
ENSG00000260260.1	121.502	-2.39018	0.381135	-6.27123	3.58208e-10	6.28073e-09	SNHG19	100507303	41.5596	60.6545	19.3092	7.34367	9.118	6.68966	13.4458	20.9244	9.13365	5.96535	12.4817	12.1928
ENSG00000130164.13	4547.98	1.11789	0.178258	6.27122	3.58226e-10	6.28073e-09	LDLR	3949	17.3683	22.3581	21.5597	35.6559	44.1324	53.2343	37.7209	32.2186	41.5436	21.4566	18.4286	17.2667
ENSG00000186575.17	1486.9	0.858889	0.137004	6.26908	3.63188e-10	6.36118e-09	NF2	4771	8.5686	8.38338	9.45665	15.3249	17.7011	14.8775	14.2276	14.9637	13.7304	3.95104	3.20007	3.3441
ENSG00000139343.10	1047.82	0.993325	0.158458	6.2687	3.6408e-10	6.37028e-09	SNRPF	6636	9.96786	12.1912	11.2239	24.9668	21.3883	20.1118	17.5781	18.8831	15.4475	17.7571	22.7762	19.7938
ENSG00000134769.21	76.5241	-1.68077	0.268391	-6.26239	3.79115e-10	6.62656e-09	DTNA	1837	0.375004	0.423841	0.579295	0.120695	0.133989	0.177315	0.34724	0.306287	0.382833	0.286052	0.29095	0.307137
ENSG00000103035.10	449.914	1.31035	0.209364	6.25872	3.88144e-10	6.77744e-09	PSMD7	5713	3.92811	4.87696	7.09223	15.7298	12.7953	10.9766	7.61972	7.6224	8.32964	7.74364	7.55167	6.86958
ENSG00000184110.14	9736.81	0.790664	0.126427	6.25391	4.00299e-10	6.98254e-09	EIF3C	8663	53.1131	53.1126	61.9968	93.738	95.5465	101.738	67.141	71.3057	68.1771	71.3222	63.1688	58.5795
ENSG00000027001.9	459.743	1.31487	0.210453	6.24781	4.16237e-10	7.25313e-09	MIPEP	4285	3.37071	3.41244	5.38277	11.5972	10.7741	7.9463	7.05882	7.43707	7.8228	6.99754	5.51639	5.79669
ENSG00000105048.16	3483.71	-1.5314	0.245138	-6.2471	4.18144e-10	7.27894e-09	TNNT1	7138	159.736	129.414	67.3072	38.5068	39.4591	45.3366	100.915	114.929	86.9566	55.9541	70.758	79.0708
ENSG00000124839.12	19.6564	-3.54856	0.568238	-6.24485	4.24209e-10	7.37701e-09	RAB17	64284	0.656777	0.353011	0.439704	0.0468836	0.0558828	0.0199305	0.176812	0.166241	0.126404	0.231551	0.161143	0.0968695
ENSG00000140511.11	32.0775	-2.94916	0.47251	-6.24148	4.33452e-10	7.53008e-09	HAPLN3	145864	0.774512	0.479129	0.656475	0.0636334	0.0505652	0.135255	0.824935	0.496391	0.729143	0.479685	0.555196	0.361563
ENSG00000185100.10	54.7118	-2.24404	0.359629	-6.23988	4.37901e-10	7.59963e-09	ADSSL1	122622	0.463703	0.375907	0.509844	0.0776603	0.0771393	0.132056	0.549151	0.679244	0.610695	0.968977	0.728911	0.661896
ENSG00000111445.13	436.346	1.33559	0.214065	6.23916	4.39916e-10	7.62685e-09	RFC5	5985	3.50293	4.95926	5.94229	14.1214	12.203	10.0785	5.22213	4.86198	6.40441	6.06403	4.65327	4.706
ENSG00000196449.3	278.316	1.24117	0.19903	6.23608	4.48684e-10	7.77096e-09	YRDC	79693	3.97655	3.72511	4.23846	9.23502	10.8808	8.11799	7.29445	6.15434	7.44975	12.2901	12.0784	8.43681
ENSG00000087269.15	425.337	1.22938	0.197154	6.23563	4.49962e-10	7.78522e-09	NOP14	8602	3.47879	3.42244	4.67225	9.07624	10.413	7.67902	7.156	7.95578	7.64707	4.74492	4.60832	3.19208
ENSG00000226479.3	720.307	0.938001	0.15046	6.23423	4.54012e-10	7.84733e-09	TMEM185B	79134	10.7297	10.255	10.5599	20.0147	22.8488	17.558	17.8832	21.7407	20.3799	19.9953	17.4721	18.7527
ENSG00000101986.11	1080.97	-1.27611	0.204718	-6.23349	4.56154e-10	7.87638e-09	ABCD1	215	19.1854	15.1232	10.4435	5.15979	6.23019	7.08258	14.8216	14.326	11.9737	17.2956	17.8999	17.7455
ENSG00000205978.5	50.0449	-3.34142	0.536332	-6.23014	4.66021e-10	8.03863e-09	NYNRIN	57523	0.28484	0.133414	0.222075	0	0.0447999	0.017975	0.571414	0.579729	0.468673	0.505595	0.536612	0.509631
ENSG00000089195.14	155.535	1.195	0.192037	6.22276	4.88477e-10	8.41748e-09	TRMT6	51605	1.59567	1.55865	1.43697	3.89577	3.63368	2.96637	1.97369	1.82498	1.96139	1.29671	1.55443	1.67183
ENSG00000131470.14	136.617	1.62736	0.26153	6.22245	4.89454e-10	8.42581e-09	PSMC3IP	29893	1.52112	2.28739	1.66745	5.80437	7.01202	4.09394	2.44456	1.52454	1.50775	1.72174	1.49776	1.62065
ENSG00000135437.9	68.5377	-2.01647	0.324445	-6.21514	5.12777e-10	8.81842e-09	RDH5	5959	2.72767	1.60104	1.45236	0.451044	0.448018	0.52729	1.06314	1.17284	0.945831	0.859792	1.25215	1.6503
ENSG00000140157.14	492.044	1.13992	0.183434	6.21435	5.15364e-10	8.854e-09	NIPA2	81614	4.89266	6.37255	6.86435	14.5359	13.7266	11.7222	4.50896	4.68835	5.57728	5.1222	4.73629	3.71785
ENSG00000162063.12	2160.8	1.06729	0.171782	6.21303	5.19734e-10	8.9201e-09	CCNF	899	12.3582	13.6183	10.3805	21.4683	22.7435	31.9648	14.9377	14.628	16.2511	18.6539	17.3758	16.5697
ENSG00000000003.14	539.706	-0.965692	0.155437	-6.21274	5.20682e-10	8.9274e-09	TSPAN6	7105	5.11003	5.28688	6.35338	2.90751	2.83889	2.83776	4.697	5.57555	5.11045	10.0128	10.6549	11.9152
ENSG00000100029.17	1732.84	0.871808	0.140371	6.21074	5.27351e-10	9.03267e-09	PES1	23481	13.9452	12.1742	13.1992	25.3917	25.5048	21.0445	18.4305	20.8452	19.0827	23.1267	22.2737	19.1909
ENSG00000205609.12	9514.36	0.787045	0.126735	6.21014	5.29363e-10	9.05805e-09	EIF3CL	728689	117.29	117.147	137.032	207.195	210.547	223.284	148.427	157.997	150.87	157.841	138.831	129.397
ENSG00000106537.7	286.376	1.17292	0.188887	6.20965	5.31041e-10	9.07767e-09	TSPAN13	27075	4.23745	4.25149	4.36886	12.2407	9.09387	7.65107	4.32543	5.00531	4.44017	8.04633	7.81089	7.83843
ENSG00000079308.16	1401.1	-1.21977	0.196546	-6.20603	5.43409e-10	9.2798e-09	TNS1	7145	5.90763	5.30207	5.64514	1.96995	3.33645	1.92856	7.6191	6.51943	7.47255	3.43124	3.29231	2.91158
ENSG00000134001.12	581.24	1.10298	0.177907	6.19975	5.65537e-10	9.64802e-09	EIF2S1	1965	3.34448	4.82329	3.59512	9.38087	8.69516	7.18626	4.32125	4.55887	4.93036	3.67214	4.37501	4.46847
ENSG00000135372.8	1255.27	0.971489	0.156777	6.19665	5.76788e-10	9.83015e-09	NAT10	55226	7.53506	7.78563	9.78935	14.9724	17.8719	16.4214	13.4005	15.7853	15.8106	10.4971	9.03686	8.58463
ENSG00000086289.11	239.754	1.32736	0.21427	6.19482	5.83521e-10	9.93498e-09	EPDR1	54749	1.81609	1.93707	2.58482	5.95061	5.84847	4.14396	4.13397	5.51556	5.22471	5.12887	5.00968	4.26685
ENSG00000010244.18	1055.98	0.956035	0.15437	6.19314	5.8976e-10	1.00312e-08	ZNF207	7756	2.25063	2.61407	3.18508	5.76118	5.14296	4.72303	3.21127	3.03978	3.31237	2.72418	2.61356	2.4982
ENSG00000135763.9	208.795	1.44401	0.233416	6.1864	6.15532e-10	1.04592e-08	URB2	9816	0.901061	1.08525	1.58408	3.19868	3.74883	2.79581	1.50614	1.05116	1.30972	1.68042	1.32388	1.24498
ENSG00000132792.18	609.746	1.05404	0.17039	6.18604	6.16936e-10	1.04726e-08	CTNNBL1	56259	4.45702	5.38471	6.89543	12.315	11.8888	10.5945	7.81114	7.96151	8.32014	5.26971	5.13126	4.50984
ENSG00000110955.8	13642.5	1.01699	0.164434	6.18481	6.21757e-10	1.05439e-08	ATP5F1B	506	150.191	157.065	228.625	394.252	362.772	327.53	304.888	313.805	305.809	375.747	345.184	352.883
ENSG00000183688.4	753.413	1.15828	0.187327	6.18321	6.28099e-10	1.06409e-08	RFLNB	359845	6.18656	8.06023	7.60859	16.7084	19.3398	12.7419	11.5025	11.9456	11.4373	8.85377	7.49903	6.26982
ENSG00000101442.9	203.783	1.3807	0.223339	6.18207	6.32651e-10	1.07074e-08	ACTR5	79913	1.46563	2.16287	2.86974	6.67924	5.22765	5.09157	4.43041	4.81521	4.26237	3.81783	4.11434	3.99653
ENSG00000099326.8	249.457	-1.31567	0.212884	-6.18023	6.401e-10	1.08199e-08	MZF1	7593	2.78616	1.80248	2.18137	0.777531	0.838894	1.10415	1.6747	1.57655	1.4608	2.71805	3.39372	2.64867
ENSG00000105327.17	458.421	-1.40727	0.22771	-6.18011	6.40564e-10	1.08199e-08	BBC3	27113	5.14978	4.41455	2.92319	1.69241	1.62502	1.37895	7.18041	9.70157	7.16127	13.436	17.1525	16.9741
ENSG00000174080.10	1654.67	-1.17648	0.190393	-6.17925	6.44074e-10	1.08684e-08	CTSF	8722	42.2687	31.9833	29.2518	15.8736	16.7209	13.1833	29.4759	40.4154	26.3394	34.4185	35.8882	36.0974
ENSG00000135916.15	2734.24	-0.984584	0.159369	-6.17801	6.49141e-10	1.09431e-08	ITM2C	81618	52.4051	36.3982	37.1326	20.2172	21.9071	21.5044	47.6735	44.4411	41.5833	106.601	114.648	100.482
ENSG00000088833.17	2449.88	0.920117	0.148943	6.17766	6.50583e-10	1.09566e-08	NSFL1C	55968	12.3166	12.2764	16.3392	26.4176	26.0971	24.9668	20.5321	20.0801	18.3216	19.6888	17.8745	16.1306
ENSG00000172113.8	274.388	1.11729	0.180869	6.17734	6.51899e-10	1.0968e-08	NME6	10201	1.44141	1.72875	2.19408	4.08927	4.00516	3.57782	2.40967	2.29299	2.62809	4.00466	3.59551	3.86843
ENSG00000139668.8	260.126	1.33114	0.215611	6.1738	6.66663e-10	1.12053e-08	WDFY2	115825	0.41333	0.521223	0.682987	1.3651	1.49346	1.22124	0.620029	0.677457	0.612788	0.9105	0.797976	0.57569
ENSG00000196510.12	411.869	1.01802	0.164917	6.17296	6.70232e-10	1.12542e-08	ANAPC7	51434	2.48533	2.96241	3.17093	6.29928	5.74549	5.42554	2.45411	2.47885	2.22189	3.51156	2.75277	2.70833
ENSG00000178882.14	17.7329	-3.35046	0.54294	-6.17095	6.78804e-10	1.1387e-08	RFLNA	144347	0.82773	0.653761	0.570019	0.0706726	0.0982778	0.0300434	0.233212	0.200474	0.222299	0.183706	0.224222	0.127769
ENSG00000139899.10	60.3415	-2.01055	0.325916	-6.16891	6.87625e-10	1.15171e-08	CBLN3	643866	1.52765	1.11095	2.00296	0.525162	0.347759	0.279062	1.69172	1.94489	1.51422	1.29685	1.18021	1.08507
ENSG00000166340.15	9958.53	-1.00539	0.162978	-6.16884	6.87913e-10	1.15171e-08	TPP1	1200	89.5563	71.1564	92.9812	35.7985	45.4933	45.0866	159.128	128.72	158.302	158.838	131.786	134.668
ENSG00000165891.15	551.471	1.23462	0.20015	6.16848	6.89515e-10	1.15327e-08	E2F7	144455	2.8678	3.40591	2.26227	6.05527	7.54127	6.47314	5.14889	4.32277	5.89913	4.01362	2.77487	3.12413
ENSG00000037042.8	1143.61	-1.0244	0.166206	-6.16341	7.1197e-10	1.18966e-08	TUBG2	27175	28.8328	24.1555	18.7701	10.5974	12.1816	12.4834	28.716	28.8373	27.5176	21.9534	21.0032	19.0546
ENSG00000001497.16	934.338	0.899576	0.145994	6.16174	7.19486e-10	1.20104e-08	LAS1L	81887	5.82333	5.68816	7.05927	11.6194	12.2907	10.754	7.12121	8.01436	7.97789	9.76193	8.79404	8.06201
ENSG00000165171.10	55.2074	-2.41252	0.39155	-6.16147	7.20729e-10	1.20194e-08	METTL27	155368	3.75103	3.18545	1.66072	0.641133	0.606507	0.356911	1.94296	1.47948	1.02891	2.10304	3.592	2.7992
ENSG00000125726.10	468.555	-1.39054	0.225731	-6.16017	7.26658e-10	1.21065e-08	CD70	970	22.9252	15.2723	20.1799	5.62074	6.4263	10.2359	19.2862	23.0788	18.0877	14.1159	16.0604	17.0875
ENSG00000042088.13	387.747	1.07266	0.174171	6.15864	7.33702e-10	1.22119e-08	TDP1	55775	1.90212	2.50233	2.70867	5.27209	5.20096	4.50843	3.06423	2.95391	3.51147	2.42446	2.31364	1.99036
ENSG00000165698.15	182.28	-1.22664	0.199206	-6.15767	7.3824e-10	1.22755e-08	SPACA9	11092	5.70981	4.22091	4.41034	1.84288	2.01989	2.26247	3.7821	3.22971	3.55157	3.38631	2.62523	2.72859
ENSG00000163362.10	115.507	-1.6073	0.261074	-6.15651	7.43652e-10	1.23534e-08	INAVA	55765	2.15961	1.76461	1.48418	0.497123	0.806521	0.466688	1.35728	1.0968	1.06107	0.883019	0.635269	0.930848
ENSG00000196141.13	1408.85	0.983938	0.159886	6.15399	7.5557e-10	1.25392e-08	SPATS2L	26010	4.29765	5.87014	5.79528	10.6181	10.5768	10.3895	6.43163	6.28261	7.75262	5.6352	4.90234	4.5891
ENSG00000049239.12	1450.03	-1.22989	0.199973	-6.15031	7.73306e-10	1.28211e-08	H6PD	9563	12.1382	8.33266	13.5785	3.87814	5.41496	5.22609	7.18467	5.45384	6.789	10.0246	9.42021	8.37578
ENSG00000064419.13	993.878	1.0828	0.17607	6.14983	7.75667e-10	1.28474e-08	TNPO3	23534	6.3326	7.61381	9.64299	14.761	17.9583	17.2878	11.9479	11.9485	13.867	7.36728	6.36498	5.82131
ENSG00000158042.8	2677.11	1.08404	0.176275	6.14968	7.76395e-10	1.28474e-08	MRPL17	63875	23.0337	25.8376	31.177	64.3766	57.8575	47.5172	51.834	57.2707	45.4238	90.9949	107.766	121.379
ENSG00000203497.2	69.5873	-2.38129	0.387374	-6.14727	7.88279e-10	1.30314e-08	NA	NA	3.77297	1.7362	4.54141	0.691755	0.629855	0.612645	8.08463	7.83546	6.21685	6.59321	6.78232	7.59308
ENSG00000095303.14	31.5494	4.95086	0.806334	6.13996	8.25405e-10	1.3632e-08	PTGS1	5742	0	0.0333274	0	0.410533	0.323146	0.271659	0.319508	0.22888	0.130524	0.493301	0.645104	0.500137
ENSG00000106105.13	1534.86	0.970521	0.158086	6.1392	8.29404e-10	1.36848e-08	GARS	2617	11.9938	15.0116	16.2494	29.4455	29.1836	26.1623	20.3301	19.7889	22.5701	14.3338	11.1237	11.4939
ENSG00000115255.10	296.823	-1.61238	0.262654	-6.13878	8.31553e-10	1.3707e-08	REEP6	92840	7.44394	5.73224	3.50375	1.66649	1.54617	2.23819	8.67621	9.67531	6.37752	8.44955	9.05421	10.2872
ENSG00000187243.16	971.195	-0.839539	0.136818	-6.13618	8.45309e-10	1.39203e-08	MAGED4B	81557	10.8888	9.82967	9.42083	5.92907	5.67318	5.23175	10.3105	10.3403	8.6975	15.5652	14.5374	14.4936
ENSG00000067082.14	1192.51	1.10365	0.179869	6.13584	8.47116e-10	1.39366e-08	KLF6	1316	6.71929	8.64401	8.89341	18.2347	18.7437	15.1633	9.38473	9.28233	12.3679	4.79499	3.6699	3.74533
ENSG00000145685.13	578.894	1.14764	0.187089	6.13419	8.55949e-10	1.40684e-08	LHFPL2	10184	1.99484	2.89074	2.17772	5.17248	5.17688	5.29996	4.47257	4.02033	5.74752	2.88637	2.24458	2.61373
ENSG00000108883.12	2769.98	0.884507	0.144216	6.13323	8.61129e-10	1.41399e-08	EFTUD2	9343	8.27439	8.69974	10.1152	16.2407	17.3254	16.4561	15.1613	14.1475	15.3697	16.4841	13.932	12.2363
ENSG00000185133.13	71.4517	-1.84977	0.301626	-6.13267	8.6416e-10	1.4176e-08	INPP5J	27124	1.17477	1.05047	0.767621	0.241823	0.18477	0.405271	0.953641	0.96739	1.06574	0.713213	0.71313	0.888796
ENSG00000166145.14	25.706	-2.68318	0.437562	-6.13211	8.67192e-10	1.42121e-08	SPINT1	6692	0.857812	0.694612	0.688764	0.139282	0.0754623	0.134568	0.358142	0.239452	0.241813	0.230395	0.368249	0.441482
ENSG00000002079.13	63.2316	1.90961	0.311437	6.13162	8.69904e-10	1.42429e-08	NA	NA	0.194883	0.41076	0.185705	0.954681	1.01852	0.992057	0.316701	0.3009	0.365435	0.606613	0.401985	0.392681
ENSG00000169180.11	3142.52	1.0172	0.165905	6.13122	8.72085e-10	1.42649e-08	XPO6	23214	14.1482	12.8849	19.1468	29.2708	33.8287	30.3929	24.7708	25.3601	26.4784	21.9299	18.4956	17.2559
ENSG00000124787.13	103.202	1.64915	0.269158	6.12708	8.95055e-10	1.46266e-08	RPP40	10799	0.971161	1.22939	1.67219	5.23465	4.13238	2.84234	2.6401	2.86387	3.00445	2.70356	2.41746	2.68621
ENSG00000104738.16	1884.71	1.01683	0.166008	6.12518	9.05786e-10	1.47879e-08	MCM4	4173	10.2181	13.1137	12.8146	25.7434	26.1256	21.2825	12.176	12.9181	14.4783	8.3967	6.71596	6.12768
ENSG00000116525.13	833.303	-1.19307	0.194824	-6.12385	9.13405e-10	1.4898e-08	TRIM62	55223	12.9521	11.0482	10.6367	4.09618	4.31306	6.74562	11.6555	9.71194	9.57624	21.9667	19.5784	18.4899
ENSG00000234171.2	53.733	1.77988	0.290786	6.12093	9.30294e-10	1.5159e-08	RNASEH1-AS1	100506054	1.0993	1.18821	1.27775	4.67635	3.95006	3.63936	1.60564	1.91492	1.19958	1.96214	1.99574	2.6628
ENSG00000135124.14	493.037	-1.01799	0.166368	-6.11887	9.42419e-10	1.53419e-08	P2RX4	5025	2.98547	2.14039	2.79933	1.37971	1.39229	1.13916	3.34276	3.26796	3.14928	5.05099	5.31915	5.25282
ENSG00000145536.15	135.28	-1.49413	0.244195	-6.11859	9.4407e-10	1.53542e-08	ADAMTS16	170690	1.4932	1.39878	2.28856	0.688452	0.592656	0.560942	1.03674	1.11207	1.34914	1.45153	1.1528	1.0866
ENSG00000188610.12	92.6748	1.45795	0.238401	6.11555	9.62264e-10	1.56352e-08	FAM72B	653820	0.865937	1.17701	1.23427	3.0609	2.65848	3.31588	1.51614	1.10107	1.59469	0.845618	0.76236	0.687429
ENSG00000106554.11	871.993	1.25701	0.205588	6.11421	9.70385e-10	1.57521e-08	CHCHD3	54927	6.41298	8.00564	10.3289	22.8587	20.3569	15.9734	11.7141	12.5036	13.7271	8.87363	7.68609	6.01278
ENSG00000279088.1	56.3784	-1.67944	0.274759	-6.11241	9.81362e-10	1.59152e-08	NA	NA	4.66646	4.2543	4.86641	1.63285	1.62189	1.0412	1.75331	1.3295	1.6305	1.55629	1.72684	2.01487
ENSG00000083838.15	165.641	-1.34025	0.219309	-6.11122	9.88729e-10	1.60195e-08	ZNF446	55663	2.6047	2.35181	1.93949	0.810795	0.922992	0.98755	1.88962	1.76588	1.19739	2.09574	2.24002	1.91759
ENSG00000237037.9	145.63	-1.28829	0.210826	-6.11066	9.92215e-10	1.60607e-08	NDUFA6-DT	100132273	1.8597	1.34364	1.57551	0.611653	0.69312	0.650044	1.50262	1.95498	1.64522	1.73549	1.81076	1.84672
ENSG00000091592.15	2979.29	-1.41577	0.2317	-6.11036	9.94088e-10	1.60758e-08	NLRP1	22861	11.8693	9.90215	11.2019	4.19495	4.5494	3.61349	14.6418	26.5747	14.0865	12.3243	12.4011	17.9111
ENSG00000177156.10	7024.28	0.762856	0.124851	6.11011	9.95609e-10	1.60852e-08	TALDO1	6888	76.5697	73.0445	82.4166	145.71	125.164	122.863	105.958	112.05	96.7744	168.197	170.288	160.7
ENSG00000175155.8	57.1487	-2.67364	0.437613	-6.1096	9.98815e-10	1.61217e-08	YPEL2	388403	0.320858	0.289438	0.732823	0.0258733	0.0925191	0.0934908	0.353714	0.281342	0.424358	0.403531	0.615661	0.42767
ENSG00000106460.18	1449.12	-1.03296	0.169174	-6.10587	1.0224e-09	1.64867e-08	TMEM106B	54664	10.9925	8.68325	7.38597	4.92247	4.05098	4.24839	4.10131	3.71561	3.76042	3.67807	4.1857	4.64012
ENSG00000131876.16	355.266	1.21372	0.198794	6.1054	1.02543e-09	1.65201e-08	SNRPA1	6627	3.01772	3.99711	3.72586	9.47338	8.88773	6.56043	3.86082	5.53347	4.31182	3.60639	3.53887	3.12547
ENSG00000110092.3	15386.7	0.948773	0.155416	6.10474	1.0297e-09	1.65732e-08	CCND1	595	111.898	136.105	114.944	216.741	254.025	229.803	144.932	128.933	167.441	175.799	145.667	135.821
ENSG00000140464.19	4797.62	-1.40137	0.22958	-6.10406	1.03408e-09	1.6628e-08	PML	5371	37.7821	30.9261	19.3844	8.14628	10.8545	14.3477	17.961	15.5629	14.9392	20.8669	20.6106	22.0828
ENSG00000205363.5	62.7587	-2.7863	0.456587	-6.10246	1.04448e-09	1.67795e-08	INSYN1	388135	0.352563	0.154126	0.351958	0.0341159	0.0677741	0.0217544	0.77197	0.903235	0.69752	0.815865	0.784736	0.925174
ENSG00000136732.14	1009.1	-0.982614	0.161043	-6.10158	1.05028e-09	1.68568e-08	GYPC	2995	12.104	9.68698	9.10784	4.82796	5.3452	5.45443	14.559	15.4022	12.5723	31.3565	33.8685	37.4256
ENSG00000127220.5	509.617	-1.32172	0.216697	-6.0994	1.06465e-09	1.70713e-08	ABHD8	79575	18.2456	17.8559	10.3157	5.29662	6.51085	6.75058	10.4994	12.2328	10.0081	12.6075	15.6939	16.012
ENSG00000154545.16	970.652	-0.838622	0.13752	-6.09819	1.07274e-09	1.7185e-08	MAGED4	728239	11.2012	10.0917	9.63869	6.08056	5.8545	5.35214	10.6063	10.648	8.95757	16.0482	14.9176	14.9216
ENSG00000235505.7	47.4122	-2.35752	0.386933	-6.09284	1.10925e-09	1.77531e-08	CASP17P	643733	0.801103	1.34409	0.517598	0.187434	0.186177	0.143866	0.834501	0.738453	0.573192	0.541351	0.495559	0.416854
ENSG00000213694.3	262.717	1.36689	0.224501	6.08858	1.13915e-09	1.82147e-08	S1PR3	1903	0.523567	0.694359	0.888907	1.92634	1.8269	1.69878	2.2944	2.04066	2.7453	1.6114	1.04299	1.19087
ENSG00000091844.7	104.511	1.49323	0.245347	6.08618	1.15638e-09	1.84728e-08	RGS17	26575	0.27382	0.280935	0.207675	0.687012	0.654204	0.796509	0.869889	0.650947	0.937614	0.974083	0.87067	0.945835
ENSG00000075826.16	54.9197	-2.60319	0.427948	-6.08296	1.17983e-09	1.88298e-08	SEC31B	25956	0.713625	0.376791	1.62674	0.192096	0.117852	0.138104	0.266343	0.220368	0.241185	0.124834	0.112034	0.131329
ENSG00000087191.12	1141.06	1.08534	0.178513	6.07991	1.20252e-09	1.91742e-08	PSMC5	5705	7.8795	9.21852	10.7544	22.9238	18.3053	17.8978	11.3246	14.0372	11.1537	12.6966	10.8541	9.48066
ENSG00000184787.18	653.947	1.31637	0.216538	6.07915	1.20818e-09	1.92464e-08	UBE2G2	7327	2.04235	2.52047	3.88853	7.75809	7.52515	5.79346	5.40863	5.76149	6.6831	2.52474	2.15068	2.4615
ENSG00000147383.10	952.703	0.89295	0.146921	6.07775	1.21878e-09	1.93971e-08	NSDHL	50814	13.7775	17.305	18.4812	29.6146	29.8846	32.6196	25.1568	27.4869	23.2728	26.3999	24.6242	25.36
ENSG00000169242.11	138.975	-1.50886	0.248289	-6.07704	1.22422e-09	1.94655e-08	EFNA1	1942	2.75845	1.74802	3.21388	0.971518	0.772001	0.976179	3.14345	3.06903	3.25432	4.66045	4.88036	4.26556
ENSG00000177169.9	2603.3	-1.15507	0.190134	-6.07501	1.23982e-09	1.96881e-08	ULK1	8408	23.0278	17.4248	17.4651	6.50803	8.44935	11.0514	13.5127	13.712	11.291	29.8882	29.5661	28.859
ENSG00000107937.18	235.003	1.01222	0.166624	6.07485	1.24104e-09	1.96881e-08	GTPBP4	23560	1.33075	1.49003	1.58215	3.14765	3.14696	2.59454	1.89117	1.66969	1.71023	1.1765	1.20571	1.18666
ENSG00000176953.12	623.265	1.09812	0.180767	6.07477	1.24167e-09	1.96881e-08	NFATC2IP	84901	3.213	3.94305	4.92606	8.55864	9.13784	8.19871	5.47165	4.28651	5.60194	4.84565	4.71164	4.00708
ENSG00000052749.13	1233.86	0.950141	0.156424	6.07414	1.24654e-09	1.97469e-08	RRP12	23223	5.57908	5.32811	4.26095	8.90771	10.9529	9.4277	8.02536	8.54576	7.54347	7.26489	7.27807	5.98919
ENSG00000225648.5	270.688	1.16473	0.191771	6.07354	1.2512e-09	1.97932e-08	SBDSP1	155370	6.89962	10.3569	9.03029	22.8045	19.6673	16.5035	8.65999	10.3536	9.79996	6.77463	6.74708	6.96486
ENSG00000078098.13	233.29	-1.869	0.307732	-6.07347	1.25178e-09	1.97932e-08	FAP	2191	3.48564	5.03563	1.97007	0.890188	0.865132	1.11622	0.717022	1.00673	0.820162	0.940564	1.73555	1.93522
ENSG00000196839.12	2689.93	-0.958144	0.15782	-6.07111	1.27026e-09	2.00668e-08	ADA	100	18.454	13.8364	19.8365	8.36591	9.23136	9.24197	65.1431	75.2752	63.8083	94.4658	103.879	99.383
ENSG00000280441.2	108.93	-1.49752	0.246749	-6.06901	1.28698e-09	2.03121e-08	NA	NA	3.40157	2.06639	2.29001	0.933602	0.891672	0.915878	2.391	1.93106	2.01691	3.24352	3.29906	3.47773
ENSG00000109685.17	2484.54	0.978217	0.161229	6.06726	1.30113e-09	2.05165e-08	NSD2	7468	4.73677	5.27885	6.60624	9.8583	11.0626	11.834	6.5455	5.76029	6.8965	3.257	2.94702	2.59766
ENSG00000155115.6	617.123	1.01677	0.167614	6.06612	1.31036e-09	2.0643e-08	GTF3C6	112495	15.6858	21.6567	20.2624	43.7139	37.4921	35.424	31.654	39.1479	31.9671	27.2056	26.7825	25.2398
ENSG00000125821.11	1244.13	0.940663	0.155203	6.06085	1.35404e-09	2.13114e-08	DTD1	92675	10.7977	10.6221	13.9112	24.7888	22.1067	20.9612	19.1799	23.5983	20.0077	22.5	21.4962	20.2158
ENSG00000011376.9	809.748	0.943076	0.155616	6.06028	1.35885e-09	2.13675e-08	LARS2	23395	4.87954	4.64256	6.10692	9.43879	10.375	10.261	8.30129	7.87315	9.08994	8.13877	6.59612	6.77636
ENSG00000125170.10	857.859	-0.996069	0.164407	-6.05855	1.37357e-09	2.15791e-08	DOK4	55715	11.8527	9.1687	12.659	5.81686	5.35915	5.71408	11.7899	14.5475	10.933	7.32886	7.46674	7.71728
ENSG00000125430.8	51.537	2.25821	0.372803	6.05738	1.38353e-09	2.17155e-08	HS3ST3B1	9953	0.191905	0.287633	0.0783718	0.95263	1.03754	0.648306	0.551505	0.493838	0.591409	0.347546	0.463965	0.269778
ENSG00000205795.4	163.373	-1.32835	0.219316	-6.05681	1.3885e-09	2.17735e-08	CYS1	192668	3.00268	2.27058	3.35374	1.3075	1.17355	0.954281	3.30465	3.53763	2.81377	4.60669	4.7064	4.31267
ENSG00000137502.9	211.791	-1.13867	0.188093	-6.05378	1.41489e-09	2.21588e-08	RAB30	27314	1.27526	1.32917	1.32955	0.602684	0.572286	0.612314	1.13467	0.824339	1.10712	0.862133	0.631365	0.744017
ENSG00000197170.9	439.198	1.10313	0.182224	6.05369	1.41566e-09	2.21588e-08	PSMD12	5718	3.23541	3.72333	2.47009	7.37447	6.36992	6.48669	3.65576	3.23151	3.58801	3.1188	3.12799	4.04893
ENSG00000156170.12	226.801	1.12832	0.186398	6.0533	1.41905e-09	2.21915e-08	NDUFAF6	137682	0.996835	1.15219	1.23442	2.80743	2.55911	2.0387	1.54293	1.67979	1.51792	1.90175	2.32303	2.05228
ENSG00000152056.16	54.4957	1.91765	0.316825	6.05273	1.42411e-09	2.22503e-08	AP1S3	130340	0.288503	0.247739	0.392737	1.31908	1.37263	0.834451	0.740277	0.507318	0.752678	0.408193	0.49822	0.473169
ENSG00000107521.18	5079.74	-1.33937	0.221367	-6.05045	1.44443e-09	2.2547e-08	HPS1	3257	75.872	65.8781	37.3251	19.6282	22.1941	28.9436	48.2193	42.3089	40.8876	67.6257	69.8462	71.4853
ENSG00000114999.7	723.576	0.999525	0.165212	6.04995	1.44889e-09	2.25961e-08	TTL	150465	1.72838	2.21705	2.46779	4.48146	4.46272	3.88715	1.67988	1.59713	1.73257	1.56359	1.28134	1.22959
ENSG00000127463.13	1630.68	0.951822	0.157363	6.04858	1.4613e-09	2.27688e-08	EMC1	23065	4.73393	4.78338	6.33104	9.25612	10.8044	10.6114	9.7622	9.7705	11.0652	6.42558	5.45562	5.3076
ENSG00000138675.16	277.586	1.32617	0.219293	6.04747	1.47142e-09	2.29057e-08	FGF5	2250	2.16363	2.30832	1.5498	5.72013	5.29555	4.06072	1.75364	1.48474	2.27636	0.728868	0.602964	0.56004
ENSG00000178878.12	214.134	-1.06683	0.17647	-6.04538	1.49061e-09	2.31832e-08	APOLD1	81575	2.04057	2.31117	2.69458	1.09599	1.09479	1.17794	1.01435	1.14902	1.23817	1.56127	1.41611	1.41531
ENSG00000104689.9	48.7467	1.93106	0.319501	6.044	1.50342e-09	2.33612e-08	TNFRSF10A	8797	0.314117	0.343297	0.513127	1.67176	1.61526	1.21138	0.752268	0.969998	0.80243	0.849363	0.542453	0.588775
ENSG00000100522.8	249.671	1.32962	0.220105	6.04085	1.53304e-09	2.37998e-08	GNPNAT1	64841	1.78553	2.03363	2.35019	5.30265	6.17826	4.04233	3.0192	3.59649	4.43626	2.23913	1.61198	1.76247
ENSG00000125510.15	21.2323	-4.83214	0.800865	-6.03365	1.60292e-09	2.4862e-08	OPRL1	4987	0.754546	0.326231	0.746665	0.012637	0.0376568	0.0134302	0.625513	0.31366	0.212943	0.312063	0.133645	0.195827
ENSG00000180340.6	3446.44	-1.02375	0.169749	-6.03098	1.62969e-09	2.52542e-08	FZD2	2535	86.5124	80.4024	69.6853	34.8895	39.338	42.1346	84.9147	112.392	84.7817	104.574	123.713	141.746
ENSG00000167964.12	90.2312	-1.58836	0.263376	-6.03079	1.63159e-09	2.52607e-08	RAB26	25837	3.04267	2.71455	2.75568	0.86525	0.913161	1.05366	1.57208	2.27971	1.29601	1.94456	1.54893	2.35109
ENSG00000267317.2	183.303	-1.28036	0.212394	-6.02821	1.6579e-09	2.56448e-08	NA	NA	19.2763	15.4627	11.7737	5.95687	6.25921	6.90628	9.39917	7.33159	8.51689	11.3893	10.0874	11.5705
ENSG00000182175.13	25.2215	-2.87358	0.477169	-6.02214	1.72128e-09	2.66012e-08	RGMA	56963	0.246888	0.194566	0.172845	0.0170645	0.02712	0.0398982	0.100555	0.100846	0.0690117	0.0354859	0.0676754	0.110182
ENSG00000131759.17	1334.27	-1.12853	0.187519	-6.0182	1.76363e-09	2.72311e-08	RARA	5914	20.856	14.918	13.6473	6.58844	7.29754	8.71469	17.9538	13.5127	15.0796	19.1713	16.9556	19.0115
ENSG00000122971.8	297.161	-1.6486	0.274115	-6.01424	1.80735e-09	2.78808e-08	ACADS	35	10.1712	8.41675	3.84405	2.65909	1.98514	2.50199	4.75064	5.24481	4.5093	7.41833	9.00069	8.61739
ENSG00000135074.15	4449.1	0.946279	0.157412	6.01148	1.83837e-09	2.83339e-08	ADAM19	8728	7.74071	9.10476	9.38536	14.6935	18.6195	17.2429	20.9735	19.7062	23.5497	81.0037	72.4094	61.2687
ENSG00000110492.15	11623.8	-1.19273	0.198462	-6.00989	1.85652e-09	2.85877e-08	MDK	4192	480.364	394.631	256.031	165.691	157.399	171.685	317.833	369.081	276.897	204.36	233.292	232.903
ENSG00000164032.11	2822.21	1.21991	0.203019	6.00884	1.86857e-09	2.87473e-08	H2AFZ	3015	32.8486	51.6768	34.5921	106.562	90.8948	79.9916	38.9935	47.1392	31.5683	71.1477	82.3804	86.987
ENSG00000278996.1	99.5999	-1.51715	0.252515	-6.00817	1.87628e-09	2.884e-08	NA	NA	3.11296	1.9312	2.08795	0.825879	0.820338	0.839555	2.1794	1.69763	1.83539	2.98684	3.18039	3.06041
ENSG00000198901.13	1016.83	1.10551	0.184021	6.00754	1.8836e-09	2.89265e-08	PRC1	9055	6.15177	9.37761	9.82084	18.2723	17.4644	18.8412	7.3185	6.06361	8.08854	4.25174	3.62704	4.0777
ENSG00000277758.4	30.1953	-2.51257	0.418267	-6.00708	1.88892e-09	2.89822e-08	LOC102724488	102724488	0.512555	0.392846	0.555652	0.0811596	0.0806152	0.0948791	0.277383	0.431666	0.282637	0.137128	0.236037	0.282977
ENSG00000123989.13	23324.4	-1.03855	0.172914	-6.00615	1.89983e-09	2.91233e-08	CHPF	79586	542.37	438.79	329.951	189.785	209.006	239.47	356.186	370.428	326.419	420.439	421.982	438.427
ENSG00000130733.10	2260.61	-1.2561	0.209265	-6.00241	1.94408e-09	2.97749e-08	YIPF2	78992	71.0088	57.7633	36.0819	21.2845	22.9816	24.7405	49.2873	53.7033	39.9978	55.1417	62.0195	58.9509
ENSG00000170633.16	629.333	0.995726	0.165904	6.00183	1.95107e-09	2.98553e-08	RNF34	80196	4.02684	4.94784	5.84716	10.2452	10.5257	8.81765	7.21321	6.64994	7.84722	5.6079	5.47778	4.93371
ENSG00000116830.11	328.559	1.27203	0.211948	6.0016	1.95378e-09	2.98699e-08	TTF2	8458	1.02176	1.60157	1.27661	2.8237	3.23794	3.36142	1.4225	1.03612	1.42522	1.11645	0.762867	0.790719
ENSG00000141543.9	1308.79	0.979384	0.163228	6.00011	1.97184e-09	3.01191e-08	EIF4A3	9775	8.06629	11.6743	10.2805	20.8488	21.0139	17.3401	11.4289	13.7137	12.7097	11.6768	12.5332	11.0072
ENSG00000138759.18	124.572	-1.6487	0.274793	-5.9998	1.97563e-09	3.01499e-08	FRAS1	80144	0.790393	0.727693	1.12254	0.193966	0.354786	0.294128	0.158902	0.125812	0.186011	0.0153718	0.0343971	0.0427649
ENSG00000086991.12	97.7437	-1.74633	0.291129	-5.9985	1.9915e-09	3.03488e-08	NOX4	50507	1.39389	2.40574	1.97339	0.728352	0.584619	0.406581	0.407517	0.573912	0.363652	0.258174	0.447384	0.332522
ENSG00000101407.12	533.404	1.03224	0.172088	5.99834	1.99349e-09	3.03488e-08	TTI1	9675	4.38059	3.96358	5.3998	9.69271	10.4035	8.03442	6.63205	5.81094	7.14285	4.20354	3.5872	4.09898
ENSG00000198053.11	3495.07	0.700563	0.116794	5.9983	1.99399e-09	3.03488e-08	SIRPA	140885	22.7818	23.8066	22.6163	35.1676	38.5883	38.7104	40.7787	40.3317	41.2961	44.2006	38.9093	37.5745
ENSG00000171241.8	479.575	1.46603	0.24445	5.99726	2.00671e-09	3.05152e-08	SHCBP1	79801	3.38391	6.45888	3.34875	12.5726	11.2794	12.5814	3.10568	2.96011	4.48572	2.22231	1.70192	2.14311
ENSG00000164292.12	755.849	-0.903628	0.150733	-5.99489	2.03626e-09	3.0937e-08	RHOBTB3	22836	6.71051	7.79356	7.60956	3.99085	3.9086	3.92297	2.3038	1.9984	2.71505	4.00566	3.51044	4.23567
ENSG00000152127.8	972.028	1.18455	0.197673	5.99247	2.0668e-09	3.13731e-08	MGAT5	4249	2.83364	3.49242	4.01105	7.16807	9.22846	7.11234	6.91969	6.43914	8.75143	5.57893	4.44419	3.8147
ENSG00000117984.13	22914.1	-1.42065	0.237086	-5.99214	2.07098e-09	3.14086e-08	CTSD	1509	505.176	381.857	214.213	143.571	141.667	126.112	335.7	404.653	271.607	668.377	675.839	646.042
ENSG00000185344.13	263.123	1.17719	0.196535	5.98972	2.10205e-09	3.18516e-08	ATP6V0A2	23545	0.671433	0.692226	0.723043	1.66276	1.71326	1.34357	0.850837	0.768352	1.14864	0.832169	0.626177	0.771987
ENSG00000167925.15	1199.03	-1.24887	0.208511	-5.98946	2.10537e-09	3.18736e-08	GHDC	84514	21.1552	16.6126	10.4763	6.57277	6.85012	6.86672	15.0848	13.7303	11.8842	23.9745	25.2849	25.2616
ENSG00000165637.13	3098.07	1.08912	0.181979	5.98485	2.16588e-09	3.27606e-08	VDAC2	7417	32.2066	34.8458	48.951	95.742	84.7467	66.3618	55.3986	57.19	59.5428	50.9703	44.6916	44.3332
ENSG00000060688.12	707.165	1.02517	0.171337	5.98336	2.18582e-09	3.3033e-08	SNRNP40	9410	5.75883	6.25237	8.23685	15.5313	14.2333	11.483	8.64814	8.74143	8.51606	8.71121	7.69936	8.41653
ENSG00000239887.4	155.796	-1.10684	0.185028	-5.982	2.20413e-09	3.3253e-08	C1orf226	400793	2.31425	2.02839	2.09609	0.907952	1.02079	1.06037	2.25769	2.41752	2.27533	1.77658	1.5564	1.63633
ENSG00000162545.5	315.128	0.971047	0.162328	5.98199	2.20427e-09	3.3253e-08	CAMK2N1	55450	3.80079	3.20995	3.86039	6.86024	6.89939	7.56424	4.62867	5.33127	5.62587	9.45123	8.79687	8.1946
ENSG00000275023.4	1776.51	-0.904827	0.151316	-5.97973	2.23512e-09	3.36886e-08	MLLT6	4302	8.66354	7.3911	8.31134	3.64112	4.73751	4.63572	5.22405	4.82512	5.47528	10.6818	9.96967	8.62105
ENSG00000095485.16	414.846	1.33229	0.22283	5.97895	2.2458e-09	3.38197e-08	CWF19L1	55280	2.51997	3.08697	4.62314	9.78008	9.5915	6.43491	5.23916	5.49374	5.34799	4.37358	3.65995	3.96764
ENSG00000122965.10	627.339	0.877352	0.14675	5.97856	2.25114e-09	3.38702e-08	RBM19	9904	3.18812	3.76172	3.99846	6.48609	7.22623	6.41752	7.28645	7.61236	8.16413	4.09174	3.4899	3.63444
ENSG00000163703.17	567.911	-1.18466	0.198179	-5.97773	2.26275e-09	3.40149e-08	CRELD1	78987	7.46977	4.59686	6.8248	2.94402	3.06577	2.29614	5.4003	6.69272	5.38763	16.0305	16.1795	15.6977
ENSG00000276386.1	116.515	1.35493	0.226669	5.97758	2.26474e-09	3.4015e-08	NA	NA	0.800276	0.787157	0.936893	2.05601	1.96145	2.45664	0.780311	0.54917	0.795992	2.82316	2.14979	2.49004
ENSG00000005059.15	568.262	1.211	0.202607	5.97711	2.27136e-09	3.40844e-08	MCUB	55013	3.89916	6.20943	5.77971	14.501	12.2675	10.038	6.7589	8.99333	7.31858	6.97976	7.38192	8.02312
ENSG00000117593.9	310.72	1.2392	0.207331	5.97693	2.27388e-09	3.40923e-08	DARS2	55157	2.35921	3.00773	3.45482	7.19721	6.95571	6.70575	4.59927	3.30495	5.23081	3.55523	2.58753	2.92013
ENSG00000092295.11	21.5178	-3.02285	0.5059	-5.9752	2.29808e-09	3.44248e-08	TGM1	7051	1.04788	0.55539	1.09238	0.108069	0.0596358	0.165898	0.056606	0.0993468	0.17536	0.0468193	0.0634947	0.0775313
ENSG00000149269.9	1259.3	0.948475	0.158833	5.97151	2.35073e-09	3.51827e-08	PAK1	5058	6.753	7.40586	9.56231	15.0445	15.9762	14.7857	12.4189	12.7493	12.6216	6.10754	4.80969	4.90064
ENSG00000166816.13	22.547	-3.5705	0.597973	-5.971	2.35799e-09	3.52604e-08	LDHD	197257	1.04786	0.715749	0.766711	0.0570354	0.0944212	0.0606153	0.425714	1.01119	0.491223	0.543612	0.427257	0.24551
ENSG00000158292.6	432.41	-1.47732	0.247684	-5.96452	2.45354e-09	3.66571e-08	GPR153	387509	8.86892	7.95358	3.96715	2.07654	2.65192	2.73232	6.65553	5.83069	5.41839	5.94038	6.01306	7.13662
ENSG00000106665.15	3554.77	-0.98677	0.16556	-5.96018	2.51964e-09	3.76117e-08	CLIP2	7461	33.3204	26.6169	23.564	11.5019	14.5428	16.0878	28.9244	26.9717	25.1946	31.2447	31.3583	29.9832
ENSG00000095383.19	2142.24	-0.899656	0.151064	-5.95545	2.5936e-09	3.8682e-08	TBC1D2	55357	49.0635	36.3941	36.4287	20.4689	24.1316	20.7178	45.7911	41.8769	45.7287	13.1592	12.3215	12.3667
ENSG00000139131.12	374.184	1.1532	0.193815	5.95003	2.68093e-09	3.99496e-08	YARS2	51067	4.61853	5.9181	7.5446	15.2969	13.7867	11.2072	8.03153	8.37496	9.0604	8.12593	7.19062	7.93921
ENSG00000156928.4	1648.61	0.98324	0.165261	5.94961	2.6879e-09	4.00185e-08	MALSU1	115416	11.9016	12.1762	12.8993	28.6608	24.281	20.1621	18.6388	21.2668	15.8565	29.8186	32.7463	35.2669
ENSG00000130713.15	255.538	1.42715	0.239881	5.9494	2.69135e-09	4.0035e-08	EXOSC2	23404	1.5425	1.94559	2.66856	6.18787	6.36699	4.03569	2.74252	2.87547	3.05384	2.26836	1.97161	1.46156
ENSG00000173230.15	223.782	-1.7444	0.293323	-5.94702	2.73061e-09	4.05837e-08	GOLGB1	2804	2.36547	2.48424	1.01743	0.49517	0.548167	0.707023	0.637032	0.612067	0.883231	0.520754	0.584637	0.761473
ENSG00000214530.8	468.194	-1.38712	0.233328	-5.94495	2.76541e-09	4.10651e-08	STARD10	10809	6.39274	5.35633	3.35735	1.67769	1.87872	2.21454	5.96942	7.38862	5.16188	8.5692	9.62002	11.1223
ENSG00000054793.13	830.328	-1.41474	0.238031	-5.94351	2.78985e-09	4.1392e-08	ATP9A	10079	4.69963	4.25165	7.55065	1.95206	2.6567	1.58173	7.25123	7.18933	8.72317	6.25162	4.94009	4.44275
ENSG00000166851.14	5204.9	1.30634	0.219841	5.9422	2.81225e-09	4.16881e-08	PLK1	5347	41.1225	46.2449	28.4538	75.0275	79.3066	132.087	48.8139	41.8278	39.6391	47.8933	45.4999	47.5738
ENSG00000119950.20	113.728	-1.44486	0.243197	-5.94111	2.8309e-09	4.19283e-08	MXI1	4601	1.57612	1.53929	2.02687	0.515951	0.744561	0.631103	1.33086	1.10459	1.57479	1.59421	1.15822	1.40798
ENSG00000178921.13	1339.83	1.02402	0.1724	5.93981	2.8535e-09	4.22263e-08	PFAS	5198	8.30044	7.81286	6.10359	12.4199	15.2555	17.4863	11.9091	9.94474	11.0871	10.0438	8.41084	8.75316
ENSG00000197448.13	2334.9	-0.802069	0.135075	-5.93794	2.88625e-09	4.2674e-08	GSTK1	373156	36.1264	27.9659	34.0039	20.3453	17.954	17.9585	27.553	27.2189	25.5368	34.7148	36.6274	34.1358
ENSG00000132635.16	684.531	-1.03011	0.173651	-5.93207	2.99137e-09	4.419e-08	PCED1A	64773	24.704	19.6593	15.542	9.75141	9.66696	9.89518	15.5113	15.7146	13.2359	14.8153	15.5248	16.0809
ENSG00000168890.13	461.395	-1.221	0.206245	-5.92014	3.2167e-09	4.74776e-08	TMEM150A	129303	10.436	5.86257	7.89854	3.26147	3.31158	3.80509	8.78083	8.36076	6.93694	11.6618	11.6507	9.88351
ENSG00000076344.15	35.8983	-2.03819	0.344494	-5.91649	3.28882e-09	4.85001e-08	RGS11	8786	0.923053	0.573106	0.815293	0.158906	0.176409	0.228484	0.396584	0.34249	0.336023	0.194381	0.210066	0.253488
ENSG00000109654.14	201.477	-1.45992	0.246853	-5.91412	3.33653e-09	4.91613e-08	TRIM2	23321	2.31125	2.56435	1.44596	0.82322	0.623907	0.849604	0.650533	0.478062	0.604054	0.748339	0.905835	1.16139
ENSG00000100625.8	165.088	-1.04129	0.176099	-5.91312	3.35678e-09	4.9417e-08	SIX4	51804	2.47511	2.4925	2.59651	1.12493	1.28465	1.26712	0.706544	0.668778	0.80969	0.656616	0.658955	0.53062
ENSG00000275896.5	738.525	1.2142	0.20541	5.91114	3.3975e-09	4.99733e-08	PRSS2	5645	4.00856	4.55976	4.51024	10.2593	7.71362	12.4176	4.70203	3.24199	3.68164	96.8105	95.1248	114.268
ENSG00000237190.3	880.089	1.15011	0.194629	5.90925	3.4367e-09	5.04967e-08	CDKN2AIPNL	91368	10.7275	11.6691	17.6915	34.4088	30.1719	24.4965	22.2915	24.6488	24.4886	37.2897	36.7809	33.8529
ENSG00000157335.20	19.2671	-3.86578	0.654204	-5.90914	3.43899e-09	5.04967e-08	CLEC18C	283971	0.410383	0.305575	0.369569	0.0458202	0.0182051	0.00973924	0.205202	0.119145	0.102947	0.178658	0.375548	0.284017
ENSG00000149823.8	5788.9	-1.58747	0.268733	-5.90723	3.47913e-09	5.10422e-08	VPS51	738	121.946	107.569	43.8643	26.0377	28.8128	36.1143	47.4272	43.8044	36.945	72.1276	82.9524	83.3357
ENSG00000183111.11	102.634	-1.91379	0.324156	-5.90391	3.5498e-09	5.20343e-08	ARHGEF37	389337	1.16073	1.0964	2.56765	0.336956	0.552247	0.393916	0.754516	0.786566	0.794914	1.33572	1.16928	0.924652
ENSG00000250510.7	478.353	-1.23626	0.209637	-5.89714	3.69856e-09	5.41684e-08	GPR162	27239	8.53347	5.46102	5.45084	2.15057	2.74453	3.356	11.2609	11.937	10.1682	9.30517	9.68043	9.36849
ENSG00000128578.9	409.059	1.18194	0.200478	5.89558	3.73366e-09	5.46356e-08	STRIP2	57464	2.07709	2.2331	3.03512	5.90759	5.66326	5.11843	4.03885	3.68967	4.56151	2.74784	1.72537	2.07969
ENSG00000157514.16	567.948	-1.28322	0.217703	-5.89435	3.76165e-09	5.4998e-08	TSC22D3	1831	5.68356	5.69869	10.5376	2.91715	3.18734	2.91023	5.9887	6.98477	6.83957	7.70514	7.25241	7.69214
ENSG00000116741.7	90.6383	2.03231	0.344893	5.89256	3.80255e-09	5.55484e-08	RGS2	5997	0.466821	0.690479	0.280949	2.33231	2.01911	1.47812	0.226957	0.151742	0.216337	4.33838	7.58074	6.85264
ENSG00000239779.6	79.1304	-1.88089	0.319411	-5.88861	3.89448e-09	5.68428e-08	WBP1	23559	2.53476	1.48405	3.00197	0.570268	0.712621	0.625612	1.86448	2.06555	1.38459	1.72144	2.52911	1.4966
ENSG00000158125.9	154.966	1.269	0.215653	5.88443	3.99429e-09	5.82498e-08	XDH	7498	0.614186	0.775124	0.668869	1.50809	1.88168	1.57116	2.12754	1.97564	2.58714	0.84968	0.589248	0.661951
ENSG00000171621.13	1624.33	0.901101	0.153216	5.88126	4.07147e-09	5.93246e-08	SPSB1	80176	12.9993	17.947	13.5098	26.2925	29.4804	27.2425	26.5444	29.7833	25.4207	27.6291	26.9697	30.1748
ENSG00000130309.10	3646.06	0.807874	0.137395	5.87993	4.10436e-09	5.9704e-08	COLGALT1	79709	19.7268	17.741	21.0053	32.8678	38.6294	30.8745	54.3336	58.3094	57.8369	46.0729	41.9252	38.9809
ENSG00000164933.11	150.372	1.37036	0.233058	5.87993	4.1045e-09	5.9704e-08	SLC25A32	81034	1.21204	1.30703	1.65762	4.30814	3.47459	3.03932	2.02513	1.75535	2.63356	1.16452	1.18446	1.585
ENSG00000167862.9	498.426	1.24634	0.212002	5.87893	4.1293e-09	6.00137e-08	MRPL58	3396	9.71393	10.8413	16.2099	35.0938	28.6667	23.6168	20.8466	25.2126	19.4618	27.4089	28.8949	31.101
ENSG00000151136.14	123.283	1.77188	0.301479	5.87729	4.17041e-09	6.05596e-08	BTBD11	121551	0.207967	0.517481	0.483046	1.23385	1.75403	1.1549	0.500276	0.374619	0.483223	1.17698	0.972673	0.723583
ENSG00000084070.11	530.967	0.776807	0.132254	5.87362	4.26381e-09	6.18505e-08	SMAP2	64744	4.87889	5.03539	5.07387	8.73261	8.77218	8.17807	7.90435	7.66442	8.00623	8.23541	9.32347	8.2623
ENSG00000153094.22	1129.13	-1.36294	0.232052	-5.8734	4.26947e-09	6.18505e-08	BCL2L11	10018	5.61541	5.42698	9.8364	2.27006	2.79679	3.05684	11.0745	8.40749	12.274	16.6956	13.1346	13.8657
ENSG00000104881.15	1331.18	-1.03461	0.176152	-5.87337	4.27017e-09	6.18505e-08	PPP1R13L	10848	25.9536	23.5359	16.325	9.2514	11.6239	11.2434	12.0795	11.0189	11.3541	9.7652	9.95598	10.8305
ENSG00000156697.12	310.767	1.17268	0.19967	5.87309	4.27736e-09	6.19021e-08	UTP14A	10813	2.49488	2.79746	3.79763	7.93386	7.04134	5.55125	3.50475	3.3333	3.9941	2.28197	2.16147	1.94139
ENSG00000198742.9	1501.36	0.965576	0.164418	5.87271	4.28738e-09	6.19946e-08	SMURF1	57154	5.99823	7.39456	8.92044	14.1064	15.9921	13.5032	12.4476	13.3113	13.9683	15.492	13.5467	12.661
ENSG00000172508.10	31.5843	-2.42757	0.413442	-5.87161	4.31591e-09	6.23544e-08	CARNS1	57571	0.744765	0.442426	0.422847	0.0711886	0.109995	0.117688	0.32627	0.252422	0.16883	0.257011	0.292781	0.224718
ENSG00000170027.6	3822.05	1.04352	0.177803	5.869	4.38431e-09	6.32889e-08	YWHAG	7532	30.0198	32.5984	44.4961	72.2245	79.5567	69.0553	70.9959	70.3954	86.389	27.2642	20.158	24.6027
ENSG00000179041.3	442.406	0.874388	0.149034	5.86704	4.43647e-09	6.39879e-08	RRS1	23212	9.81054	10.0951	9.7882	17.6924	20.1066	16.6237	15.6151	17.4313	14.4414	9.94279	9.38324	8.79262
ENSG00000087087.18	3360.68	0.75929	0.129496	5.8634	4.53481e-09	6.5351e-08	SRRT	51593	28.0723	26.2973	26.651	46.0218	47.8395	43.2694	40.7363	43.5345	40.3564	39.4106	38.0049	30.965
ENSG00000136997.16	602.401	0.84967	0.144917	5.86315	4.54174e-09	6.53957e-08	MYC	4609	7.41321	8.63234	8.01717	14.6756	15.3342	13.3573	13.0334	11.0221	12.8936	6.99247	6.26269	6.00195
ENSG00000144118.13	1056.08	1.01077	0.172575	5.85699	4.71343e-09	6.78106e-08	RALB	5899	9.87556	12.6437	15.2376	26.7093	26.4231	23.0062	20.4714	21.9126	23.5233	15.8973	14.8068	12.6362
ENSG00000023330.14	970.754	0.754302	0.128891	5.85225	4.84973e-09	6.97128e-08	ALAS1	211	11.9403	12.574	12.9371	21.3987	20.7633	21.0315	18.7163	17.0146	17.6219	29.4668	27.8907	24.4133
ENSG00000182168.14	41.5987	-2.46854	0.422283	-5.8457	5.04433e-09	7.24491e-08	UNC5C	8633	0.178326	0.248318	0.279496	0.0377763	0.0541996	0.0356865	0.301751	0.267896	0.447948	0.2564	0.122072	0.168029
ENSG00000104147.8	131.856	1.36393	0.233327	5.84556	5.0487e-09	7.24509e-08	OIP5	11339	2.54156	4.41042	3.77742	9.68821	7.8932	10.1035	3.50662	4.41738	3.79091	4.29158	5.75613	5.52919
ENSG00000119487.16	2097.26	1.03177	0.176532	5.84468	5.0753e-09	7.27716e-08	MAPKAP1	79109	9.10627	9.97605	13.9146	24.5301	23.3743	19.5859	15.5408	17.6617	16.7343	15.5561	12.9553	12.6898
ENSG00000115233.11	633.845	1.02316	0.17509	5.84362	5.10799e-09	7.31787e-08	PSMD14	10213	2.48859	3.72872	3.31667	7.28837	6.38879	5.70876	2.8426	3.20889	3.3117	3.92235	4.54404	3.96488
ENSG00000213398.7	133.547	-1.3254	0.226893	-5.8415	5.17331e-09	7.40525e-08	LCAT	3931	5.94431	3.80418	4.29434	1.5035	1.88374	2.21523	2.17464	2.36267	2.09207	1.59881	1.80688	1.65474
ENSG00000204574.12	1325.6	0.983209	0.168323	5.8412	5.18253e-09	7.41224e-08	ABCF1	23	9.21108	8.95928	12.601	20.2182	20.4371	20.2121	17.0031	20.2987	18.2125	13.0163	10.4341	9.91088
ENSG00000138772.12	135.811	-1.54127	0.26401	-5.83791	5.28592e-09	7.55378e-08	ANXA3	306	3.5585	3.88907	2.24145	1.2869	1.21739	0.818742	0.608724	0.910552	0.678584	0.307209	0.358761	0.452203
ENSG00000115762.16	1356.17	0.997759	0.170947	5.83664	5.32627e-09	7.60507e-08	PLEKHB2	55041	6.18463	6.78306	9.15889	15.1318	15.1164	13.9633	12.2241	10.7073	14.3479	7.07832	6.39762	7.05871
ENSG00000139178.10	326.273	-1.35091	0.23148	-5.83596	5.34825e-09	7.63008e-08	C1RL	51279	3.56397	2.80943	5.82192	1.75316	1.6259	1.40691	4.25882	4.22885	4.60214	3.49926	3.25174	3.25733
ENSG00000117228.9	74.9299	-1.60737	0.275442	-5.83563	5.35884e-09	7.63881e-08	GBP1	2633	1.2173	1.19831	1.76944	0.449207	0.562204	0.362826	0.656462	0.870734	0.797317	0.385331	0.558202	0.417663
ENSG00000117152.13	1109.37	1.0721	0.183814	5.83252	5.45955e-09	7.77587e-08	RGS4	5999	10.1377	13.1676	11.6375	27.7291	23.0846	22.659	4.85277	4.88872	7.13646	4.62849	5.87242	5.49698
ENSG00000011007.12	562.461	1.11239	0.190895	5.82724	5.63532e-09	8.01953e-08	ELOA	6924	3.25742	3.19462	4.4395	7.96979	8.51956	7.08194	7.30432	7.76791	8.9064	2.38956	1.52867	1.90152
ENSG00000105227.14	201.69	-1.31302	0.225387	-5.82562	5.69018e-09	8.09086e-08	PRX	57716	3.34865	2.12473	2.37771	0.863225	0.950129	1.34718	1.76889	2.18763	1.81716	1.62731	1.51125	1.61686
ENSG00000133398.3	741.958	0.985087	0.169105	5.8253	5.70089e-09	8.09697e-08	MED10	84246	12.0527	13.2921	15.6614	32.587	26.3733	22.26	19.6804	21.8801	21.6269	19.8434	19.584	18.2373
ENSG00000129422.14	116.106	-1.50031	0.257559	-5.82511	5.70766e-09	8.09697e-08	MTUS1	57509	0.711793	1.20905	0.854551	0.265135	0.296739	0.42068	0.396089	0.419302	0.495014	0.25238	0.291257	0.342384
ENSG00000221914.9	535.364	0.999784	0.171635	5.82507	5.7087e-09	8.09697e-08	PPP2R2A	5520	2.10182	2.84603	2.80236	5.8848	5.10333	4.52094	3.64245	3.26207	3.65777	3.03864	2.49515	2.56995
ENSG00000112561.17	414.388	-1.17127	0.2012	-5.82144	5.83436e-09	8.26832e-08	TFEB	7942	4.57717	2.8101	3.23956	1.38961	1.53804	1.78908	3.92114	4.08264	3.16674	6.31613	6.32981	6.02949
ENSG00000120833.13	227.779	1.13612	0.195199	5.82033	5.87309e-09	8.31632e-08	SOCS2	8835	0.836003	1.20319	0.782147	2.257	1.8474	2.08916	2.27773	1.91663	2.12653	1.82371	1.7587	1.78637
ENSG00000215440.11	50.8515	-1.7887	0.307347	-5.81979	5.89207e-09	8.33628e-08	NPEPL1	79716	0.700925	0.530334	0.627546	0.199563	0.157413	0.180899	0.276696	0.367682	0.184623	0.267	0.325887	0.280446
ENSG00000260285.1	26.2431	-3.33613	0.573291	-5.81925	5.91115e-09	8.35635e-08	NA	NA	0.760489	0.249341	1.12842	0.0441534	0.131572	0.0351936	0.338236	0.23484	0.322408	0.243891	0.218883	0.270835
ENSG00000184916.8	63.5738	-1.78071	0.306079	-5.8178	5.96256e-09	8.42206e-08	JAG2	3714	0.684276	0.414769	0.664104	0.210327	0.146241	0.15647	0.586644	0.662918	0.740338	0.592286	0.574623	0.688074
ENSG00000197632.8	38.2087	5.82515	1.00131	5.81751	5.97319e-09	8.4301e-08	SERPINB2	5055	0.0562203	0.0877756	0	4.09645	2.95041	0.95397	0.13464	0.0771595	0.0366684	0	0.0863001	0.0843026
ENSG00000109881.16	246.081	1.05674	0.181791	5.81292	6.13906e-09	8.65704e-08	CCDC34	91057	2.30381	3.07567	2.73804	6.07916	5.42976	5.38819	2.84597	3.0246	3.25265	2.49837	1.74704	2.21858
ENSG00000139793.18	160.37	-1.49903	0.25797	-5.81086	6.21533e-09	8.75735e-08	MBNL2	10150	3.63045	3.06669	1.9797	0.868101	0.889507	1.31105	1.55078	1.35006	2.01201	1.06889	1.13551	1.26263
ENSG00000102967.11	191.219	1.16141	0.199887	5.81034	6.23479e-09	8.77753e-08	DHODH	1723	0.825929	0.676119	1.03317	1.94403	2.05972	1.68039	1.87871	1.8535	1.66704	1.25491	1.1479	0.995808
ENSG00000100982.11	1584.71	-0.979154	0.168553	-5.80918	6.2778e-09	8.8308e-08	PCIF1	63935	40.3471	31.2918	25.8985	14.8799	16.1087	18.4792	22.3311	21.4241	20.2062	32.0333	29.4875	30.7301
ENSG00000184347.14	1118.04	-0.89252	0.153672	-5.80793	6.32483e-09	8.88964e-08	SLIT3	6586	4.77781	4.0968	5.25039	2.20784	2.75223	2.65059	6.66072	6.60935	7.03445	2.26865	1.81689	2.16474
ENSG00000196419.12	5651.32	0.777414	0.133859	5.80771	6.33323e-09	8.89413e-08	XRCC6	2547	60.9892	65.3783	75.1822	122.83	111.925	110.752	75.3935	88.525	76.8454	97.4337	86.6602	86.7153
ENSG00000171490.12	737.482	0.940136	0.161957	5.80484	6.44277e-09	9.04053e-08	RSL1D1	26156	4.68465	5.29584	5.70877	11.214	10.3442	8.55584	6.13666	5.63007	6.93605	3.4216	2.78799	2.93946
ENSG00000145358.6	62.9016	-1.98682	0.342278	-5.80468	6.44892e-09	9.04172e-08	DDIT4L	115265	1.44483	0.982875	1.95278	0.34453	0.520767	0.238797	1.12985	1.38099	1.66595	1.07079	0.950511	1.25736
ENSG00000197208.5	197.824	1.33305	0.229709	5.80321	6.50577e-09	9.11018e-08	SLC22A4	6583	1.32193	1.74086	2.31592	5.3892	4.73985	3.47549	3.77542	3.51024	3.39256	5.83334	5.05096	4.78323
ENSG00000066697.14	346.647	0.996988	0.171802	5.80314	6.50842e-09	9.11018e-08	MSANTD3	91283	3.182	4.13752	4.09889	8.1067	7.81951	6.88656	6.3206	6.37146	6.04031	4.51555	4.64755	3.50736
ENSG00000121413.12	322.119	-1.04134	0.179467	-5.80241	6.53672e-09	9.14231e-08	ZSCAN18	65982	2.92608	2.22421	2.99757	1.37133	1.40503	1.18198	2.51331	2.36742	2.17129	1.80336	1.53448	1.38742
ENSG00000226259.10	238.593	0.967952	0.166837	5.80176	6.56205e-09	9.17022e-08	NA	NA	2.09667	2.50967	2.31506	4.97068	4.53428	4.03687	2.90913	2.98415	2.97559	2.76874	2.48834	2.34342
ENSG00000153044.9	471.276	1.00409	0.173112	5.80023	6.62254e-09	9.24719e-08	CENPH	64946	7.77974	10.835	9.52209	21.3851	18.5418	16.5252	9.53948	8.05523	8.53178	6.9096	6.05035	5.67803
ENSG00000106538.9	128.289	-2.05757	0.354755	-5.79997	6.6326e-09	9.25368e-08	RARRES2	5919	8.84657	5.49968	3.8099	0.910517	0.950789	2.50601	1.95355	2.78702	2.30799	3.67157	3.48754	4.40173
ENSG00000112139.14	1474.12	-0.867292	0.149573	-5.79847	6.69213e-09	9.32911e-08	MDGA1	266727	6.63551	6.21593	6.02751	2.78507	3.57338	3.9913	5.57357	5.41781	5.0393	6.59856	6.15574	5.98468
ENSG00000123908.11	597.444	1.04229	0.179809	5.79668	6.76404e-09	9.42165e-08	AGO2	27161	0.913969	1.13954	1.19282	1.99699	2.47317	2.22168	2.57052	2.13601	3.08983	2.02117	1.71877	1.76678
ENSG00000011201.11	114.373	-1.23637	0.213354	-5.79493	6.83495e-09	9.51266e-08	ANOS1	3730	1.47322	1.38007	1.32126	0.534588	0.687179	0.54809	0.474376	0.572383	0.713591	0.702979	0.739959	0.730953
ENSG00000140400.16	821.903	-1.06725	0.184222	-5.79328	6.90267e-09	9.5991e-08	MAN2C1	4123	8.22432	5.72016	5.58559	2.81593	2.88962	3.61311	4.18013	3.537	3.46648	5.56631	4.65641	5.1188
ENSG00000185201.16	2374.52	-1.02672	0.177337	-5.78964	7.05363e-09	9.80105e-08	IFITM2	10581	118.248	92.7311	70.358	44.6454	43.6818	49.7335	92.5919	82.4845	76.1776	88.8517	93.5239	94.8124
ENSG00000110848.8	27.1641	-3.27645	0.56629	-5.78581	7.21638e-09	1.0019e-07	CD69	969	1.29108	2.19744	0.401016	0.158364	0.173032	0.0673218	0.242629	0.205895	0.160113	0.246992	0.314026	0.449911
ENSG00000232480.1	42.5474	-1.90258	0.328846	-5.78563	7.22426e-09	1.00218e-07	TGFB2-AS1	728463	7.95118	6.84214	5.81469	1.69089	1.67955	2.13931	5.21916	4.85357	5.51764	1.56975	1.17086	2.59946
ENSG00000167671.11	5684.53	-1.22571	0.211905	-5.78422	7.28512e-09	1.0098e-07	UBXN6	80700	79.5946	59.0695	39.8853	22.9473	23.6294	29.7639	49.7396	52.9885	41.2133	84.5012	91.7927	88.614
ENSG00000130203.9	526.312	-1.30836	0.226301	-5.7815	7.40358e-09	1.02539e-07	APOE	348	7.02777	4.31553	6.27764	2.33353	2.21621	2.56702	20.0712	29.2503	18.7181	16.3616	18.7254	20.0895
ENSG00000103528.16	42.8524	-2.55408	0.441797	-5.78111	7.42101e-09	1.02697e-07	SYT17	51760	0.416737	0.185593	0.457561	0.0416479	0.106376	0.0316157	0.406691	0.393802	0.421079	0.402107	0.353936	0.284278
ENSG00000255495.1	153.761	-1.21064	0.209459	-5.77985	7.47668e-09	1.03384e-07	NA	NA	7.0379	6.02575	8.68439	3.39414	3.17498	2.83672	7.49535	6.54331	6.62634	5.39643	6.75214	5.61712
ENSG00000115902.10	174.534	-1.07072	0.185272	-5.77917	7.50693e-09	1.03718e-07	SLC1A4	6509	1.70694	1.68244	1.95187	0.827302	0.879531	0.838015	1.20352	1.45145	1.60463	1.20125	1.08511	1.06
ENSG00000243742.5	97.6138	1.73416	0.30009	5.77879	7.52384e-09	1.03794e-07	RPLP0P2	113157	0.184438	0.135752	0.344331	0.665447	0.866115	0.719408	1.8795	1.85781	1.92043	2.29641	2.2144	2.29649
ENSG00000059758.7	815.509	1.39839	0.24199	5.77868	7.5287e-09	1.03794e-07	CDK17	5128	4.30262	6.50637	2.69192	12.9059	10.7508	11.9105	3.91554	3.27913	4.44799	4.86121	5.45158	5.69693
ENSG00000079337.15	247.811	-1.29894	0.224783	-5.77864	7.53067e-09	1.03794e-07	RAPGEF3	10411	1.65434	1.08641	0.901978	0.430739	0.545876	0.501184	1.37413	1.49221	1.19303	1.11966	1.13884	1.19879
ENSG00000184661.13	235.874	1.3141	0.227472	5.77699	7.60507e-09	1.04685e-07	CDCA2	157313	2.05569	3.43171	2.15262	6.07089	6.20115	6.72026	2.25868	1.99393	2.43661	1.43189	0.895087	1.52644
ENSG00000104518.10	2118.35	-1.5297	0.264796	-5.77689	7.60923e-09	1.04685e-07	GSDMD	79792	42.076	37.2278	15.2348	10.4057	10.51	11.8228	14.2781	14.8582	11.079	27.0714	29.5282	30.939
ENSG00000156398.12	214.388	1.10842	0.191874	5.7768	7.61369e-09	1.04685e-07	SFXN2	118980	0.775608	0.990769	1.0471	2.11014	2.25124	1.71457	1.50002	1.72209	1.79982	0.914182	0.745345	0.865062
ENSG00000170606.14	1186.85	0.770465	0.133413	5.77503	7.69374e-09	1.05701e-07	HSPA4	3308	9.29418	11.0657	9.71355	17.2937	17.1258	16.8807	11.0984	10.4824	12.3487	9.30966	8.0654	9.18247
ENSG00000081721.11	234.291	1.11912	0.193795	5.77473	7.70782e-09	1.05809e-07	DUSP12	11266	4.09176	4.68178	5.34729	12.0903	9.80965	8.81862	5.51956	6.97956	6.29065	5.35924	6.76329	6.14658
ENSG00000180801.13	343.605	0.850441	0.147304	5.77339	7.76929e-09	1.06567e-07	ARSJ	79642	2.66195	2.69987	2.51752	4.72368	4.89975	4.57558	4.5707	4.21308	4.92467	1.80103	1.63601	1.90202
ENSG00000131504.15	2964.39	0.931547	0.161385	5.77219	7.82457e-09	1.07239e-07	DIAPH1	1729	15.045	18.7257	20.0451	33.4118	37.226	32.0227	22.323	22.2828	26.2939	11.9592	9.34278	9.13471
ENSG00000101306.10	111.903	-1.56184	0.270632	-5.77109	7.87582e-09	1.07855e-07	MYLK2	85366	1.66122	1.52376	1.0459	0.346614	0.568824	0.512514	0.888034	0.979661	0.897267	4.62246	4.7813	5.33231
ENSG00000120437.8	579.507	1.28536	0.222743	5.77061	7.89859e-09	1.0808e-07	ACAT2	39	3.04267	4.92626	6.34014	12.6858	12.0722	10.167	6.39335	8.15043	6.70359	4.61005	4.08218	3.85298
ENSG00000154928.16	577.067	1.2075	0.209378	5.76712	8.064e-09	1.10255e-07	EPHB1	2047	1.68797	2.27476	2.66668	5.52551	6.13527	3.66592	5.86611	5.85259	6.77946	3.68712	3.36671	3.58852
ENSG00000089060.11	917.49	-0.983443	0.170555	-5.76614	8.11099e-09	1.10809e-07	SLC8B1	80024	9.51887	6.24402	8.15389	3.7374	4.47586	3.88043	9.52779	8.08287	8.48639	7.58769	6.93798	6.86296
ENSG00000137207.11	3705.1	-0.82637	0.143321	-5.76588	8.12312e-09	1.10886e-07	YIPF3	25844	92.3013	73.2866	67.4399	43.4826	43.0158	44.9005	74.4621	73.3404	65.0202	59.2828	57.754	53.1923
ENSG00000204899.5	327.702	1.09187	0.189376	5.76562	8.13563e-09	1.10968e-07	MZT1	440145	6.11522	5.41379	5.19602	13.7531	9.14599	12.7297	5.65573	4.54228	5.78554	6.05973	6.31822	7.07889
ENSG00000166473.17	12.6352	-4.80368	0.833514	-5.76316	8.25521e-09	1.12509e-07	PKD1L2	114780	0.135397	0.0621235	0.146699	0	0.0023903	0.0102299	0.0141803	0.00568853	0.0189235	0.0062553	0.00636241	0.00932273
ENSG00000164855.15	45.5408	-2.10368	0.36503	-5.76303	8.26184e-09	1.1251e-07	TMEM184A	202915	0.547638	0.278138	0.382628	0.0632078	0.125568	0.0916025	0.284426	0.271665	0.23884	0.425693	0.379809	0.504584
ENSG00000151923.17	861.705	0.981636	0.170374	5.76166	8.32914e-09	1.13336e-07	TIAL1	7073	3.85096	4.46668	5.04402	9.85393	9.46682	7.07667	5.92158	6.45761	6.80213	4.91364	4.05465	4.25215
ENSG00000176531.10	312.256	-1.12529	0.195325	-5.76111	8.35645e-09	1.13617e-07	PHLDB3	653583	3.50633	2.57471	2.32806	1.26085	1.14476	1.44468	4.82935	4.31939	3.97261	5.5435	5.87282	5.44432
ENSG00000257038.1	27.8744	-2.69846	0.468477	-5.76006	8.40846e-09	1.14233e-07	LOC100287837	100287837	0.941847	1.05306	1.14151	0.291054	0.0788459	0.112481	0.997868	1.00075	1.12952	1.16924	1.1193	1.0934
ENSG00000138606.19	25.9682	-3.5598	0.618122	-5.75905	8.45881e-09	1.14826e-07	SHF	90525	0.410383	0.236574	0.343785	0.0183281	0.0364102	0.0292177	0.324004	0.48741	0.236779	0.297763	0.314976	0.532533
ENSG00000006062.14	233.676	-0.971194	0.168768	-5.75462	8.68379e-09	1.17777e-07	MAP3K14	9020	2.69281	2.55551	2.18505	1.14191	1.2865	1.36019	1.87868	1.80258	1.95434	2.69935	2.56321	2.47419
ENSG00000177646.18	841.208	0.896897	0.15586	5.7545	8.68996e-09	1.17777e-07	ACAD9	28976	6.12927	6.3103	8.03914	13.8475	13.3428	10.9714	11.629	11.6871	12.6101	8.83713	8.42667	7.9104
ENSG00000123685.8	266.863	1.71865	0.298703	5.7537	8.73101e-09	1.18239e-07	BATF3	55509	1.72735	1.99154	0.7907	4.4138	4.71259	5.65711	3.27305	5.02146	2.48848	8.57269	9.7466	12.1894
ENSG00000185697.16	160.995	-1.48514	0.258142	-5.75318	8.75814e-09	1.18513e-07	MYBL1	4603	3.22261	2.77227	1.93489	1.01605	0.787697	1.02715	0.649837	0.52723	0.744704	0.265723	0.253893	0.496033
ENSG00000168994.13	1234.56	-0.794369	0.13809	-5.75254	8.79115e-09	1.18865e-07	PXDC1	221749	34.0127	28.1766	31.4191	18.0918	19.609	16.2604	31.1067	28.7112	28.5106	24.9276	24.7553	21.7711
ENSG00000144381.16	2010.92	1.11529	0.193902	5.75183	8.82802e-09	1.19269e-07	HSPD1	3329	17.5299	26.3311	15.071	47.2577	41.4836	38.9058	15.1532	16.7455	17.9216	16.3404	18.799	20.233
ENSG00000171824.13	559.493	1.06896	0.185889	5.75053	8.89644e-09	1.20098e-07	EXOSC10	5394	2.71944	4.04222	4.63854	7.47854	8.13336	8.337	4.4905	3.90301	4.51536	3.31116	2.88391	2.95223
ENSG00000146410.11	82.1288	1.39005	0.241733	5.75035	8.90589e-09	1.20131e-07	MTFR2	113115	1.36627	1.27988	1.09877	3.77096	3.29109	2.72365	1.53174	1.66598	1.17216	0.856506	0.96797	0.921926
ENSG00000175264.7	103.39	-1.85351	0.322343	-5.75012	8.91827e-09	1.20203e-07	CHST1	8534	0.94763	0.624171	0.713532	0.141845	0.243361	0.246679	2.09721	1.81369	1.70935	3.93851	3.10249	2.73094
ENSG00000143224.17	500.426	-0.888374	0.154602	-5.74619	9.12771e-09	1.22929e-07	PPOX	5498	7.97003	6.54459	6.46407	3.63113	3.69379	4.00388	4.11878	4.00412	3.25894	7.70537	7.95313	7.55534
ENSG00000204959.4	235.48	-1.20751	0.210289	-5.74216	9.34752e-09	1.2579e-07	NA	NA	3.59075	2.6718	4.0373	1.2568	1.67104	1.53551	3.61547	3.0294	3.26841	2.55951	2.77341	1.99357
ENSG00000128833.12	43.4385	-1.81709	0.31648	-5.74156	9.38067e-09	1.26137e-07	MYO5C	55930	0.410137	0.485056	0.531796	0.107155	0.133045	0.166076	0.178905	0.16359	0.260815	0.0638318	0.0708271	0.0922503
ENSG00000205336.11	2151.81	0.929321	0.161903	5.73997	9.46912e-09	1.27226e-07	ADGRG1	9289	7.13083	5.52111	5.83886	9.29192	12.6097	13.3045	19.5821	18.0164	18.6716	14.9848	14.2828	13.8252
ENSG00000159055.3	200.01	1.22053	0.212671	5.73903	9.52182e-09	1.27833e-07	MIS18A	54069	3.94527	4.56376	4.46742	12.1297	9.46288	8.6586	5.15367	4.5225	6.63772	4.60095	4.09477	3.2605
ENSG00000120158.11	194.353	1.24223	0.216502	5.73774	9.59509e-09	1.28716e-07	RCL1	10171	1.06294	0.961395	1.53679	3.10696	3.10726	2.23901	2.44529	2.32659	2.35476	3.319	3.15078	2.78931
ENSG00000066322.14	5751.53	0.683964	0.119252	5.73544	9.72567e-09	1.30365e-07	ELOVL1	64834	93.3205	82.2625	75.7353	136.872	136.167	130.652	128.966	117.562	119.957	129.205	132.577	129.762
ENSG00000141759.14	1605.84	1.21004	0.211039	5.73373	9.82447e-09	1.31586e-07	TXNL4A	10907	5.46382	8.89022	6.95541	17.2073	16.8449	15.2532	14.4997	23.5504	18.1265	17.1048	21.4779	23.7044
ENSG00000103404.14	122.246	1.14699	0.200225	5.72853	1.01304e-08	1.35578e-07	USP31	57478	0.368545	0.405458	0.423526	0.914368	0.848921	0.892432	0.453037	0.454347	0.566	0.363797	0.28122	0.293989
ENSG00000165283.15	2388.19	0.856718	0.149597	5.72683	1.02326e-08	1.36837e-07	STOML2	30968	41.318	40.0142	54.1963	88.0586	82.2139	75.2434	63.6553	69.0051	58.891	77.0745	83.2857	81.5184
ENSG00000230487.7	105.213	-1.4848	0.259348	-5.72514	1.03347e-08	1.38095e-07	PSMG3-AS1	114796	1.14259	0.781883	1.17152	0.338748	0.378535	0.390011	1.07292	0.900854	0.642167	1.01813	1.15684	1.20297
ENSG00000132563.15	493.252	-1.37558	0.240363	-5.72291	1.04717e-08	1.39816e-07	REEP2	51308	14.9914	10.6648	7.26225	3.76927	3.71685	5.19599	8.2728	8.65183	6.33615	7.06438	7.92555	8.65916
ENSG00000222009.8	103.2	-1.96273	0.343085	-5.72082	1.06013e-08	1.41436e-07	BTBD19	149478	1.56542	0.945642	3.07101	0.458681	0.556849	0.419767	2.13225	2.30407	2.11835	1.70565	1.39799	1.38208
ENSG00000021762.19	1346.33	-1.03673	0.181314	-5.71788	1.07861e-08	1.4379e-07	OSBPL5	114879	13.5539	10.9974	8.12961	4.51131	5.68634	5.72655	10.4636	10.0394	9.46104	11.1099	10.4981	10.8912
ENSG00000118705.16	4158.43	0.916395	0.160308	5.71645	1.08771e-08	1.44889e-07	RPN2	6185	43.7886	50.7399	63.8467	103.921	95.812	99.2503	74.2119	67.8262	79.854	87.0318	70.8976	71.3933
ENSG00000159063.12	452.772	0.969115	0.169547	5.71592	1.09113e-08	1.45232e-07	ALG8	79053	4.04753	5.48453	5.00159	10.6529	9.14731	8.66741	5.61056	5.6729	7.01379	6.17049	6.8092	6.6012
ENSG00000131148.8	912.297	1.13891	0.199378	5.7123	1.11461e-08	1.48242e-07	EMC8	10328	4.90516	6.8505	6.78894	14.009	14.901	11.9486	9.77984	14.5803	10.8132	12.6409	15.0248	17.5001
ENSG00000257923.9	3010.41	-0.796004	0.139407	-5.70994	1.13015e-08	1.50191e-07	CUX1	1523	10.5005	8.55643	10.953	5.48382	5.69246	6.10937	10.5783	10.0099	10.9981	9.3884	8.03596	7.93136
ENSG00000145736.14	249.228	0.987446	0.173049	5.70615	1.1556e-08	1.53453e-07	GTF2H2	2966	0.931898	1.20659	1.16354	2.47092	2.10519	1.97775	1.35856	1.50301	1.46339	1.25637	1.13437	1.12147
ENSG00000276043.4	1894.85	0.945977	0.165833	5.70439	1.16758e-08	1.54924e-07	UHRF1	29128	16.2751	17.637	14.4213	27.3016	30.322	35.4815	18.0706	16.2683	19.7123	12.4851	9.092	9.77084
ENSG00000189056.13	2665.91	1.40442	0.246267	5.70281	1.17845e-08	1.56246e-07	RELN	5649	6.54212	9.42162	5.03734	13.4773	20.4028	21.7055	13.1868	10.3736	17.3959	4.32956	3.50326	4.50793
ENSG00000188643.10	18260.3	0.943299	0.165427	5.70222	1.18256e-08	1.56668e-07	S100A16	140576	293.486	309.33	202.225	518.648	488.22	541.059	491.985	534.885	432.145	883.705	944.881	971.359
ENSG00000150938.9	1821.94	-1.0707	0.187777	-5.70195	1.18442e-08	1.56793e-07	CRIM1	51232	22.0901	19.2234	23.0155	9.76069	11.0213	9.84463	16.0601	14.6403	20.4232	4.41145	2.77211	4.30181
ENSG00000182944.17	3177.64	0.701887	0.123103	5.70164	1.18658e-08	1.56842e-07	EWSR1	2130	11.0018	11.9693	11.9514	18.3113	19.0211	19.4791	14.1379	15.6367	14.5253	19.8195	17.4144	16.271
ENSG00000136816.15	441.827	1.16599	0.2045	5.70164	1.18662e-08	1.56842e-07	TOR1B	27348	3.69737	4.1596	6.57446	11.139	11.2785	10.0371	9.15126	8.55858	10.3326	6.68803	6.41558	5.45137
ENSG00000112996.10	466.661	0.900068	0.157885	5.70078	1.19262e-08	1.57512e-07	MRPS30	10884	2.69861	2.71465	3.1333	5.99479	5.32966	4.6342	3.77542	3.54701	3.62311	4.06019	3.52746	3.30574
ENSG00000058085.14	40.4096	2.05575	0.360922	5.69581	1.22785e-08	1.6204e-07	LAMC2	3918	0.149543	0.110595	0.173571	0.678593	0.728508	0.400659	0.36352	0.388875	0.346509	0.151449	0.0996744	0.212438
ENSG00000171604.11	4095.25	-0.94325	0.16562	-5.69526	1.23182e-08	1.62439e-07	CXXC5	51523	46.8988	35.0414	55.4277	22.8668	23.4767	25.1064	64.3134	77.2973	65.6593	80.2623	79.0201	79.4464
ENSG00000023734.10	2054.68	0.853704	0.149913	5.69465	1.23625e-08	1.62897e-07	STRAP	11171	31.8862	36.1975	38.5998	67.5673	62.9635	62.3014	49.5807	50.4672	57.0362	45.0291	32.6608	38.0867
ENSG00000130813.17	199.121	-1.17111	0.205666	-5.69421	1.23946e-08	1.63108e-07	SHFL	55337	3.35726	2.44486	3.3235	1.18812	1.39565	1.47131	2.60565	2.28348	1.90341	2.9004	2.96372	2.41483
ENSG00000205060.10	404.281	1.04904	0.184231	5.69417	1.23976e-08	1.63108e-07	SLC35B4	84912	1.93415	2.33437	2.76904	4.85142	5.37658	4.35136	2.45357	1.93125	2.66476	2.32865	2.06829	1.96339
ENSG00000198728.10	2640.94	-1.13831	0.199933	-5.69347	1.24483e-08	1.63648e-07	LDB1	8861	59.8592	41.3078	78.1994	24.0962	26.8405	30.5629	61.2294	51.3936	55.7818	54.5085	51.5743	47.6612
ENSG00000004961.14	527.638	1.10926	0.194852	5.69281	1.24966e-08	1.64157e-07	HCCS	3052	6.2856	6.65257	9.65537	19.1688	16.6363	13.0029	10.3674	10.1931	11.1338	12.6066	12.3401	11.1367
ENSG00000137936.16	654.248	0.83957	0.147515	5.69142	1.25988e-08	1.65373e-07	BCAR3	8412	4.91282	5.98952	6.03152	9.78455	11.1944	9.33991	5.80764	6.09778	6.19537	5.34113	4.60947	4.61765
ENSG00000041802.10	288.18	1.32794	0.233483	5.68755	1.28878e-08	1.69037e-07	LSG1	55341	1.44296	1.87239	2.95081	5.67824	5.88055	4.21436	3.21435	3.05861	3.36719	1.88735	1.72278	1.55067
ENSG00000168077.13	2970.41	1.08292	0.19042	5.68699	1.29295e-08	1.69453e-07	SCARA3	51435	14.8962	17.5086	23.8954	34.7909	42.4482	42.0709	26.2771	20.1199	26.5348	77.5224	65.9509	61.8526
ENSG00000172590.18	1684.5	1.04582	0.183905	5.68675	1.29477e-08	1.69561e-07	MRPL52	122704	14.5694	17.1315	12.1748	30.4855	28.7419	31.3308	22.5867	25.7206	17.1234	34.4697	44.4523	44.1264
ENSG00000187514.16	14849.1	0.785708	0.13819	5.68572	1.3026e-08	1.70456e-07	PTMA	5757	153.64	168.002	190.438	326.355	289.509	266.963	232.281	236.31	230.822	224.567	205.437	183.16
ENSG00000067836.12	1277.41	-1.35527	0.238399	-5.68486	1.30919e-08	1.71187e-07	ROGDI	79641	32.6912	27.2316	15.6462	8.07352	9.21682	12.2427	13.7485	15.8464	11.9834	19.2928	23.9857	23.6664
ENSG00000134259.3	284.836	-1.1337	0.199467	-5.68366	1.31843e-08	1.72264e-07	NGF	4803	20.1663	18.2921	16.391	8.39577	10.5945	5.96367	18.3254	19.9478	19.4408	10.5779	9.34341	10.1228
ENSG00000165609.12	293.193	1.0288	0.181067	5.68188	1.33226e-08	1.73843e-07	NUDT5	11164	1.61675	2.43683	2.18395	4.69338	4.10605	3.94241	2.88266	2.91233	2.55511	3.20249	2.76813	3.04207
ENSG00000134285.10	311.853	0.89158	0.156918	5.68184	1.33256e-08	1.73843e-07	FKBP11	51303	2.66995	2.55951	2.40985	4.92188	4.9967	4.24042	3.77465	3.14394	3.27277	2.37534	2.11701	2.26663
ENSG00000180096.11	76.618	-1.90537	0.335413	-5.68067	1.34169e-08	1.74902e-07	SEPTIN1	1731	2.11267	2.19643	0.957544	0.276516	0.507067	0.621653	0.914981	0.867345	0.836321	0.704954	0.604551	0.590558
ENSG00000089818.17	273.761	1.18408	0.208456	5.68022	1.3452e-08	1.75225e-07	NECAP1	25977	0.922646	0.748698	1.25759	2.59993	2.25205	1.8167	1.30285	1.31871	1.5006	1.90242	1.90117	1.71838
ENSG00000156471.12	2056.17	1.2634	0.222484	5.6786	1.35801e-08	1.76759e-07	PTDSS1	9791	8.04167	7.89336	14.2457	26.4106	26.9694	19.1034	19.463	18.9888	20.7452	15.2786	12.79	11.252
ENSG00000164751.14	228.066	-1.29956	0.22896	-5.67594	1.37932e-08	1.79396e-07	PEX2	5828	3.64806	3.99989	2.74263	1.53437	1.26409	1.41965	1.71258	2.6563	2.63623	1.91211	2.00451	2.73903
ENSG00000130702.15	2392.6	-1.14673	0.202044	-5.67565	1.38166e-08	1.79564e-07	LAMA5	3911	12.7744	8.7902	8.22641	3.35793	4.5667	5.52982	9.1206	7.49635	8.73609	11.7265	11.0603	11.7323
ENSG00000158258.16	2945.7	-1.1789	0.207799	-5.67327	1.40099e-08	1.81937e-07	CLSTN2	64084	11.6325	11.2076	15.4837	3.98526	6.25673	6.68783	17.2517	15.3368	19.7201	6.11814	4.63468	5.9876
ENSG00000120802.13	1478.06	0.834046	0.147052	5.67176	1.4134e-08	1.83409e-07	TMPO	7112	8.22238	9.74036	8.83045	17.2287	14.9616	15.5755	6.74153	5.61979	7.18827	4.09719	3.49809	4.23939
ENSG00000179546.4	164.757	-1.28671	0.226929	-5.67007	1.42738e-08	1.85083e-07	HTR1D	3352	5.70381	4.57741	7.25516	2.29385	2.24704	2.6564	3.07626	2.31854	3.3766	0.925238	0.690127	0.674153
ENSG00000116132.11	105.084	1.36516	0.240947	5.66582	1.46324e-08	1.89588e-07	PRRX1	5396	0.543331	0.661082	0.377468	1.31076	1.41002	1.34101	0.5192	0.469273	0.678201	0.176722	0.165368	0.196658
ENSG00000096093.15	270.664	-1.2527	0.221203	-5.66313	1.4864e-08	1.92443e-07	EFHC1	114327	0.883363	0.993007	1.52812	0.54838	0.397749	0.484269	0.437055	0.442982	0.514106	0.328163	0.362467	0.412666
ENSG00000177854.7	363.734	-0.988103	0.174614	-5.65879	1.5244e-08	1.97214e-07	TMEM187	8269	10.7064	7.77279	10.4062	4.73197	4.5613	5.27671	10.6041	10.194	8.87714	13.7848	15.4075	14.1177
ENSG00000065978.18	10754	1.06475	0.188238	5.6564	1.5458e-08	1.99831e-07	YBX1	4904	129.171	164.921	201.179	380.285	347.451	308.358	287.119	427.612	318.401	281.453	277.763	308.214
ENSG00000159784.17	511.814	-0.934132	0.165201	-5.65451	1.56291e-08	2.0189e-07	FAM131B	9715	3.21961	2.70842	3.35581	1.41591	1.84289	1.60115	5.42532	5.48223	5.44568	6.72647	6.36218	5.44031
ENSG00000197771.12	563.971	0.87642	0.154999	5.65437	1.56419e-08	2.01902e-07	MCMBP	79892	3.81084	4.75982	4.68292	9.04451	8.1003	7.19724	3.94657	3.85196	4.39166	2.88536	2.51975	2.70274
ENSG00000114491.13	329.922	1.34998	0.238789	5.65345	1.57259e-08	2.02814e-07	UMPS	7372	1.11435	1.52764	1.6483	4.71034	3.8147	2.42124	1.91785	2.11223	2.5261	1.85353	1.72881	1.43663
ENSG00000173926.5	434.872	1.17796	0.208366	5.65334	1.57363e-08	2.02814e-07	2020-03-03	115123	2.88364	3.68867	2.29031	7.43006	7.62966	4.96977	5.44989	5.28141	5.85638	2.18348	2.20943	1.84517
ENSG00000041880.14	1203.88	-0.78503	0.138906	-5.65154	1.59016e-08	2.0479e-07	PARP3	10039	26.2062	20.5784	25.3694	12.9737	15.3057	13.5927	21.3734	21.8878	20.1839	25.4422	25.2096	25.1206
ENSG00000136999.4	3568.33	1.08561	0.192361	5.64361	1.66517e-08	2.14289e-07	CCN3	4856	28.7833	33.2258	49.6626	81.4426	74.6132	81.0267	119.059	110.757	146.397	34.7603	29.5221	32.9772
ENSG00000171224.8	121.144	-1.51199	0.267932	-5.64319	1.66924e-08	2.14651e-07	FAM241B	219738	8.55115	5.7575	4.45877	2.42696	1.98138	2.15529	4.30996	3.92947	3.09988	5.09876	6.37271	7.16972
ENSG00000125445.10	917.135	0.958242	0.169861	5.64133	1.68744e-08	2.16828e-07	MRPS7	51081	7.08017	7.41618	8.88316	16.6631	16.2967	12.4895	14.0885	16.1386	12.6562	18.6058	18.1396	21.4832
ENSG00000143816.7	300.867	-1.19199	0.211362	-5.63958	1.7046e-08	2.18869e-07	WNT9A	7483	4.78536	4.78649	5.43386	1.85223	1.76128	2.96474	3.687	3.15035	3.40027	5.48992	5.28532	4.06913
ENSG00000197183.14	453.626	-1.07621	0.19089	-5.63784	1.72197e-08	2.20932e-07	NOL4L	140688	2.10395	1.84837	2.62666	0.863938	0.990164	1.2713	2.43915	2.53036	2.50632	4.70121	3.8718	3.81897
ENSG00000281181.1	94320.6	1.57928	0.280159	5.63709	1.72946e-08	2.21727e-07	NA	NA	1701.38	2595.68	2907.03	6638.89	7675.76	7212.83	9123.44	3188.96	5192.61	5651.1	4829.13	6223.73
ENSG00000280800.1	94268.3	1.57964	0.280247	5.63661	1.73434e-08	2.22122e-07	NA	NA	1698.76	2593.17	2906.16	6635.78	7669.92	7209.22	9120.29	3187.41	5190.15	5649.52	4826.56	6218.71
ENSG00000280614.1	94275.5	1.57967	0.280257	5.63653	1.73515e-08	2.22122e-07	NA	NA	1698.7	2593.54	2906.21	6635.92	7670.6	7209.94	9121.21	3187.75	5190.59	5649.39	4826.88	6219.71
ENSG00000110880.10	3852.73	1.03094	0.182955	5.63498	1.75082e-08	2.23961e-07	CORO1C	23603	18.5824	22.2079	28.6424	50.0327	52.1795	39.6882	36.9716	39.3263	45.8548	11.3153	9.11288	9.37187
ENSG00000159388.5	1150.75	-1.28164	0.227547	-5.63244	1.77675e-08	2.27067e-07	BTG2	7832	8.21872	6.05424	12.7697	3.95294	4.1688	3.00816	27.1468	29.571	31.4684	44.6742	44.622	41.4255
ENSG00000093167.17	379.325	0.953851	0.169352	5.63234	1.77776e-08	2.27067e-07	LRRFIP2	9209	1.19987	1.55457	1.79013	2.89891	2.95061	2.96891	1.6685	1.54882	1.8697	1.12812	1.14744	1.22426
ENSG00000180921.6	450.956	-1.13783	0.202106	-5.62986	1.8036e-08	2.30195e-07	FAM83H	286077	6.30288	4.56476	3.61553	1.81648	2.47401	2.28456	5.02944	5.00647	4.80299	4.21659	4.30977	4.7017
ENSG00000171346.15	67.3769	1.73836	0.308836	5.62875	1.81519e-08	2.31501e-07	KRT15	3866	0.1457	0.259326	0.113054	0.628099	0.50415	0.586611	0.366379	0.419929	0.356361	0.667915	0.889029	0.933995
ENSG00000143867.6	241.31	1.09109	0.193876	5.62777	1.82557e-08	2.32651e-07	OSR1	130497	1.74602	1.30849	1.21219	3.32839	3.24733	2.48689	3.57416	3.58449	3.37844	1.48223	1.23959	1.40726
ENSG00000112655.15	4375.96	-0.922721	0.164002	-5.62628	1.84137e-08	2.34365e-07	PTK7	5754	31.9065	23.522	21.9633	11.4408	14.4593	14.9214	24.4072	23.5261	22.6788	37.6069	37.0025	35.2411
ENSG00000185885.15	40.6906	-2.92652	0.520156	-5.62624	1.84176e-08	2.34365e-07	IFITM1	8519	1.23976	1.20604	1.40207	0.0415267	0.288737	0.176533	1.61504	1.61971	1.72606	4.26381	5.81902	3.80743
ENSG00000167733.13	171.819	-1.18249	0.210338	-5.62184	1.88929e-08	2.40234e-07	HSD11B1L	374875	3.719	3.16126	3.19228	1.15458	1.57876	1.70512	2.45636	2.87108	1.97083	4.5603	4.53928	4.47294
ENSG00000135912.10	370.595	0.951435	0.169403	5.61639	1.94987e-08	2.47753e-07	TTLL4	9654	1.56135	1.56934	1.80071	2.69618	3.41428	3.43601	2.71673	2.20036	2.52404	2.85193	2.36844	2.56232
ENSG00000117118.9	952.996	1.09537	0.195038	5.61619	1.95213e-08	2.47855e-07	SDHB	6390	9.39175	9.69924	13.941	28.5633	23.7577	18.3144	16.8529	19.8728	17.4763	25.2385	27.4286	27.8758
ENSG00000187678.8	261.803	1.10012	0.195962	5.61395	1.97765e-08	2.50909e-07	SPRY4	81848	1.5458	1.32603	1.40444	2.77563	3.63595	2.74891	2.00549	1.58221	2.28547	2.93907	2.58948	2.35375
ENSG00000120913.23	181.539	-1.5872	0.282769	-5.61306	1.98775e-08	2.52003e-07	PDLIM2	64236	1.58384	1.24615	0.675683	0.369275	0.395566	0.400148	0.849072	0.932828	0.646658	0.470536	0.703532	0.752701
ENSG00000272047.1	654.836	-1.26216	0.224877	-5.61269	1.9921e-08	2.52367e-07	GTF2H5	404672	5.96138	8.76355	4.47553	2.97353	2.53079	2.49756	3.7093	4.31523	3.05082	4.49583	5.67442	5.46566
ENSG00000063978.15	1279.15	0.972098	0.173207	5.61237	1.99579e-08	2.52647e-07	RNF4	6047	5.92897	6.19773	8.69593	13.8186	13.8362	13.2174	8.95713	7.91119	8.91914	8.22635	6.33657	6.32534
ENSG00000172974.11	187.258	1.0987	0.195833	5.61042	2.01837e-08	2.55317e-07	NA	NA	7.42363	6.95422	7.97318	18.8864	16.3326	12.6599	10.0792	12.2744	11.4375	8.60125	9.28691	9.00621
ENSG00000205133.11	170.185	-1.53293	0.273482	-5.60523	2.07981e-08	2.62893e-07	TRIQK	286144	2.06788	2.71197	1.28238	0.873765	0.629395	0.588355	0.91971	0.812	0.831714	1.21365	1.75466	1.90354
ENSG00000009335.17	1432.52	1.01569	0.181247	5.60389	2.09597e-08	2.64741e-07	UBE3C	9690	4.65826	5.34214	7.31753	11.9224	12.1371	10.9751	9.13798	9.63583	11.2732	5.13989	3.95469	4.20236
ENSG00000142798.17	4091.2	-1.55373	0.277321	-5.60265	2.11093e-08	2.66433e-07	HSPG2	3339	17.3096	12.8351	9.0337	2.30787	5.39845	5.63858	14.4543	11.2018	15.1141	15.7822	15.9586	17.4593
ENSG00000204176.13	28.0325	-2.74705	0.490355	-5.60216	2.11694e-08	2.66994e-07	SYT15	83849	0.453249	0.202185	0.334946	0.0438589	0.0311176	0.073247	0.258446	0.370275	0.211158	0.0895767	0.182221	0.161821
ENSG00000168411.13	956.509	1.06905	0.190844	5.6017	2.12256e-08	2.67451e-07	RFWD3	55159	4.8192	5.89493	7.95049	12.8338	14.2705	12.0837	6.45062	6.26428	7.62165	4.995	3.72328	4.21939
ENSG00000171914.16	737.968	0.905286	0.161612	5.60161	2.1237e-08	2.67451e-07	TLN2	83660	1.75376	1.63692	2.03706	2.89972	3.74874	3.52281	2.55002	2.39714	2.94667	1.60388	1.5838	1.36134
ENSG00000100296.13	450.727	0.826985	0.147674	5.60007	2.14268e-08	2.69643e-07	THOC5	8563	2.15064	2.17999	2.51476	4.16722	4.2467	3.73905	2.6703	3.04137	2.8715	2.63408	2.31794	2.70539
ENSG00000147010.17	1078.95	0.9154	0.163472	5.59973	2.1468e-08	2.69955e-07	SH3KBP1	30011	5.60417	7.0526	8.8345	13.8892	13.6264	13.0539	11.4856	10.8127	12.0464	6.53494	6.0519	5.98197
ENSG00000111665.11	1829.49	0.961159	0.171647	5.59961	2.14832e-08	2.69955e-07	CDCA3	83461	15.2863	15.3352	11.8976	25.2289	23.2787	34.2576	12.9685	11.9933	11.2565	11.9612	12.3548	13.5134
ENSG00000151929.9	3333.53	0.671511	0.119939	5.59879	2.15857e-08	2.70976e-07	BAG3	9531	40.7745	45.2209	39.9644	61.7467	66.3435	72.5281	61.9569	64.4517	61.8454	81.2707	77.0724	74.2554
ENSG00000173085.13	225.254	1.27059	0.226944	5.5987	2.15962e-08	2.70976e-07	COQ2	27235	1.61511	2.31295	3.07809	6.64487	5.23527	5.08597	3.42972	4.204	3.36004	4.62286	4.80888	5.61621
ENSG00000184178.15	505.61	1.07521	0.192057	5.59841	2.1632e-08	2.71226e-07	SCFD2	152579	3.88052	4.78628	6.62957	11.3073	11.3153	9.66745	9.65842	10.8514	11.7849	6.20418	6.21734	5.47337
ENSG00000180957.17	411.411	1.09129	0.194984	5.5968	2.18344e-08	2.73563e-07	PITPNB	23760	2.26916	2.98158	3.64938	6.57561	6.4707	5.94752	4.60646	4.07202	5.27497	2.98894	2.23096	2.33741
ENSG00000164850.14	369.583	-1.0725	0.191673	-5.59545	2.20049e-08	2.75497e-07	GPER1	2852	6.52512	4.25885	5.51656	2.09361	2.61714	3.04237	6.39507	6.49772	6.1278	9.62553	9.56443	10.0235
ENSG00000157456.7	704.585	1.05701	0.188928	5.59476	2.20925e-08	2.76354e-07	CCNB2	9133	8.21832	12.2455	14.3261	23.7774	22.2183	26.461	8.41617	7.32393	7.75252	8.71957	7.51421	7.96059
ENSG00000088836.12	288.497	-1.09978	0.196576	-5.59466	2.21057e-08	2.76354e-07	SLC4A11	83959	5.21161	4.61019	3.11266	1.95616	1.9212	2.14902	3.61352	3.37717	3.82713	4.51351	4.73608	4.51293
ENSG00000116237.15	2771.73	1.10758	0.197979	5.5944	2.21385e-08	2.76561e-07	ICMT	23463	17.9246	21.0258	29.1522	50.8043	55.2177	40.7618	24.2211	23.3842	27.1921	23.1379	18.4989	16.3721
ENSG00000100307.12	79.5685	-1.6684	0.29833	-5.59246	2.23871e-08	2.79462e-07	CBX7	23492	1.2079	0.640116	0.958392	0.33061	0.23286	0.31942	0.417973	0.589695	0.351144	0.601572	0.460892	0.457986
ENSG00000106404.13	147.544	-1.21981	0.218145	-5.59174	2.24809e-08	2.80428e-07	CLDN15	24146	4.50361	3.00154	4.4054	1.39523	1.92482	1.79584	3.03286	2.5469	2.82127	1.89397	2.02887	2.06199
ENSG00000124766.6	1269.33	-1.11184	0.19904	-5.58603	2.32321e-08	2.89588e-07	SOX4	6659	10.824	13.4041	18.8891	7.07373	7.39167	5.48965	12.5817	12.1652	13.0088	12.3811	9.85772	10.5302
ENSG00000173947.13	42.1374	-2.47376	0.4429	-5.58536	2.33222e-08	2.90498e-07	PIFO	128344	0.374661	0.645333	0.651514	0.105254	0.0313644	0.167791	0.446564	0.709103	0.461139	0.642955	0.876591	0.97863
ENSG00000167332.7	36.2056	-2.10596	0.377315	-5.58144	2.38539e-08	2.96904e-07	OR51E2	81285	1.05793	0.940641	1.40598	0.312318	0.2792	0.199152	0.662538	0.738281	1.21044	0.263848	0.371583	0.322651
ENSG00000174574.15	846.009	0.999467	0.179101	5.58046	2.39885e-08	2.98363e-07	AKIRIN1	79647	7.44003	8.94077	11.5859	19.7001	20.153	16.1198	17.7793	17.4826	20.1272	18.0973	15.1195	17.5586
ENSG00000146731.10	2254.76	0.931321	0.166901	5.58007	2.40422e-08	2.98813e-07	CCT6A	908	20.9239	29.2342	25.3818	55.6673	48.2479	40.1495	22.275	21.9861	26.67	21.6365	21.8854	21.943
ENSG00000266074.8	906.811	-1.19911	0.214898	-5.57992	2.4063e-08	2.98854e-07	BAHCC1	57597	5.23654	4.03892	4.17406	1.2949	1.91444	2.64976	4.68025	3.99738	4.28174	3.24915	2.85153	3.08644
ENSG00000111275.12	354.999	-0.942338	0.168895	-5.57943	2.41306e-08	2.99475e-07	ALDH2	217	1.90732	1.94554	2.419	1.07969	1.11828	1.069	2.1262	2.29595	1.93858	2.49472	2.11656	1.98416
ENSG00000112081.16	2924.24	0.881554	0.158077	5.57672	2.45092e-08	3.03954e-07	SRSF3	6428	13.7318	17.8923	18.4074	35.5426	30.0971	26.5506	17.7993	19.5934	17.384	17.9915	19.9904	18.055
ENSG00000198892.6	1867.43	-1.27008	0.227754	-5.57654	2.45344e-08	3.04045e-07	SHISA4	149345	76.1259	68.6874	37.509	22.9638	23.1925	29.4282	57.3967	61.0236	44.842	70.5089	81.6995	85.3811
ENSG00000198133.8	148.198	-1.46072	0.262006	-5.57514	2.47338e-08	3.06198e-07	TMEM229B	161145	1.25979	0.756491	0.765126	0.288349	0.419143	0.298973	0.754254	0.964246	1.05869	2.53196	2.51024	2.70643
ENSG00000128944.13	374.633	1.0218	0.18328	5.57506	2.4744e-08	3.06198e-07	KNSTRN	90417	3.42473	5.17533	5.03042	8.80038	8.41217	10.5006	4.44081	3.80083	4.03997	2.99905	3.16398	3.3602
ENSG00000107929.14	391.761	0.912328	0.163797	5.56986	2.54947e-08	3.15259e-07	LARP4B	23185	1.15946	1.36426	1.56635	2.68688	2.65497	2.36537	1.38769	1.36692	1.60928	0.953638	0.799069	0.88435
ENSG00000171612.6	141.075	1.50441	0.270118	5.56945	2.55541e-08	3.15765e-07	SLC25A33	84275	0.587935	0.726	1.1787	2.72305	2.46204	1.92931	1.71432	2.65456	2.24851	2.10231	1.78449	2.43445
ENSG00000111605.16	800.839	0.882033	0.158411	5.56802	2.57654e-08	3.18146e-07	CPSF6	11052	3.59553	4.54905	5.18318	8.88244	7.7014	8.00142	5.31499	5.4778	5.68992	5.18854	4.38683	4.63166
ENSG00000140398.13	63.7518	-2.25152	0.404443	-5.56695	2.5924e-08	3.19873e-07	NEIL1	79661	0.964934	0.347661	1.29133	0.135749	0.192626	0.219839	0.58661	0.649428	0.435708	0.336062	0.307635	0.191996
ENSG00000108592.16	789.145	1.10312	0.198299	5.56291	2.6532e-08	3.27138e-07	FTSJ3	117246	4.27831	5.18327	7.44077	12.1587	12.137	12.0531	6.85544	8.27878	6.84396	7.02343	5.86966	5.13376
ENSG00000129353.14	4795.61	-0.791208	0.142263	-5.56159	2.67326e-08	3.29374e-07	SLC44A2	57153	77.454	59.192	58.2709	35.5024	39.3552	37.7674	57.8516	53.1305	51.0392	33.1793	30.417	33.1218
ENSG00000059145.18	617.256	0.836787	0.150573	5.55735	2.73901e-08	3.37232e-07	UNKL	64718	2.46013	2.32388	2.50891	4.10546	4.66047	4.26138	2.71544	2.46864	2.75644	8.48604	7.52376	6.46086
ENSG00000101210.10	24.7182	-2.88694	0.519759	-5.55439	2.78577e-08	3.42742e-07	EEF1A2	1917	1.74569	0.913846	0.880663	0.0447147	0.288696	0.142564	0.711419	0.924876	0.828823	0.232463	0.413776	0.461941
ENSG00000107371.12	95.5824	1.2317	0.221794	5.55334	2.80259e-08	3.44388e-07	EXOSC3	51010	0.902872	1.1809	1.00181	2.67046	2.41676	2.16009	1.4687	1.61323	1.51664	1.54257	1.33364	1.66678
ENSG00000137497.17	3830.71	-0.855366	0.154028	-5.55331	2.80318e-08	3.44388e-07	NUMA1	4926	19.085	15.4763	18.1052	8.06006	9.80558	11.246	12.7244	12.9666	12.4996	12.884	11.5858	10.5416
ENSG00000144848.10	346.432	1.00814	0.1816	5.5514	2.83388e-08	3.47909e-07	ATG3	64422	1.89609	2.11565	2.6362	5.09329	4.49051	3.80624	2.4391	2.55892	3.06697	2.3274	2.19262	2.29351
ENSG00000136891.13	230.467	1.11635	0.201223	5.54782	2.89261e-08	3.54864e-07	TEX10	54881	1.0213	1.07631	1.47719	2.8598	2.56453	2.34348	1.68882	1.80321	1.81796	1.18009	0.775702	0.941203
ENSG00000134590.13	9827.07	-1.0464	0.188627	-5.54746	2.89844e-08	3.55325e-07	RTL8C	8933	703.265	526.244	390.063	250.447	248.578	285.095	478.701	465.766	384.032	451.365	478.673	462.837
ENSG00000160208.12	534.492	0.981652	0.176965	5.54716	2.90354e-08	3.55694e-07	RRP1B	23076	3.50349	4.04384	4.87635	7.33989	8.94515	8.2721	5.56811	4.48025	5.49117	1.60849	1.28619	1.71878
ENSG00000281383.1	38980.7	1.54852	0.279191	5.54646	2.91509e-08	3.56853e-07	NA	NA	715.055	1107.99	1187.4	2721.05	3165.22	2919.89	3807.34	1339.4	2117.32	2324.21	2012.39	2594.73
ENSG00000267073.1	42.6403	-2.28476	0.411998	-5.54557	2.93003e-08	3.58425e-07	NA	NA	8.43304	4.31856	5.32664	0.979232	1.06993	1.66511	4.73163	6.4814	2.75013	7.12716	7.37866	7.08142
ENSG00000168071.21	174.908	-1.33162	0.240181	-5.54424	2.95239e-08	3.60902e-07	CCDC88B	283234	1.99661	1.57504	1.23192	0.59217	0.4866	0.829583	1.04684	1.0944	0.864804	1.01453	0.982087	1.21657
ENSG00000185298.12	1060.26	0.773475	0.13953	5.54343	2.96602e-08	3.62308e-07	CCDC137	339230	14.45	13.7633	12.5029	25.0549	24.1933	20.3115	20.1702	22.5123	19.1533	21.8851	21.7018	20.7382
ENSG00000165527.6	1666.12	0.861971	0.155502	5.54315	2.97072e-08	3.62623e-07	ARF6	382	16.0822	18.5102	15.7583	32.2587	31.731	27.5131	16.7798	23.631	19.4881	20.2394	22.7795	20.7388
ENSG00000156966.6	25.4273	-3.22055	0.581011	-5.54301	2.97314e-08	3.62649e-07	B3GNT7	93010	0.311206	0.367578	0.442061	0	0.0234093	0.100187	0.458287	0.501395	0.542742	0.505405	0.451749	0.410859
ENSG00000225969.1	64.5796	-2.51324	0.453417	-5.54289	2.97518e-08	3.62649e-07	NA	NA	16.3353	12.7952	4.44743	1.44674	1.19753	3.24592	7.38845	5.22486	4.87571	3.55172	3.61254	7.16164
ENSG00000115266.11	571.313	-1.22312	0.221031	-5.53369	3.1357e-08	3.81942e-07	APC2	10297	3.61015	3.00696	2.00137	0.953171	1.23293	1.50438	2.54848	2.91316	2.33733	2.54239	2.40726	2.84757
ENSG00000145191.12	724.447	0.843079	0.152389	5.53243	3.1582e-08	3.84408e-07	EIF2B5	8893	4.69639	3.79874	4.97929	8.53402	8.42989	7.21394	6.40536	6.04272	6.79482	7.62616	6.5818	7.15061
ENSG00000080819.6	314.221	1.09388	0.197759	5.53139	3.177e-08	3.86422e-07	CPOX	1371	2.65496	2.42128	3.40765	6.59397	6.00291	5.53868	4.21001	4.98853	5.56597	4.19764	3.00807	4.2023
ENSG00000197635.9	82.0614	1.70846	0.308943	5.53002	3.20201e-08	3.89187e-07	DPP4	1803	0.133654	0.211881	0.184741	0.528265	0.622551	0.589969	0.580369	0.613795	0.80467	1.7572	1.71627	2.34716
ENSG00000167468.16	12100.1	-1.17619	0.212724	-5.5292	3.21687e-08	3.90714e-07	GPX4	2879	489.624	392.407	249.539	157.315	157.451	185.957	319.858	341.733	244.401	347.748	401.627	403.633
ENSG00000116604.17	1877.79	-0.84832	0.153456	-5.52809	3.23728e-08	3.92914e-07	MEF2D	4209	19.6335	16.1835	15.2147	8.02373	11.0047	9.30934	16.6413	17.8241	16.9726	17.5052	16.2579	16.1441
ENSG00000171497.4	242.098	0.977008	0.176792	5.52631	3.27043e-08	3.96656e-07	PPID	5481	3.87927	3.40324	3.93966	7.43607	7.4217	7.23791	4.29756	5.19733	5.26113	4.43738	3.78083	3.13932
ENSG00000013441.15	252.376	-1.3232	0.239454	-5.52592	3.27762e-08	3.97246e-07	CLK1	1195	5.08005	6.12116	3.4089	2.07328	1.99044	1.77011	0.879226	1.24063	1.00375	1.57845	2.53437	2.38609
ENSG00000160271.14	769.767	-0.754704	0.136582	-5.52565	3.28268e-08	3.97577e-07	RALGDS	5900	6.18054	5.68216	6.17912	3.12953	3.64026	3.92614	5.74037	6.02813	6.39692	5.26017	5.10139	4.92255
ENSG00000174243.9	2327.04	0.850989	0.154022	5.52513	3.29251e-08	3.98484e-07	DDX23	9416	13.8937	14.3594	19.2031	28.4867	29.5781	27.5657	23.5847	23.7018	23.5409	23.0514	18.9604	18.5643
ENSG00000084636.17	130.013	-1.08775	0.196899	-5.5244	3.30609e-08	3.99844e-07	COL16A1	1307	0.983397	0.837941	1.02104	0.464504	0.461388	0.411383	0.593053	0.571891	0.510944	0.962172	0.953062	0.868519
ENSG00000100804.18	3165.69	0.727951	0.131778	5.52409	3.312e-08	4.00276e-07	PSMB5	5693	62.0599	55.5392	62.7	111.728	94.1943	92.7081	70.4944	72.5001	62.9708	133.159	138.899	147.759
ENSG00000110107.8	3505.42	0.697903	0.126405	5.52116	3.36764e-08	4.06713e-07	PRPF19	27339	52.5131	48.6642	48.2816	79.9223	85.5991	76.899	60.9222	66.4591	57.8873	77.1029	70.3925	63.625
ENSG00000077238.13	1661.85	0.784575	0.142155	5.51914	3.40658e-08	4.11125e-07	IL4R	3566	9.25282	9.09336	7.6788	13.4303	15.2751	16.109	12.9584	13.7333	13.3436	23.0332	21.1542	18.6011
ENSG00000119408.16	2486.42	-0.89785	0.162684	-5.51898	3.40964e-08	4.11203e-07	NEK6	10783	33.9123	29.2789	43.5946	18.8875	20.5148	17.9157	33.156	31.2366	35.2528	30.7741	26.7528	25.2817
ENSG00000153443.12	867.612	-1.08166	0.196004	-5.51857	3.41763e-08	4.11876e-07	UBALD1	124402	15.9232	14.6497	9.28644	5.60145	6.01933	7.20423	12.2975	11.6885	10.65	16.5254	19.2822	18.5318
ENSG00000122861.15	1879.57	-1.01626	0.184186	-5.51755	3.43762e-08	4.13993e-07	PLAU	5328	27.1105	34.9464	23.6831	15.2334	16.2185	10.9223	31.8927	33.9435	34.2429	60.4438	54.1431	49.6506
ENSG00000269293.2	70.6739	-1.75256	0.317695	-5.51648	3.45848e-08	4.16212e-07	ZSCAN16-AS1	100129195	3.30938	2.67636	2.04185	0.850116	0.432504	1.1018	1.78385	1.69098	1.23452	1.42828	1.75425	1.82075
ENSG00000145794.16	63.7303	-1.69526	0.307319	-5.5163	3.46214e-08	4.16359e-07	MEGF10	84466	0.646081	0.953367	0.527703	0.174277	0.207729	0.275177	0.222996	0.253066	0.313247	0.27828	0.197474	0.308645
ENSG00000014914.20	459.261	-1.17057	0.212266	-5.51466	3.49461e-08	4.19968e-07	MTMR11	10903	7.0214	5.64685	10.7599	3.60796	3.01739	3.79263	5.71195	5.20558	5.56614	3.96096	3.6649	4.04979
ENSG00000189337.16	317.688	-1.24496	0.225767	-5.51436	3.50049e-08	4.20378e-07	KAZN	23254	1.28363	0.979398	1.97228	0.573531	0.640491	0.575093	2.11561	2.39747	2.20953	0.505368	0.436919	0.447728
ENSG00000100325.14	830.088	0.783542	0.142098	5.51408	3.50607e-08	4.20753e-07	ASCC2	84164	5.32473	5.21072	6.59356	9.44011	10.6517	9.4166	8.60761	8.66185	8.77226	7.72752	7.19208	6.80105
ENSG00000138641.15	176.827	1.20218	0.218118	5.51162	3.55554e-08	4.2639e-07	HERC3	8916	0.703815	0.754297	1.03767	1.94272	1.80586	2.00945	0.734619	0.804277	1.06203	0.702127	0.473811	0.583586
ENSG00000071282.11	1015.57	-0.755557	0.137147	-5.50909	3.60702e-08	4.3226e-07	LMCD1	29995	5.18362	4.90869	6.18723	3.25682	3.28376	3.10624	5.57504	5.2428	5.60663	9.28937	8.66269	8.20845
ENSG00000005206.16	1156.78	-0.893377	0.162171	-5.50886	3.61169e-08	4.32516e-07	SPPL2B	56928	12.033	9.29646	7.81069	5.08874	5.32326	5.26775	9.23679	9.41962	8.28165	9.18906	9.36304	9.61745
ENSG00000198954.7	689.542	0.859625	0.15606	5.50831	3.62292e-08	4.33557e-07	KIF1BP	26128	4.76831	6.51003	5.33682	10.8709	9.71168	9.56947	5.92132	5.64686	6.65114	4.44603	3.93515	4.50244
ENSG00000066044.14	2217.7	0.661936	0.120183	5.50774	3.63462e-08	4.34653e-07	ELAVL1	1994	12.7412	13.3156	13.6115	20.8254	20.1221	21.8242	18.8825	20.2859	19.2881	13.0558	11.5491	10.8655
ENSG00000125384.6	30.2683	2.07506	0.376766	5.50757	3.63828e-08	4.34786e-07	PTGER2	5732	0.270712	0.21458	0.289145	1.16066	1.29699	0.809495	0.427463	0.385829	0.366714	0.730688	0.7432	0.843094
ENSG00000196998.17	1564.14	-0.772189	0.140229	-5.50664	3.65752e-08	4.3678e-07	WDR45	11152	16.6149	13.5911	14.2187	9.1639	8.84095	7.99934	14.0962	14.5453	12.0596	20.7629	23.0758	21.7344
ENSG00000278259.4	661.411	0.903436	0.164093	5.50563	3.67858e-08	4.38988e-07	MYO19	80179	1.926	2.20269	2.24224	3.70796	4.43265	3.7803	2.43359	1.96628	2.57403	2.26473	1.85913	1.76738
ENSG00000127824.13	1591.01	0.820763	0.149129	5.50371	3.7189e-08	4.43283e-07	TUBA4A	7277	13.9507	12.2171	11.9515	24.0352	24.0378	19.2338	27.0693	30.8643	24.2339	18.1486	17.5873	16.9105
ENSG00000275964.1	106.707	-1.3059	0.237279	-5.50366	3.71976e-08	4.43283e-07	NA	NA	6.01024	4.61757	4.20268	2.14642	1.75798	2.08104	5.50304	6.4091	5.37243	5.2368	5.47582	6.37026
ENSG00000089335.20	97.0898	-1.59076	0.289058	-5.50325	3.72846e-08	4.44009e-07	ZNF302	55900	1.97517	2.44467	1.13681	0.739756	0.495764	0.606217	0.619732	0.663661	0.831029	0.671864	0.812973	0.886233
ENSG00000108469.14	404.124	-0.825176	0.149968	-5.50234	3.74788e-08	4.46011e-07	RECQL5	9400	3.23697	2.68008	2.83581	1.53487	1.7126	1.69102	2.59877	2.69699	2.77028	2.43374	2.06961	2.13402
ENSG00000074582.12	549.837	0.948098	0.172424	5.49863	3.82761e-08	4.55182e-07	BCS1L	617	7.49834	6.4103	5.31534	12.9277	11.2853	12.8364	7.64915	7.93795	7.24647	6.29649	6.42186	8.39857
ENSG00000171051.8	96.5095	-1.68469	0.30651	-5.49636	3.87714e-08	4.60752e-07	FPR1	2357	1.19116	1.22742	1.24857	0.553262	0.309122	0.27562	1.10031	1.61437	1.00998	4.15715	4.93687	5.29147
ENSG00000142279.12	565.674	-1.20279	0.21885	-5.49597	3.88562e-08	4.61438e-07	WTIP	126374	3.86993	3.25989	2.34308	1.28345	1.36891	1.46119	1.97444	2.7367	1.72796	1.57472	1.6319	2.13816
ENSG00000067445.20	484.199	-1.3477	0.24525	-5.49521	3.9025e-08	4.6312e-07	TRO	7216	4.04866	2.93069	6.50097	1.71622	2.14913	1.4336	4.75356	4.42001	4.37357	4.49586	3.86662	3.71676
ENSG00000176978.13	1073.84	-1.73302	0.31538	-5.49501	3.90679e-08	4.63308e-07	DPP7	29952	39.5364	37.8234	11.3806	8.87434	8.46727	9.34684	14.9571	17.8199	11.3092	21.1043	25.208	28.7115
ENSG00000131871.14	769.612	1.04634	0.190436	5.49441	3.92016e-08	4.6457e-07	SELENOS	55829	5.30567	6.32801	7.81824	15.7554	14.3367	10.1124	9.16486	10.1626	10.4484	12.2895	12.7203	11.4263
ENSG00000156475.18	59.081	-1.83311	0.333667	-5.49385	3.93265e-08	4.65523e-07	PPP2R2B	5521	0.386058	0.215527	0.480947	0.0916945	0.104573	0.108278	0.288173	0.29302	0.339545	0.189798	0.152643	0.105254
ENSG00000135334.8	825.963	0.908598	0.165386	5.4938	3.93365e-08	4.65523e-07	AKIRIN2	55122	11.9792	12.718	16.9806	26.676	26.6084	25.036	21.0471	23.0703	22.4566	26.0104	21.9179	19.991
ENSG00000132305.20	803.104	0.932831	0.169843	5.4923	3.96728e-08	4.69178e-07	IMMT	10989	6.2402	8.79868	9.17009	16.5286	15.4901	14.2298	9.62702	10.24	11.2242	8.43787	6.97595	7.13414
ENSG00000062282.14	452.078	0.984498	0.179348	5.48931	4.03506e-08	4.76863e-07	DGAT2	84649	1.14005	1.11679	1.22914	2.47931	2.59793	1.82093	3.44348	3.27909	3.26322	5.33864	5.30256	4.21273
ENSG00000130303.12	71.0389	-1.92757	0.351433	-5.48487	4.13769e-08	4.88654e-07	BST2	684	3.40557	1.85378	1.76668	0.521032	0.676778	0.638925	4.39284	5.6372	5.67308	5.52166	4.82147	4.1923
ENSG00000184194.5	148.751	-1.32657	0.241896	-5.48407	4.15648e-08	4.90534e-07	GPR173	54328	2.26867	1.38192	2.45545	0.739694	0.879744	0.817153	2.22527	1.599	1.82592	1.82156	2.04575	1.82244
ENSG00000006634.7	186.051	1.07244	0.195594	5.48297	4.1824e-08	4.93252e-07	DBF4	10926	1.67427	1.99997	1.56024	3.60121	3.48957	3.91045	1.60309	1.51519	1.98979	1.03022	1.15135	1.47854
ENSG00000255248.7	515.002	-1.00507	0.183313	-5.48279	4.18659e-08	4.93405e-07	MIR100HG	399959	3.26977	3.98324	3.86273	2.1021	1.95041	1.48503	1.92526	1.95971	1.94042	1.65726	2.27804	2.39891
ENSG00000164818.15	1441.06	0.689665	0.125806	5.48198	4.20591e-08	4.9534e-07	DNAAF5	54919	7.52588	7.17167	8.09182	11.7573	12.4337	12.5754	11.0792	10.1457	10.4831	12.1774	10.6082	10.314
ENSG00000072042.12	456.089	1.01973	0.186291	5.47386	4.40345e-08	5.18247e-07	RDH11	51109	3.03312	4.79092	3.9943	7.96518	7.9844	8.02459	1.73376	1.25845	1.50654	3.77121	3.76058	3.08577
ENSG00000171729.13	506.979	0.836515	0.152842	5.47307	4.423e-08	5.2019e-07	TMEM51	55092	6.34526	7.23622	6.38443	12.2533	11.7336	11.6606	10.642	13.9621	11.2011	15.9777	15.4837	16.5215
ENSG00000032444.15	4588.4	-1.09066	0.199374	-5.4704	4.49013e-08	5.27721e-07	PNPLA6	10908	52.5197	41.2463	27.6757	16.4647	18.5895	21.9639	32.5601	32.3912	28.7012	42.2365	43.7329	42.499
ENSG00000168477.17	13.8177	-3.61819	0.66173	-5.46777	4.55723e-08	5.3524e-07	TNXB	7148	0.148333	0.0771962	0.0969235	0.0143535	0.0085543	0.00305087	0.0575145	0.0407158	0.0644977	0.0111931	0.00758985	0.0148284
ENSG00000130517.13	876.455	-1.04411	0.190964	-5.46758	4.56215e-08	5.35348e-07	PGPEP1	54858	4.69095	3.03434	4.69284	1.81304	2.15039	2.05994	4.7022	4.52547	4.02657	14.7895	14.0021	11.2982
ENSG00000164088.17	590.158	-1.05174	0.192362	-5.46749	4.56442e-08	5.35348e-07	PPM1M	132160	13.1953	9.76717	8.64565	4.50874	5.15214	5.57924	7.69673	8.46119	5.92568	10.2836	11.1404	11.434
ENSG00000148606.12	755.988	1.1363	0.207882	5.46609	4.60082e-08	5.39246e-07	POLR3A	11128	2.30432	2.84569	3.84441	6.63905	7.24397	5.90653	3.63951	3.94131	4.73482	4.56933	3.46407	3.08512
ENSG00000188493.14	484.205	-1.12519	0.205946	-5.46352	4.66788e-08	5.4673e-07	C19orf54	284325	11.9017	8.83355	7.12875	3.81381	4.03901	4.91467	9.09903	7.25629	7.92683	6.92572	7.43078	9.09494
ENSG00000049323.15	794.885	1.14476	0.209681	5.45952	4.77432e-08	5.58815e-07	LTBP1	4052	3.18304	3.16607	5.65305	8.1204	8.8561	9.5926	2.26453	2.21321	2.35791	8.16808	6.73858	6.48778
ENSG00000100865.14	763.153	0.917178	0.168008	5.45915	4.78421e-08	5.59589e-07	CINP	51550	3.90281	3.91781	5.21054	9.15607	8.41109	7.06395	8.74336	9.65145	7.86282	8.20249	7.53306	8.30156
ENSG00000130707.17	16.1411	-4.27374	0.78293	-5.45864	4.79783e-08	5.60798e-07	ASS1	445	0.776688	0.427055	0.827452	0.0588181	0	0.0468824	0.363925	0.364977	0.0660753	0.0573344	0.194387	0.0759552
ENSG00000123374.10	432.156	0.896603	0.164277	5.45789	4.81835e-08	5.62811e-07	CDK2	1017	4.94611	5.01741	4.2235	9.93953	8.79747	7.6502	5.02225	5.75825	5.887	4.1764	3.47142	3.46543
ENSG00000182670.13	718.009	-1.13557	0.208141	-5.45577	4.87609e-08	5.69166e-07	TTC3	7267	3.6541	4.6167	2.99782	1.60668	1.60432	1.9176	2.58905	2.08256	2.89929	1.19274	1.05265	1.62994
ENSG00000196550.10	101.811	1.50914	0.276634	5.45538	4.88694e-08	5.70043e-07	FAM72A	729533	0.558131	1.24971	0.978448	2.51334	2.57891	2.86008	1.22953	0.910801	1.30517	0.816646	0.595546	0.979809
ENSG00000153107.11	429.608	0.921737	0.168977	5.4548	4.9029e-08	5.71514e-07	ANAPC1	64682	1.28677	1.56739	1.59386	2.60135	2.78111	3.05074	1.42779	1.3802	1.84109	0.796037	0.69845	0.830039
ENSG00000138311.15	159.629	1.302	0.238715	5.45421	4.91913e-08	5.73015e-07	ZNF365	22891	0.368936	0.723117	0.681487	1.56697	1.45825	1.36062	0.547608	0.607615	0.788526	0.989382	0.882167	0.861748
ENSG00000136630.12	137.968	1.08953	0.19979	5.4534	4.94156e-08	5.75235e-07	HLX	3142	0.727884	0.954601	0.817462	1.97303	1.582	1.76845	1.3354	1.40482	1.1928	1.02986	1.18367	1.04371
ENSG00000146830.9	1436.24	-0.925589	0.16978	-5.45169	4.98929e-08	5.80396e-07	GIGYF1	64599	17.0482	11.7566	14.2569	6.55118	7.41691	8.70296	10.7145	12.2704	10.5736	11.8596	10.1803	10.5231
ENSG00000161654.9	837.097	0.829986	0.152262	5.45103	5.00797e-08	5.82172e-07	LSM12	124801	9.76461	10.6402	11.7463	21.2039	20.2534	15.7184	16.152	16.8209	18.0129	14.5777	13.8782	14.6489
ENSG00000167700.8	1944.52	-1.6782	0.30788	-5.45082	5.0138e-08	5.82453e-07	MFSD3	113655	97.148	107.015	32.6253	21.1574	22.6283	30.1984	46.1872	50.5661	35.8176	58.7696	69.5977	85.2695
ENSG00000173209.22	92.626	-2.23934	0.411185	-5.44607	5.14942e-08	5.97801e-07	AHSA2P	130872	1.04445	0.506472	2.57933	0.310335	0.286995	0.278636	0.321599	0.392094	0.486873	0.236442	0.162685	0.200377
ENSG00000196363.9	1224.59	0.72994	0.134045	5.4455	5.16612e-08	5.99333e-07	WDR5	11091	14.1197	12.961	14.4534	22.1834	23.9619	22.7483	15.395	16.7396	16.0213	18.7447	15.7655	14.7463
ENSG00000162267.12	14.3532	-4.00905	0.736574	-5.44284	5.24392e-08	6.07946e-07	ITIH3	3699	0.574034	0.171098	0.376506	0.0151491	0.0225712	0.0321998	0.107122	0.0716211	0.0340364	0	0.0300396	0.0586886
ENSG00000101557.14	931.433	0.827357	0.152071	5.44059	5.31036e-08	6.1523e-07	USP14	9097	5.82328	7.75957	7.01855	13.2067	11.9499	11.4084	7.96324	7.0743	8.8024	5.10171	4.69393	5.0206
ENSG00000135736.5	752.593	-1.00516	0.184801	-5.43915	5.35355e-08	6.19814e-07	CCDC102A	92922	15.9559	13.2841	12.7555	6.25313	6.41822	8.25164	14.4524	18.436	12.1175	22.8916	23.8576	24.8531
ENSG00000164087.7	1194.53	0.76726	0.141066	5.439	5.35792e-08	6.19899e-07	POC1A	25886	24.0644	23.4015	18.7005	37.9029	36.3005	38.3517	22.9818	25.1714	20.6731	26.3304	26.3591	27.1924
ENSG00000102316.16	6528.82	-0.769042	0.141475	-5.43588	5.45262e-08	6.30429e-07	MAGED2	10916	109.354	93.7262	126.143	70.2174	65.9279	57.0507	125.218	131.476	124.859	160.416	150.297	153.083
ENSG00000144231.10	486.721	1.13234	0.208365	5.43442	5.49755e-08	6.35194e-07	POLR2D	5433	2.29602	2.57546	4.01626	6.57371	7.39056	5.55439	5.80544	6.04537	6.30503	4.13808	3.47152	3.19169
ENSG00000167642.12	309.221	-1.08169	0.199067	-5.43381	5.51644e-08	6.36946e-07	SPINT2	10653	5.88376	4.27761	3.85913	2.0876	2.49345	2.03527	2.71446	2.7427	2.50022	2.19751	3.06761	2.77381
ENSG00000197948.10	607.463	-0.885678	0.163002	-5.43353	5.525e-08	6.37503e-07	FCHSD1	89848	7.81837	6.29133	5.4439	3.27153	3.37429	3.93209	5.31778	5.61247	5.06893	5.36541	5.10583	5.00672
ENSG00000213390.10	150.763	1.16247	0.214028	5.43139	5.59163e-08	6.44755e-07	ARHGAP19	84986	0.943611	1.38459	1.12539	2.61806	2.41268	2.7051	0.57424	0.464158	0.74344	0.604923	0.692192	0.788866
ENSG00000151131.10	164.461	1.19766	0.220518	5.43111	5.60056e-08	6.45349e-07	C12orf45	121053	0.165114	0.1789	0.238851	0.453911	0.418169	0.469513	0.438985	0.317392	0.354216	0.346763	0.233607	0.297555
ENSG00000135069.13	483.063	1.01753	0.187384	5.43016	5.63048e-08	6.48359e-07	PSAT1	29968	6.7785	10.8918	8.67003	18.6938	16.5528	18.1027	10.4359	10.3449	12.5495	8.8181	7.26199	6.88214
ENSG00000167491.17	2032.7	0.685776	0.12633	5.42843	5.68511e-08	6.5421e-07	GATAD2A	54815	10.5664	10.1363	10.2965	15.1525	17.0535	17.6583	14.9164	15.4899	15.779	16.5539	14.0094	13.9868
ENSG00000167676.4	25.1784	-3.62432	0.668017	-5.42549	5.77947e-08	6.6462e-07	PLIN4	729359	0.221768	0.252262	0.394615	0.0137954	0.0137028	0.0439838	0.373941	0.326106	0.162724	0.304808	0.0547107	0.222685
ENSG00000173156.6	1193.89	-1.48044	0.272875	-5.42535	5.78397e-08	6.64689e-07	RHOD	29984	86.1824	82.2965	33.816	20.4922	22.1155	29.8794	35.5575	37.965	28.3177	58.0596	71.9425	74.6726
ENSG00000166313.18	1887.24	-0.906234	0.167065	-5.42444	5.81366e-08	6.67652e-07	APBB1	322	27.5755	21.2965	18.328	11.4175	11.7062	12.7249	18.6165	19.1049	16.3522	23.0648	22.5553	18.9187
ENSG00000146242.8	1423.22	1.02597	0.189147	5.42421	5.82114e-08	6.68062e-07	TPBG	7162	4.43818	6.28872	8.01764	12.362	13.6664	12.1714	11.1545	10.5034	12.4278	13.0865	11.6532	11.199
ENSG00000105701.15	19559.4	-1.55359	0.286431	-5.42395	5.82957e-08	6.6858e-07	FKBP8	23770	620.955	565.898	212.383	142.428	144.267	189.965	281.436	319.677	203.283	443.201	502.335	525.474
ENSG00000134153.9	854.33	0.971809	0.179239	5.42186	5.89827e-08	6.76005e-07	EMC7	56851	13.5609	15.3381	18.1321	35.7216	32.4986	24.0798	25.878	29.7441	23.2912	41.273	42.1725	40.4432
ENSG00000086696.10	18.5207	-4.32121	0.797327	-5.41961	5.97282e-08	6.8409e-07	HSD17B2	3294	0.0916714	0.111132	0.273073	0.00469621	0.00466471	0.0149729	0.199247	0.199823	0.142442	0.0671403	0.0310409	0.0545804
ENSG00000142867.12	288.933	1.09884	0.202759	5.41944	5.97862e-08	6.84296e-07	BCL10	8915	2.64887	4.14134	3.92421	8.32066	7.20605	7.45645	5.73745	4.6634	6.91663	4.25958	3.80672	4.04733
ENSG00000198467.13	18508.8	-0.940182	0.173495	-5.41906	5.99125e-08	6.85281e-07	TPM2	7169	355.98	291.284	217.389	157.409	150.673	142.532	259.212	290.362	222.868	242.148	240.639	246.404
ENSG00000174332.5	653.887	-1.16617	0.215326	-5.41582	6.1007e-08	6.97334e-07	GLIS1	148979	16.03	13.2032	9.01235	4.75429	4.96567	7.31876	11.8004	10.6937	10.439	12.9388	14.265	13.9534
ENSG00000166130.14	705.411	0.841282	0.155486	5.41067	6.2788e-08	7.17211e-07	IKBIP	121457	6.37073	7.49753	6.44623	13.8866	11.5463	10.9571	8.36704	8.09836	8.508	8.49917	6.57966	7.60989
ENSG00000058804.11	310.331	1.10654	0.204613	5.40798	6.37403e-08	7.27602e-07	NDC1	55706	2.61751	3.57936	2.17068	6.13996	5.56958	6.29329	2.01748	1.53813	1.93288	1.48705	1.82425	2.05271
ENSG00000177370.4	735.211	0.707676	0.130875	5.40728	6.3989e-08	7.29953e-07	TIMM22	29928	7.99715	8.005	9.32373	14.1399	13.5848	13.6694	11.6998	11.9659	12.5088	13.7786	12.8451	12.2577
ENSG00000162745.10	119.714	-1.45133	0.268427	-5.40677	6.41699e-08	7.3128e-07	OLFML2B	25903	1.20639	1.39851	1.92143	0.433385	0.573971	0.655988	1.3775	0.946859	1.00322	4.57444	3.81944	3.68016
ENSG00000162755.13	54.5076	-1.73414	0.320739	-5.40672	6.4191e-08	7.3128e-07	KLHDC9	126823	2.75453	1.73894	3.8883	0.834397	0.725199	0.969903	1.6287	1.51013	1.52319	1.32169	1.34432	1.27954
ENSG00000157353.16	742.439	-1.21495	0.224755	-5.40565	6.45738e-08	7.35152e-07	FCSK	197258	8.76957	6.43654	4.19201	2.41051	2.55075	3.39214	4.67529	4.59575	4.57218	6.49416	6.46125	7.20331
ENSG00000111252.10	3375.2	0.970427	0.17957	5.40418	6.51051e-08	7.40706e-07	SH2B3	10019	9.5618	12.2089	14.3982	20.2854	27.0486	23.5635	39.7767	39.2293	47.9883	49.765	40.4854	41.5563
ENSG00000205078.5	78.6847	-1.69196	0.313192	-5.40231	6.579e-08	7.47999e-07	SYCE1L	100130958	6.29233	6.39858	3.24595	1.26182	1.89794	1.76249	2.84674	3.79242	2.14652	2.76456	3.33615	3.21238
ENSG00000101346.13	3276.35	0.888633	0.164565	5.39989	6.66819e-08	7.57636e-07	POFUT1	23509	15.8677	14.9469	21.018	31.0299	36.0349	28.9202	27.7522	28.4676	31.1891	29.4171	26.0643	23.325
ENSG00000137814.10	191.761	1.17697	0.218077	5.39704	6.77497e-08	7.69257e-07	HAUS2	55142	1.73923	1.90823	1.70272	4.54402	4.69902	2.84461	2.26193	1.94966	2.57564	1.0787	0.918877	1.09857
ENSG00000176532.3	19.5491	-2.98459	0.55304	-5.3967	6.78767e-08	7.70187e-07	PRR15	222171	0.779482	0.705854	1.0611	0.0905122	0.112381	0.120242	0.426687	0.85584	0.889699	0.235278	0.388873	0.409093
ENSG00000154134.14	256.085	-0.997098	0.184792	-5.39578	6.82253e-08	7.73627e-07	ROBO3	64221	2.60934	2.03238	1.78402	1.03409	1.01447	1.16683	2.17411	2.12004	2.01501	2.33956	1.99146	2.16793
ENSG00000261971.6	143.441	-1.42126	0.263455	-5.39471	6.86336e-08	7.77741e-07	NA	NA	1.87417	1.36377	0.874728	0.495486	0.455974	0.580794	1.75184	1.52437	1.367	1.26903	1.31002	1.48671
ENSG00000103253.17	967.348	-1.72994	0.320751	-5.39341	6.91323e-08	7.82873e-07	HAGHL	84264	22.0524	19.5333	6.03837	4.67748	4.21793	5.45843	9.06872	10.9486	6.91341	9.27395	11.603	12.0569
ENSG00000181773.6	143.509	1.33954	0.248597	5.38839	7.10935e-08	8.04548e-07	GPR3	2827	1.87486	1.77912	1.23303	3.52005	4.71808	4.07903	3.07388	1.97999	1.85807	6.61447	5.85873	5.20284
ENSG00000128606.12	1302.98	-1.15753	0.214917	-5.38594	7.20667e-08	8.14885e-07	LRRC17	10234	27.8866	40.5921	22.9659	14.2396	13.9108	12.8339	14.8645	16.9493	15.0167	29.5374	46.4727	44.8556
ENSG00000237886.1	22.9219	-3.10738	0.576952	-5.38585	7.21023e-08	8.14885e-07	NA	NA	1.8933	1.15283	1.66238	0.164885	0.163779	0.219043	1.06878	1.75396	1.71337	1.23223	1.5258	0.425852
ENSG00000100036.12	722.554	0.930432	0.172796	5.38458	7.26156e-08	8.20143e-07	SLC35E4	339665	3.7243	4.15168	2.60844	5.89497	6.9508	7.1095	5.35152	5.62575	5.45635	11.1606	11.2766	11.1518
ENSG00000103550.13	171.465	1.28119	0.238011	5.38289	7.32989e-08	8.27314e-07	KNOP1	400506	0.491024	0.559429	0.894247	1.66428	1.65885	1.42482	1.36209	1.34553	1.49959	1.07402	0.947266	0.686543
ENSG00000161542.16	715.395	1.14755	0.213232	5.38169	7.37903e-08	8.3231e-07	PRPSAP1	5635	2.47136	3.54563	5.05546	8.71899	8.0185	7.82376	5.134	5.25579	5.9393	4.39338	3.58002	3.56393
ENSG00000127415.12	102.494	-1.43485	0.266688	-5.38027	7.43763e-08	8.38365e-07	IDUA	3425	1.7123	1.95378	1.46166	0.639096	0.612534	0.643462	1.17604	1.65652	1.03284	1.25324	1.52667	2.11393
ENSG00000163636.10	724.246	0.937636	0.174283	5.37997	7.44985e-08	8.39189e-07	PSMD6	9861	2.52324	3.33666	3.46714	7.07906	5.95242	4.84318	3.44145	3.51531	3.58415	3.84	3.84726	3.46619
ENSG00000103423.13	1422.6	0.823089	0.152998	5.37973	7.45994e-08	8.39772e-07	DNAJA3	9093	8.20789	7.04075	8.25062	14.2583	15.4919	11.8233	10.4725	10.0455	11.0583	10.0983	9.26508	7.90395
ENSG00000167549.18	74.669	-1.81144	0.336806	-5.37829	7.51977e-08	8.45949e-07	CORO6	84940	2.09757	1.03829	1.5867	0.259482	0.55672	0.529475	1.00305	0.601116	0.652954	0.701477	0.933023	0.683571
ENSG00000158290.16	782.178	-1.06287	0.197641	-5.37775	7.54222e-08	8.47916e-07	CUL4B	8450	10.635	11.52	6.86179	4.37581	4.57454	4.93518	4.6308	4.59141	5.82575	3.1172	3.44042	4.01152
ENSG00000233251.7	28.4981	-2.26227	0.420725	-5.37709	7.56994e-08	8.50473e-07	NA	NA	0.943132	0.896488	1.38206	0.229498	0.299946	0.141207	0.170824	0.199871	0.33923	0.0470967	0	0.0779907
ENSG00000157379.13	527.47	-0.867205	0.161393	-5.37327	7.73228e-08	8.6814e-07	DHRS1	115817	8.73053	6.6643	7.4252	3.7389	4.16802	4.60248	5.53707	5.21396	4.66354	4.64968	5.17971	4.37669
ENSG00000101146.12	1007	0.945479	0.175969	5.37299	7.744e-08	8.68885e-07	RAE1	8480	4.96947	5.41326	7.13368	11.5282	11.1769	11.0551	9.71355	9.17126	9.35365	10.7222	8.40464	7.29018
ENSG00000110218.8	357.409	1.03555	0.192755	5.37235	7.77153e-08	8.71401e-07	PANX1	24145	3.47782	3.97221	4.80016	8.79484	9.63677	6.71321	5.32567	5.70479	6.40469	8.54668	7.10858	9.01471
ENSG00000137070.17	29.2121	-2.32557	0.432888	-5.37222	7.77731e-08	8.71477e-07	IL11RA	3590	0.446129	0.451805	0.541657	0.0525039	0.166885	0.0669592	0.297012	0.434395	0.412874	0.409436	0.471973	0.461049
ENSG00000124587.13	1014.7	-1.02249	0.190353	-5.37156	7.80588e-08	8.74105e-07	PEX6	5190	23.8135	20.1983	14.0648	9.33122	9.3832	9.86242	15.0456	17.1948	12.268	15.7095	15.6227	16.1218
ENSG00000205309.13	202.638	-1.53401	0.285672	-5.36982	7.88138e-08	8.81982e-07	NT5M	56953	11.5548	7.72454	4.24697	2.58435	2.63517	2.8924	4.74382	5.32519	3.69967	5.9152	5.44205	6.88139
ENSG00000115484.14	1671.49	0.97492	0.181562	5.36963	7.88978e-08	8.82343e-07	CCT4	10575	19.3253	23.7116	29.1165	55.0071	48.3259	38.5353	27.175	26.6916	31.5468	23.5632	20.2585	20.5264
ENSG00000121741.16	110.877	-1.46825	0.273574	-5.36693	8.00902e-08	8.95092e-07	ZMYM2	7750	0.6164	0.77226	0.429331	0.210774	0.176648	0.269505	0.186303	0.21409	0.221981	0.483681	0.761891	0.671957
ENSG00000106261.16	282.119	-1.00873	0.187972	-5.36641	8.03181e-08	8.97052e-07	ZKSCAN1	7586	2.02118	2.84708	2.28674	1.11264	1.17425	1.27023	1.02956	0.914384	1.29386	0.971594	0.890558	1.0271
ENSG00000203880.11	161.092	-1.18123	0.220176	-5.36494	8.09763e-08	9.03812e-07	PCMTD2	55251	2.43019	2.11564	3.45783	1.06195	1.0994	1.37499	0.837302	0.848562	1.00815	0.767869	0.741473	0.80157
ENSG00000128805.14	2154.48	0.784687	0.146558	5.35411	8.59763e-08	9.58993e-07	ARHGAP22	58504	11.2137	11.9199	9.38848	18.8176	19.1051	18.0874	14.6185	16.6927	14.3875	22.8416	20.7679	17.794
ENSG00000106560.10	36.4624	-1.94478	0.363289	-5.35326	8.63819e-08	9.62888e-07	GIMAP2	26157	0.957755	1.33429	1.22355	0.363581	0.23368	0.318213	0.504109	0.657236	0.432467	1.47323	1.52673	1.68473
ENSG00000164951.15	783.829	-0.833675	0.155743	-5.3529	8.65573e-08	9.64213e-07	PDP1	54704	8.76832	9.22124	8.22024	5.38698	4.73863	4.57668	9.27311	9.07286	11.5008	5.44096	4.45481	5.5094
ENSG00000040608.13	140.593	-1.58684	0.296609	-5.34996	8.79736e-08	9.79351e-07	RTN4R	65078	5.01251	3.87203	2.75879	0.899931	1.10736	1.87001	2.21618	3.07986	1.91631	1.08235	0.870057	1.24886
ENSG00000139433.9	1487.19	0.967805	0.180927	5.34914	8.83739e-08	9.83167e-07	GLTP	51228	13.6958	16.3191	21.8424	37.7123	35.2947	28.4816	35.4463	38.3408	39.6743	25.6208	25.3338	21.9977
ENSG00000185186.8	16.9941	-3.26201	0.609934	-5.34814	8.88642e-08	9.87978e-07	LINC00313	114038	1.02861	0.649364	0.803619	0.0194741	0.116061	0.124178	0.0918034	0.391292	0.153138	0.354347	0.360414	0.452664
ENSG00000162913.9	22.4513	-4.55203	0.851342	-5.34689	8.94772e-08	9.94146e-07	OBSCN-AS1	574407	0.536582	0.185188	0.449801	0.0368924	0.012215	0	0.434789	0.203488	0.455887	0.591371	0.520214	0.36525
ENSG00000137414.5	103.351	-1.33361	0.249512	-5.34488	9.04746e-08	1.00457e-06	FAM8A1	51439	1.94892	1.61939	1.5019	0.786317	0.590544	0.631849	1.28834	0.906711	1.38964	1.00951	0.773269	1.16401
ENSG00000137168.7	305.493	1.16717	0.218389	5.34447	9.06826e-08	1.00623e-06	PPIL1	51645	4.43848	5.33055	7.4364	16.1307	12.5276	10.0594	8.93584	10.2796	10.2713	5.829	6.12535	6.59153
ENSG00000167889.12	1785.46	-1.03411	0.193567	-5.34238	9.17323e-08	1.01722e-06	MGAT5B	146664	22.2248	17.0575	13.1666	6.88955	8.76868	9.94924	20.1955	20.0795	17.9328	11.8113	11.2245	12.9055
ENSG00000127423.10	62.0252	1.6274	0.304737	5.34033	9.27775e-08	1.02814e-06	AUNIP	79000	0.427722	0.741252	1.06553	2.53299	2.2015	2.23672	1.07555	1.21074	1.23445	1.13772	1.23107	0.769646
ENSG00000137193.13	399.968	-0.792464	0.148408	-5.33975	9.3073e-08	1.03074e-06	PIM1	5292	8.96065	9.69042	9.77729	4.88109	5.50677	6.03603	8.38023	9.31256	8.00499	4.19015	4.003	4.00762
ENSG00000161981.10	1125.37	0.744811	0.139515	5.33859	9.36725e-08	1.03671e-06	SNRNP25	79622	12.1508	11.7135	12.7286	21.2959	20.7017	19.3303	18.8623	21.5672	17.0082	21.6016	25.5947	23.9613
ENSG00000113649.11	506.279	0.844956	0.158299	5.33771	9.41279e-08	1.04108e-06	TCERG1	10915	2.47029	3.04485	2.5776	4.42621	4.96397	5.14708	3.00248	2.63401	3.31874	1.53184	1.2587	1.40902
ENSG00000164107.8	44.6116	-2.36101	0.442904	-5.33075	9.78097e-08	1.0811e-06	HAND2	9464	1.04397	0.348314	1.14471	0.149455	0.173194	0.172072	0.92472	1.1482	0.643596	0.501802	0.576253	0.804164
ENSG00000198431.15	5311.66	0.907209	0.17022	5.32963	9.84112e-08	1.08704e-06	TXNRD1	7296	29.2266	34.8219	32.6063	60.2063	65.0023	56.0625	37.2859	34.5883	51.494	32.6295	25.6845	28.1032
ENSG00000132793.11	132.718	-1.33967	0.251431	-5.32816	9.92134e-08	1.0952e-06	LPIN3	64900	2.73948	1.65804	2.89131	0.746171	1.08249	1.05386	1.73563	1.78707	1.61029	0.842194	1.03832	0.710002
ENSG00000116171.17	729.296	-0.766594	0.1439	-5.32726	9.97048e-08	1.09991e-06	SCP2	6342	5.79776	6.30247	5.26726	3.63435	3.10575	3.46646	3.71677	4.16154	4.0403	4.40772	5.32558	4.86061
ENSG00000166401.14	170.914	1.1661	0.218899	5.32711	9.97887e-08	1.10012e-06	SERPINB8	5271	0.991692	1.34826	1.1899	2.91961	2.76337	2.24186	0.873724	1.30082	1.25355	1.18209	0.828498	1.0462
ENSG00000115935.17	314.286	0.896938	0.168397	5.32632	1.00222e-07	1.10419e-06	WIPF1	7456	1.2873	1.25879	0.973041	2.10452	2.26134	2.1739	1.69792	1.45874	1.85047	2.1409	2.05406	1.96207
ENSG00000171159.4	2541.42	-1.47999	0.27791	-5.32541	1.00725e-07	1.10901e-06	C9orf16	79095	134.074	125.77	48.4145	34.5946	31.2801	44.6239	73.8455	79.0345	57.1122	95.9576	103.344	113.776
ENSG00000002587.9	343.924	0.938261	0.176192	5.32521	1.00836e-07	1.10952e-06	HS3ST1	9957	0.964874	0.832971	0.752029	1.49935	1.62568	1.75106	2.88681	2.69392	2.98	3.70469	3.40511	2.84402
ENSG00000136367.13	86.3642	-1.46109	0.274421	-5.32428	1.01356e-07	1.11452e-06	ZFHX2	85446	0.554232	0.466791	0.460989	0.110705	0.206729	0.221189	0.694098	0.539088	0.641719	0.385607	0.444895	0.526092
ENSG00000100292.16	1338.53	1.54541	0.290276	5.32393	1.01547e-07	1.1159e-06	HMOX1	3162	9.7	10.0093	5.33428	28.6436	32.6376	11.7525	28.7026	32.9733	27.7993	52.6186	51.6214	51.0045
ENSG00000125450.10	1007.09	0.843873	0.158574	5.32164	1.02837e-07	1.12935e-06	NUP85	79902	7.52683	8.34216	7.0549	15.2173	13.4253	12.4919	8.3869	9.10527	8.3437	9.33897	8.43712	11.7772
ENSG00000169564.6	882.366	0.826668	0.155347	5.32143	1.02956e-07	1.12994e-06	PCBP1	5093	17.9212	19.9306	18.6996	31.7017	35.9438	32.6565	25.552	26.6557	20.3257	29.5447	28.3228	23.2987
ENSG00000120694.19	1011.38	1.05399	0.198127	5.31974	1.03915e-07	1.13973e-06	HSPH1	10808	4.62191	6.20412	3.59458	10.3222	8.73968	10.8678	4.6556	4.20152	5.30847	4.77992	4.89004	6.0608
ENSG00000159147.17	117.424	1.16912	0.21986	5.31755	1.05174e-07	1.1528e-06	DONSON	29980	1.17274	1.55175	1.48469	3.44696	3.42384	2.60503	1.21871	1.53911	1.33378	0.879411	0.826963	1.10457
ENSG00000101199.12	4534.89	-0.792265	0.148998	-5.3173	1.05319e-07	1.15364e-06	ARFGAP1	55738	46.7241	35.541	37.349	21.1799	23.4091	24.477	37.4539	38.4038	31.9756	43.517	44.2084	38.1318
ENSG00000197930.12	333.819	0.920447	0.173245	5.31299	1.07842e-07	1.1799e-06	ERO1A	30001	1.69203	2.17943	1.77209	3.79682	3.51756	3.36577	1.72965	1.86808	2.21608	1.86886	1.461	1.77247
ENSG00000100764.13	416.871	1.05225	0.198053	5.31297	1.07854e-07	1.1799e-06	PSMC1	5700	1.85563	2.46649	2.94933	5.80902	5.19883	4.09254	2.59089	2.94253	3.09932	3.50062	3.94549	3.22434
ENSG00000167566.16	2397.47	-1.19234	0.224487	-5.3114	1.08783e-07	1.1892e-06	NCKAP5L	57701	22.4324	16.7026	12.6342	5.59917	6.85565	10.1985	19.7572	18.2614	17.2259	17.0619	16.907	18.8925
ENSG00000120942.13	391.29	0.837051	0.157598	5.3113	1.08844e-07	1.1892e-06	UBIAD1	29914	3.29334	3.18952	2.96305	5.7451	6.00459	5.11153	2.39214	1.91924	2.11166	5.31056	5.06318	4.31919
ENSG00000116922.14	238.139	1.24435	0.234317	5.31053	1.09307e-07	1.1935e-06	C1orf109	54955	1.5447	1.46879	2.3526	4.88543	4.50101	3.35388	3.14703	2.59424	3.61335	2.27428	1.71152	1.63272
ENSG00000156273.15	189.361	-1.28776	0.242507	-5.31021	1.09497e-07	1.19482e-06	BACH1	571	2.61593	3.04439	1.65698	1.08679	0.998677	0.907941	0.910953	0.707514	1.07072	0.845987	0.622307	0.645428
ENSG00000173517.10	250.093	-1.06035	0.199688	-5.31002	1.09613e-07	1.19491e-06	PEAK1	79834	0.883707	0.839797	1.14095	0.43024	0.473405	0.471041	0.574805	0.453721	0.664571	0.154257	0.117674	0.165241
ENSG00000064042.17	226.184	-1.02532	0.193094	-5.30997	1.09646e-07	1.19491e-06	LIMCH1	22998	1.90592	1.92308	2.12208	0.937275	1.15656	0.829356	0.832107	0.907715	1.10858	0.43468	0.305665	0.362574
ENSG00000132002.7	3497.11	0.821165	0.154692	5.30838	1.10604e-07	1.20458e-06	DNAJB1	3337	29.4233	29.5991	41.1343	61.716	59.373	55.9193	47.2996	52.3878	51.4114	57.4487	52.2646	48.6102
ENSG00000187688.14	69.6953	1.58993	0.299535	5.308	1.10834e-07	1.20632e-06	TRPV2	51393	0.332244	0.212206	0.246699	0.854889	0.744643	0.768771	0.527008	0.528531	0.502346	2.85467	2.46889	2.54762
ENSG00000228903.7	36.6687	-1.97706	0.372519	-5.30727	1.11276e-07	1.21036e-06	NA	NA	0.850678	0.713631	0.622221	0.176918	0.109832	0.270283	0.547323	0.601182	0.534133	0.344911	0.511609	0.285581
ENSG00000108424.9	2470.33	0.888255	0.167373	5.30706	1.11409e-07	1.21104e-06	KPNB1	3837	12.2406	17.0962	13.8491	25.2107	28.4299	26.2964	15.9573	15.4511	20.4338	8.66986	7.05002	7.48275
ENSG00000108639.7	2161.92	-1.0667	0.201026	-5.30627	1.11894e-07	1.21553e-06	SYNGR2	9144	46.5553	36.2225	23.9013	16.733	17.5939	16.5899	32.357	36.8874	29.5814	21.9339	25.2055	23.2858
ENSG00000047249.17	739.721	0.896058	0.168934	5.30419	1.13173e-07	1.22864e-06	ATP6V1H	51606	5.20036	4.8431	6.21429	10.7496	10.4937	9.0271	7.7778	7.56075	8.58183	7.42081	6.45297	5.18853
ENSG00000159131.16	611.172	1.10276	0.20791	5.30402	1.1328e-07	1.22902e-06	GART	2618	2.29883	2.86299	3.9886	7.39476	6.97157	5.30691	3.66874	3.65199	4.58258	2.87276	2.46301	2.50314
ENSG00000004455.16	2025.35	1.11243	0.209743	5.30376	1.13444e-07	1.23002e-06	AK2	204	8.12886	9.34167	14.9608	26.6493	24.4792	19.0256	16.2988	19.6225	18.8087	19.0025	20.0733	21.429
ENSG00000181467.4	951.384	0.856955	0.161631	5.30191	1.146e-07	1.24176e-06	RAP2B	5912	3.06483	3.98017	4.25608	7.51866	6.99346	5.97011	6.46219	7.53457	6.93806	6.25408	5.52343	5.673
ENSG00000159761.14	16.4205	-2.85063	0.537709	-5.30143	1.14899e-07	1.24422e-06	C16orf86	388284	1.23779	0.91683	0.799392	0.200554	0.0747031	0.133214	0.502263	0.325933	0.450597	0.358407	0.265123	0.38848
ENSG00000167272.10	346.616	1.38171	0.260648	5.30107	1.15128e-07	1.24591e-06	POP5	51367	2.77277	3.95167	6.50385	13.7869	12.1979	8.57642	8.48904	9.05025	7.69763	7.53773	9.68582	7.99575
ENSG00000126882.12	56.7074	-1.92691	0.363559	-5.30014	1.15715e-07	1.25147e-06	FAM78A	286336	0.365232	0.298274	0.4054	0.0897139	0.121516	0.0693418	0.519042	0.645858	0.74213	1.13421	0.991909	0.968951
ENSG00000156504.16	702.223	0.840185	0.158551	5.29915	1.16342e-07	1.25745e-06	FAM122B	159090	6.37291	8.00738	6.88619	11.9963	11.2483	14.8381	7.63313	7.12559	8.43138	5.51929	5.04838	5.10249
ENSG00000231925.11	7726.79	-0.811925	0.153223	-5.29896	1.16461e-07	1.25754e-06	TAPBP	6892	93.8388	72.1523	71.4873	38.471	45.9665	50.8313	99.7528	89.0012	96.7788	98.4105	94.6429	89.9437
ENSG00000173418.11	938.474	0.943725	0.178098	5.29891	1.16497e-07	1.25754e-06	NAA20	51126	10.7937	14.7404	15.1006	31.2583	25.8363	21.1037	17.7298	19.5436	17.9392	22.1041	24.6535	22.4741
ENSG00000186868.15	28.1516	-2.17434	0.410416	-5.29789	1.17146e-07	1.26374e-06	MAPT	4137	0.179483	0.168134	0.152236	0.0210417	0.0358294	0.0543086	0.127534	0.163431	0.13845	0.0546957	0.0437111	0.0232906
ENSG00000104312.7	246.689	0.972188	0.183514	5.29761	1.17328e-07	1.2649e-06	RIPK2	8767	2.82519	2.90965	3.63	6.79135	6.31703	5.29088	3.78147	3.97947	4.68748	3.06691	2.56782	2.89858
ENSG00000174600.13	622.969	-1.4729	0.278055	-5.29717	1.17612e-07	1.26717e-06	CMKLR1	1240	1.99113	1.51761	3.88095	0.843378	1.14306	0.678518	10.1996	10.5831	10.5546	9.5067	8.59626	7.93926
ENSG00000129484.13	158.686	1.07574	0.203095	5.29674	1.17888e-07	1.26934e-06	PARP2	10038	1.21955	1.89621	1.95112	3.49286	3.80659	3.40955	1.67755	1.59181	1.48835	1.03886	1.17245	1.11703
ENSG00000176407.17	625.848	0.946744	0.178793	5.29519	1.1889e-07	1.27932e-06	KCMF1	56888	2.2233	2.62155	3.48934	5.79747	5.48463	4.80347	4.03981	4.8232	4.3819	3.84064	3.29627	3.57613
ENSG00000107829.13	653.684	-0.976983	0.184561	-5.29354	1.19969e-07	1.29012e-06	FBXW4	6468	13.2271	9.52764	8.31558	4.83384	5.16395	5.78059	7.03975	8.39636	6.68032	3.5173	3.80113	3.63268
ENSG00000172331.11	282.576	1.3863	0.261907	5.29309	1.20266e-07	1.2925e-06	BPGM	669	1.92686	3.81904	3.01509	9.64453	8.00073	5.27512	3.99697	5.32382	6.13161	7.07102	7.70583	6.63786
ENSG00000162522.10	6440.82	-0.997331	0.188467	-5.2918	1.21116e-07	1.30082e-06	KIAA1522	57648	86.1001	60.7365	62.455	26.5258	34.182	44.132	79.9793	79.5795	73.9308	39.86	37.5011	40.0702
ENSG00000104331.8	708.824	0.710344	0.1343	5.28922	1.22837e-07	1.31847e-06	IMPAD1	54928	4.37399	5.19641	4.93513	7.82521	8.29481	7.61968	2.47087	2.49896	2.56755	3.92233	3.5601	4.2251
ENSG00000140534.13	324.675	1.06201	0.200837	5.28791	1.23725e-07	1.32717e-06	TICRR	90381	1.42198	1.76269	1.66206	2.8611	3.53117	3.73278	1.87468	1.48263	2.3806	1.1794	0.994957	0.916783
ENSG00000161996.18	519.36	-0.914145	0.172948	-5.28565	1.25257e-07	1.34276e-06	WDR90	197335	5.03049	4.1079	3.21036	2.07342	2.12717	2.34835	1.68091	1.5499	1.65964	2.32407	2.10497	2.14972
ENSG00000140688.16	1885.73	-0.909166	0.172012	-5.28547	1.25382e-07	1.34326e-06	C16orf58	64755	38.4886	29.9948	23.7193	14.3813	17.2915	17.4111	28.3499	27.6433	25.6908	32.5974	32.4043	31.9893
ENSG00000137824.15	600.922	1.1657	0.220567	5.28502	1.25692e-07	1.34573e-06	RMDN3	55177	2.6484	2.9809	4.3921	8.66457	8.32769	5.51759	5.61218	6.94481	6.98496	7.36319	7.04873	5.88898
ENSG00000273033.2	43.408	-1.65845	0.313824	-5.28464	1.25949e-07	1.34764e-06	LINC02035	100129550	0.959235	0.810485	0.745074	0.253892	0.187108	0.356869	0.29922	0.367846	0.368023	0.202248	0.194884	0.137492
ENSG00000129696.12	210.021	1.01504	0.192134	5.28298	1.27097e-07	1.35908e-06	TTI2	80185	1.24414	1.56539	1.96263	3.53734	3.23927	2.90137	2.19085	2.02141	2.04059	3.39634	3.38428	3.15506
ENSG00000132170.19	194.125	1.36631	0.258649	5.2825	1.27431e-07	1.36178e-06	PPARG	5468	0.521851	1.3354	1.34108	2.97071	2.8627	2.45034	3.08304	3.47189	3.38705	2.70848	2.82813	2.5909
ENSG00000146233.7	28.0478	-2.48421	0.470395	-5.28111	1.28403e-07	1.37132e-06	CYP39A1	51302	0.678691	0.790843	0.419134	0.144162	0.128875	0.0612842	0.28883	0.357821	0.275314	0.543366	0.933822	0.930824
ENSG00000183454.16	150.41	-1.49212	0.282555	-5.28081	1.28616e-07	1.37274e-06	GRIN2A	2903	0.524354	0.378512	0.725557	0.158486	0.168095	0.254078	0.595166	0.358767	0.591456	0.642391	0.607228	0.544609
ENSG00000170445.12	1595.92	0.893963	0.169299	5.28037	1.28922e-07	1.37514e-06	HARS	3035	5.51239	6.51912	7.96269	13.796	13.1648	10.2096	9.31054	10.0915	8.84499	10.8067	10.7247	9.57713
ENSG00000177685.16	42.0349	-1.81155	0.343158	-5.27905	1.29858e-07	1.38426e-06	CRACR2B	283229	1.22394	0.789025	0.859946	0.160461	0.364307	0.292341	0.405232	0.37931	0.334767	0.670343	0.515154	0.621637
ENSG00000104695.12	975.352	0.805756	0.152683	5.27733	1.31081e-07	1.39597e-06	PPP2CB	5516	6.86485	7.1358	8.79244	14.9761	13.0507	11.8421	11.0955	12.9235	11.1453	11.6425	12.0782	11.478
ENSG00000105281.12	1827.7	0.946466	0.179348	5.27727	1.3112e-07	1.39597e-06	SLC1A5	6510	18.5312	19.0533	11.8663	30.4735	35.8442	28.9244	28.1253	29.1293	27.0057	37.0173	38.5764	33.3034
ENSG00000165801.9	4297.88	-0.782255	0.148246	-5.27676	1.3149e-07	1.39904e-06	ARHGEF40	55701	31.1666	25.1605	24.5213	13.2975	16.6844	17.0249	28.6644	27.0448	25.5696	39.4627	39.0162	35.6449
ENSG00000095209.11	132.314	1.32353	0.250839	5.27643	1.31727e-07	1.40068e-06	TMEM38B	55151	0.958948	0.876923	0.960408	3.04228	2.4096	1.54266	1.13656	1.01058	1.40727	1.44724	1.64288	1.63053
ENSG00000141574.7	806.091	-0.905301	0.171592	-5.2759	1.32109e-07	1.40387e-06	SECTM1	6398	9.30473	8.17873	6.37821	4.27132	4.09221	4.36234	9.3716	10.7235	8.77991	34.9622	36.5821	30.6694
ENSG00000261934.2	673.683	-1.14081	0.216236	-5.27574	1.32221e-07	1.40419e-06	PCDHGA9	56107	6.72323	6.00352	8.29905	2.14375	3.56459	3.83398	8.33628	6.56329	8.3281	12.3601	11.4856	9.73192
ENSG00000065328.16	85.7598	1.44339	0.273613	5.2753	1.32536e-07	1.40666e-06	MCM10	55388	0.708165	0.813754	0.431881	1.77619	1.96847	1.54685	0.600854	0.427645	0.618925	0.320627	0.1848	0.286712
ENSG00000134363.11	810.548	1.2783	0.242332	5.275	1.32758e-07	1.4079e-06	FST	10468	6.41771	7.23053	10.0445	22.9758	22.8066	11.7193	21.9862	28.5129	27.5754	2.82713	2.7757	3.27715
ENSG00000171861.10	192.489	1.12193	0.212692	5.27491	1.32818e-07	1.4079e-06	MRM3	55178	2.7931	2.47632	3.60533	6.94994	7.14061	5.26264	4.37692	5.98111	5.09923	4.74224	4.10567	4.88008
ENSG00000162600.11	27.1443	-2.09975	0.398162	-5.2736	1.33771e-07	1.41713e-06	OMA1	115209	0.59559	0.58388	0.65616	0.168877	0.155762	0.102558	0.156378	0.185345	0.257468	0.501689	0.494334	0.638664
ENSG00000109689.15	188.529	0.945519	0.179379	5.27107	1.35631e-07	1.43594e-06	STIM2	57620	0.872086	0.949607	1.18108	1.83056	2.03106	1.93856	1.2776	1.27362	1.19593	1.51863	1.32152	1.41667
ENSG00000177791.11	6.89294	-7.13735	1.35464	-5.26882	1.37304e-07	1.45275e-06	MYOZ1	58529	0.83546	0.813938	0.655088	0	0	0	0.0342997	0.171994	0.130778	0.113478	0	0
ENSG00000204060.6	46.4325	-2.16916	0.411717	-5.26858	1.37485e-07	1.45376e-06	FOXO6	100132074	1.33147	1.42833	0.929647	0.243134	0.297234	0.278271	1.30046	2.21053	0.735356	0.875079	1.1373	1.15928
ENSG00000132323.8	513.509	0.797194	0.151377	5.26629	1.39211e-07	1.4711e-06	ILKAP	80895	4.11248	4.23667	3.97611	7.70824	6.90022	6.80341	4.38711	4.85532	3.56932	6.38979	6.84715	6.50658
ENSG00000154589.6	43.3894	-2.89149	0.549266	-5.26428	1.40741e-07	1.48635e-06	LY96	23643	1.95132	3.97376	1.3859	0.221658	0.220171	0.549665	3.30893	2.09589	2.82208	7.01017	11.2325	9.25509
ENSG00000137285.9	802.092	0.810109	0.153922	5.2631	1.41647e-07	1.49499e-06	TUBB2B	347733	13.7781	11.5436	11.8671	21.6885	21.1572	22.3329	22.8383	25.4171	18.8073	20.351	17.8621	17.5279
ENSG00000164638.10	192.126	-1.6156	0.307074	-5.26127	1.43064e-07	1.50902e-06	SLC29A4	222962	1.53315	1.4362	0.680406	0.270127	0.475301	0.442927	3.36545	3.3843	2.39297	1.94601	1.80589	2.63118
ENSG00000182612.10	972.524	-1.04709	0.199097	-5.25921	1.44673e-07	1.52505e-06	TSPAN10	83882	13.5555	7.76743	11.125	5.15123	5.89591	4.65086	10.4486	11.8529	8.83417	14.8397	15.4437	16.6729
ENSG00000125744.11	476.892	-1.06798	0.203123	-5.25781	1.45783e-07	1.5358e-06	RTN2	6253	11.3079	9.41587	6.54704	4.05828	3.90723	5.03429	9.0596	9.6915	7.59314	7.63279	8.148	8.31713
ENSG00000185345.18	25.1489	-4.1188	0.784068	-5.25311	1.49548e-07	1.5745e-06	PRKN	5071	0.231262	0.167402	0.403535	0.0366187	0.00909327	0	0.366829	0.38953	0.719895	0.309357	0.350961	0.17733
ENSG00000160201.11	1914.39	0.662235	0.126121	5.25077	1.51462e-07	1.59366e-06	U2AF1	7307	6.84969	6.85939	7.2299	11.971	11.0528	10.1144	7.877	8.47699	7.31342	9.69927	9.83334	8.83436
ENSG00000161267.11	295.588	0.877009	0.167076	5.24916	1.52791e-07	1.60666e-06	BDH1	622	1.03402	1.06392	1.24608	2.03724	1.96492	2.14942	2.01239	1.62271	1.74133	1.86114	1.72387	1.51875
ENSG00000257354.2	28.2553	-2.3178	0.441608	-5.24855	1.53304e-07	1.61106e-06	NA	NA	0.343595	0.238627	0.483862	0.0877062	0.0819932	0.0438641	0.145927	0.0914677	0.208647	0.067054	0.115944	0.093273
ENSG00000100030.14	781.233	0.91873	0.175065	5.24792	1.53826e-07	1.61555e-06	MAPK1	5594	2.41225	2.95338	3.83294	5.86722	5.93789	5.60058	3.07735	2.71683	3.09334	2.52474	2.02404	2.40635
ENSG00000197283.14	507.226	-0.998046	0.190205	-5.24721	1.54423e-07	1.62082e-06	SYNGAP1	8831	2.86712	1.99348	2.81709	1.00618	1.33012	1.50964	2.6114	2.27355	2.44764	2.46641	2.1859	2.2595
ENSG00000174348.13	23.1618	-3.54671	0.676015	-5.24649	1.55023e-07	1.62613e-06	PODN	127435	0.336312	0.108297	0.420621	0.0366113	0.0272742	0.00972731	0.517771	0.400269	0.421567	0.142751	0.241992	0.248211
ENSG00000254093.8	81.3812	1.42857	0.272313	5.24605	1.55392e-07	1.62899e-06	PINX1	54984	0.6984	0.929707	1.02078	2.75303	2.52788	1.87117	1.99954	1.26751	1.3126	1.28979	1.18492	1.03347
ENSG00000244509.3	393.977	-1.08352	0.206702	-5.24197	1.58871e-07	1.66444e-06	APOBEC3C	27350	4.36763	4.33112	6.22424	2.03714	2.49772	2.52019	8.17783	8.5965	9.08242	14.0864	14.1803	10.0089
ENSG00000073969.18	548.539	0.886628	0.169181	5.24071	1.59958e-07	1.6748e-06	NSF	4905	3.61153	4.588	4.63902	7.25825	7.97502	8.5233	5.576	4.533	6.19084	5.33403	4.76201	4.51293
ENSG00000134684.10	1724.11	0.748633	0.142861	5.24028	1.60333e-07	1.6777e-06	YARS	8565	8.03947	8.48866	10.1724	15.3028	15.6558	13.9184	11.5984	11.6126	11.479	8.67394	7.54458	6.82691
ENSG00000061273.17	4059.37	-0.973919	0.185873	-5.2397	1.60835e-07	1.68193e-06	HDAC7	51564	34.6137	27.9254	21.9504	11.6956	13.7754	17.5427	24.8201	24.5234	21.6642	17.6197	17.1749	18.5333
ENSG00000158555.14	731.442	-1.09374	0.208758	-5.23927	1.61214e-07	1.68485e-06	GDPD5	81544	6.25259	4.55671	3.11192	2.11813	2.29805	2.10132	3.85692	3.87881	3.38027	4.53702	4.52457	5.04203
ENSG00000129810.14	56.5398	1.41245	0.269662	5.23785	1.62454e-07	1.69677e-06	SGO1	151648	0.565023	0.579704	0.582365	1.53479	1.38485	1.68093	0.566115	0.553904	0.763369	0.395909	0.263296	0.226943
ENSG00000104824.16	3411.73	0.725364	0.138552	5.2353	1.64717e-07	1.71936e-06	HNRNPL	3191	17.259	18.8411	20.8121	29.3842	29.3503	35.3793	23.3554	22.8789	24.2716	31.7044	28.7097	26.1263
ENSG00000204257.14	45.2315	-1.76266	0.33682	-5.23325	1.66551e-07	1.73744e-06	HLA-DMA	3108	1.05678	0.970921	0.962748	0.353976	0.316442	0.206907	1.00122	1.1087	1.13331	1.35719	1.49741	1.0285
ENSG00000162618.13	626.712	1.16272	0.222234	5.23197	1.6771e-07	1.74846e-06	ADGRL4	64123	5.7422	8.10803	4.11813	15.2464	12.0911	12.859	6.1955	5.65117	7.15246	7.75192	9.35195	10.7106
ENSG00000106683.14	8651.88	-0.985126	0.1883	-5.23168	1.67977e-07	1.75018e-06	LIMK1	3984	75.8066	65.0302	45.7004	26.4141	29.8772	37.9405	42.4562	43.201	37.024	123.319	123.284	122.024
ENSG00000146555.18	3278.5	-1.02164	0.195283	-5.23156	1.68089e-07	1.75028e-06	SDK1	221935	6.00281	4.82335	6.7616	2.14168	2.81056	3.71447	19.8899	17.9566	21.787	29.0339	27.2946	25.1936
ENSG00000188153.12	1383.97	1.05166	0.201046	5.23093	1.68663e-07	1.75519e-06	COL4A5	1287	3.40057	2.87638	5.04476	7.30372	8.18259	8.00215	10.9668	8.53549	10.7073	12.6013	9.81125	10.121
ENSG00000175309.14	204.011	-1.04786	0.200371	-5.2296	1.69875e-07	1.76672e-06	PHYKPL	85007	1.74683	1.26317	2.01249	0.763316	0.790007	0.879302	1.11977	1.10408	1.29524	1.30428	1.29133	1.38551
ENSG00000107331.16	2102.82	-1.13108	0.216344	-5.22814	1.71223e-07	1.77966e-06	ABCA2	20	17.3985	12.5778	10.0899	4.38205	6.32198	7.58796	10.9118	8.8716	10.5543	7.83174	7.77018	8.1889
ENSG00000125652.7	1632.79	-1.36446	0.261004	-5.22774	1.71594e-07	1.78243e-06	ALKBH7	84266	99.7393	87.5309	38.8244	27.0942	27.188	33.5121	52.5652	56.5789	40.1674	67.6645	81.944	78.3755
ENSG00000157036.12	175.029	1.12215	0.2147	5.2266	1.72654e-07	1.79235e-06	EXOG	9941	0.936682	1.02523	1.54622	2.88516	2.49905	2.28144	1.83169	1.74564	1.73633	1.5736	1.24865	1.33063
ENSG00000260293.2	21.3212	-2.54586	0.487199	-5.2255	1.73684e-07	1.80195e-06	NA	NA	0.348454	0.23193	0.411933	0.0479154	0.0793233	0.0424357	0.216468	0.24541	0.349878	0.114172	0.126684	0.123752
ENSG00000240356.6	137.736	1.17281	0.224485	5.22444	1.74683e-07	1.8112e-06	NA	NA	1.66981	2.06296	2.39169	5.71148	4.08217	4.05411	2.8564	3.33795	2.72273	3.3966	4.12342	3.45645
ENSG00000178685.13	339.15	-1.32816	0.254237	-5.22409	1.75011e-07	1.8135e-06	PARP10	84875	4.8826	3.57433	2.04977	1.24146	1.35866	1.5801	2.19904	2.9786	2.45523	3.78745	4.2454	4.27193
ENSG00000229848.1	13.6781	-5.0727	0.971085	-5.22375	1.75336e-07	1.81578e-06	NA	NA	2.69058	1.109	1.05485	0.046864	0	0.0996109	0.883692	0.609294	0.473815	0.426364	0.743425	0.6657
ENSG00000130635.15	108.837	-1.47852	0.283148	-5.22173	1.77262e-07	1.83461e-06	COL5A1	1289	0.312972	0.215575	0.353368	0.112232	0.131386	0.072418	1.01564	1.13228	1.19776	0.474072	0.460995	0.512438
ENSG00000265354.3	524.692	1.21289	0.232286	5.22153	1.77452e-07	1.83546e-06	TIMM23	100287932	10.072	14.4882	18.2086	39.7474	35.981	23.5199	20.7184	24.292	19.2954	17.1245	19.1158	21.8962
ENSG00000172062.16	402.849	0.919703	0.176341	5.21548	1.83344e-07	1.89526e-06	SMN1	6606	4.62266	6.60458	6.5599	12.6422	9.83881	11.2042	4.33496	4.77539	4.89671	5.19472	4.82422	4.61906
ENSG00000214021.15	50.6886	-2.33044	0.446909	-5.21458	1.84236e-07	1.90293e-06	TTLL3	26140	0.501811	0.204788	0.835967	0.0562503	0.163321	0.0873722	0.214177	0.178997	0.23818	0.168712	0.211641	0.150866
ENSG00000172115.8	1453.32	1.23484	0.236809	5.2145	1.84309e-07	1.90293e-06	CYCS	54205	11.1846	17.2531	8.39921	33.78	28.1261	24.7676	6.30902	7.06464	5.71988	15.1316	23.5184	19.5825
ENSG00000154640.14	163.697	1.09455	0.210072	5.21034	1.88496e-07	1.94498e-06	BTG3	10950	2.50119	2.65684	3.41094	7.0599	6.0273	5.25005	2.42963	1.90794	2.7092	3.4883	3.36806	2.91337
ENSG00000166788.9	197.541	1.14488	0.219776	5.20928	1.89574e-07	1.95493e-06	SAAL1	113174	1.82842	2.45136	3.17864	5.96036	6.15255	4.42482	2.70305	3.09073	2.80631	2.41135	2.5492	2.07516
ENSG00000001036.13	1097.43	0.860391	0.165192	5.20842	1.90451e-07	1.96278e-06	FUCA2	2519	10.6757	11.8315	16.0538	24.6163	23.4941	21.9632	19.6057	19.3207	20.5101	26.4423	25.5153	21.9802
ENSG00000131475.6	2805.44	0.712062	0.136755	5.20686	1.9206e-07	1.97818e-06	VPS25	84313	29.8404	26.0271	28.5896	47.6099	49.3103	41.4184	53.6693	45.9084	46.6519	105.863	123.188	120.698
ENSG00000169891.17	110.498	-1.39974	0.268864	-5.20614	1.92809e-07	1.98469e-06	REPS2	9185	0.637405	1.00654	1.12304	0.309275	0.366277	0.37504	0.509352	0.398349	0.476608	0.324664	0.172974	0.317459
ENSG00000197780.9	203.473	1.18554	0.227761	5.2052	1.93785e-07	1.99353e-06	TAF13	6884	3.60484	3.54919	5.58825	11.2122	10.4688	7.38789	9.1365	9.23864	10.3644	7.24462	5.97116	5.75022
ENSG00000244462.7	638.456	0.727147	0.139711	5.20464	1.94368e-07	1.99833e-06	RBM12	10137	4.33374	5.26179	4.44345	7.95662	7.983	7.29679	3.44643	3.48012	3.35281	3.85295	3.34392	3.92328
ENSG00000171451.13	202.395	0.939154	0.180453	5.20443	1.94592e-07	1.99943e-06	DSEL	92126	0.788865	0.92626	0.692871	1.67048	1.43959	1.50028	1.08695	1.22357	1.12595	0.899028	0.77757	0.947946
ENSG00000159214.12	214.739	-0.997839	0.191735	-5.20425	1.9478e-07	2.00016e-06	CCDC24	149473	4.59336	3.217	3.32568	1.75408	1.80498	2.0117	3.09342	2.69965	2.55172	3.9691	4.12048	4.07399
ENSG00000070785.16	210.238	1.06283	0.204266	5.20314	1.95948e-07	2.00976e-06	EIF2B3	8891	2.27973	2.13558	2.71289	5.73265	5.32851	3.84273	2.23138	2.39323	2.58485	2.61459	3.40677	2.69968
ENSG00000105464.3	30.8323	-2.40826	0.462848	-5.20314	1.9595e-07	2.00976e-06	GRIN2D	2906	0.47524	0.388356	0.239506	0.0440299	0.0699752	0.0935869	0.383991	0.228979	0.207742	0.49214	0.582055	0.523096
ENSG00000113916.17	196.693	-1.22572	0.235699	-5.20035	1.98914e-07	2.03892e-06	BCL6	604	2.07275	1.68171	3.23718	0.913895	0.990288	1.09166	1.94938	1.70506	1.98543	1.78659	1.4178	1.5703
ENSG00000120334.15	110.809	1.30116	0.250302	5.19837	2.01047e-07	2.05956e-06	CENPL	91687	0.733587	0.922812	1.12987	2.51898	2.63806	1.72653	0.752932	0.873768	1.11756	0.498205	0.434345	0.542151
ENSG00000128394.16	79.5047	-1.51856	0.292227	-5.19649	2.03083e-07	2.07916e-06	APOBEC3F	200316	1.4455	1.08625	1.20659	0.456512	0.577117	0.264636	1.12494	1.01374	1.52297	2.1216	2.1945	2.09012
ENSG00000121289.17	586.399	0.713389	0.1373	5.19584	2.03798e-07	2.08523e-06	CEP89	84902	2.99516	2.93639	3.3575	4.82345	4.95031	5.46691	2.61617	2.9395	2.65199	2.24751	2.1383	1.99472
ENSG00000143554.13	160.076	-1.2431	0.239268	-5.19542	2.04262e-07	2.08874e-06	SLC27A3	11000	2.43838	1.44636	1.44565	0.713318	0.732964	0.801658	1.29482	1.26949	1.0316	2.10995	2.61215	2.12817
ENSG00000082212.12	223.771	0.927838	0.178669	5.19306	2.06867e-07	2.1141e-06	ME2	4200	0.469228	0.602907	0.673284	1.07131	1.07784	1.17964	0.546683	0.597216	0.552119	0.516762	0.624163	0.57406
ENSG00000168621.14	86.4337	1.53368	0.295348	5.19279	2.0717e-07	2.11593e-06	GDNF	2668	0.590543	0.69997	0.383904	1.40645	2.17892	1.23817	0.915359	0.831167	0.860733	1.41871	1.02675	0.908112
ENSG00000011105.12	5634.39	-0.767617	0.147835	-5.19238	2.07622e-07	2.11928e-06	TSPAN9	10867	48.0671	39.6272	43.0002	21.6742	24.7933	30.3033	43.1037	42.0461	41.3274	59.0835	57.2618	52.2962
ENSG00000083067.22	25.2103	-2.23098	0.429686	-5.19212	2.07916e-07	2.12102e-06	TRPM3	80036	0.139658	0.0847956	0.141531	0.0247759	0.0246096	0.0287247	0.0504349	0.0692157	0.0986798	0.0439107	0.0327526	0.0407203
ENSG00000185561.9	73.5889	-1.95445	0.376447	-5.19183	2.08239e-07	2.12182e-06	TLCD2	727910	0.620975	0.581709	1.38775	0.255378	0.238743	0.175616	1.07995	1.35828	1.18974	0.283103	0.109223	0.310385
ENSG00000132475.10	7206.66	0.91555	0.176345	5.19182	2.08244e-07	2.12182e-06	H3F3B	3021	30.0809	36.7355	47.0542	83.2927	71.7095	59.8168	61.1797	64.5799	68.4441	70.368	67.9291	62.4385
ENSG00000177042.14	281.841	-0.885077	0.170481	-5.19166	2.08428e-07	2.12243e-06	TMEM80	283232	5.76836	4.40821	5.05241	2.69908	2.75757	2.78654	3.54449	2.79952	3.26724	3.42209	3.24767	2.88797
ENSG00000197530.12	1495.06	-1.3514	0.26045	-5.18869	2.11777e-07	2.15525e-06	MIB2	142678	15.2432	14.4499	6.40983	4.09763	4.47664	5.57265	6.01689	7.8482	5.3388	10.5317	11.9564	13.0933
ENSG00000131508.15	2729.03	0.790356	0.15233	5.18845	2.12047e-07	2.15671e-06	UBE2D2	7322	24.7062	31.1616	33.2262	56.3385	53.2796	44.5005	37.9177	38.7577	39.487	40.9145	38.0471	34.3489
ENSG00000275895.6	1928.7	0.655645	0.126381	5.18787	2.12716e-07	2.16223e-06	U2AF1L5	102724594	6.92411	6.89845	7.31614	12.024	11.1099	10.1681	7.92433	8.55746	7.34507	9.74034	9.91246	8.91735
ENSG00000167766.18	88.0463	-1.35686	0.261734	-5.18411	2.17048e-07	2.20392e-06	ZNF83	55769	0.96863	1.17178	0.817351	0.502789	0.288552	0.362169	0.289693	0.382972	0.37655	0.471955	0.502192	0.620424
ENSG00000071462.11	2518.46	0.711605	0.137267	5.18409	2.17075e-07	2.20392e-06	BUD23	114049	9.43867	10.6454	9.626	17.1006	16.2456	15.3059	12.0828	14.4199	11.5872	24.603	25.3602	28.8486
ENSG00000177425.10	450.037	-0.826054	0.15938	-5.18291	2.18449e-07	2.21655e-06	PAWR	5074	4.09581	4.05182	3.34175	2.3985	1.88225	2.19773	1.13703	1.05854	1.0795	0.759349	0.934952	0.819002
ENSG00000177427.12	758.086	-0.985781	0.190288	-5.18046	2.21344e-07	2.2446e-06	MIEF2	125170	16.5561	13.4673	9.69686	5.84198	6.89152	7.3135	9.61499	8.00004	8.12414	10.7798	11.054	10.302
ENSG00000198839.9	107.608	-1.12526	0.217243	-5.17975	2.22183e-07	2.25176e-06	ZNF277	11179	1.93726	2.00706	1.60326	0.893848	0.721379	0.926203	1.0666	0.898003	1.15475	1.82973	1.71336	1.76027
ENSG00000064547.13	26.53	-2.39323	0.462203	-5.17787	2.24429e-07	2.27318e-06	LPAR2	9170	0.743089	0.615159	0.73397	0.210699	0.0597959	0.127957	0.407948	0.249034	0.608646	0.606373	0.55707	0.563611
ENSG00000162614.18	82.4629	-1.47358	0.284646	-5.17688	2.25632e-07	2.284e-06	NEXN	91624	2.04319	3.02325	1.56453	0.980689	0.662796	0.741389	0.643421	0.466036	0.533808	0.302225	0.227209	0.261118
ENSG00000062485.18	4560.25	0.724218	0.139908	5.17639	2.26215e-07	2.28855e-06	CS	1431	29.3687	27.0068	29.6314	44.4495	47.7558	49.8825	40.4221	32.0519	37.893	37.8949	31.5981	30.7763
ENSG00000198816.6	499.432	-1.48836	0.287601	-5.17508	2.2781e-07	2.30299e-06	ZNF358	140467	23.8448	22.6868	10.3478	5.37579	5.74882	9.14574	12.9776	10.7093	7.47578	12.6497	13.3821	14.332
ENSG00000198753.11	695.466	-1.15856	0.223876	-5.175	2.27912e-07	2.30299e-06	PLXNB3	5365	5.78404	4.29608	4.07595	1.35052	2.26332	2.72773	5.5066	4.34236	5.01163	8.90114	8.34282	8.52993
ENSG00000134308.13	6578.95	0.810864	0.156742	5.17324	2.3007e-07	2.32342e-06	YWHAQ	10971	72.2449	94.2602	105.52	171.411	155.023	150.827	126.285	120.066	140.265	130.352	115.692	111.648
ENSG00000197728.9	8875.1	0.828478	0.160181	5.17212	2.31453e-07	2.33518e-06	RPS26	6231	143.945	167.74	124.996	264.546	239.247	271.632	255.03	279.257	209.386	250.56	302.513	304.513
ENSG00000086189.9	488.624	0.829425	0.160366	5.17208	2.31508e-07	2.33518e-06	DIMT1	27292	5.03123	5.35873	6.04587	11.3082	9.05029	8.8668	5.92789	6.03015	6.66191	5.97566	4.90365	5.39473
ENSG00000280179.1	15.7734	-3.05959	0.591627	-5.17149	2.32234e-07	2.34112e-06	CH507-42P11.6	102724398	0.492554	0.291416	0.751677	0.0338652	0.0560634	0.0959755	0.053215	0.106738	0.152174	0.161387	0.104459	0.145774
ENSG00000187555.14	863.388	0.804486	0.155571	5.17117	2.32633e-07	2.34273e-06	USP7	7874	3.58009	4.50996	5.13043	7.39507	7.82622	7.88914	5.94288	6.03323	6.7206	4.24978	3.63809	3.81551
ENSG00000140682.18	4298.31	-1.14335	0.221102	-5.17114	2.32668e-07	2.34273e-06	TGFB1I1	7041	88.4793	73.8309	41.8208	27.8821	28.2228	36.3014	43.7579	37.9095	36.2645	24.0798	24.569	26.8731
ENSG00000144029.11	430.222	0.889912	0.1721	5.1709	2.32975e-07	2.34444e-06	MRPS5	64969	2.10774	2.41961	2.66058	4.91942	4.38253	4.02933	2.70612	3.47921	3.40432	3.53956	2.85014	2.93932
ENSG00000166169.16	685.165	-1.00812	0.195009	-5.1696	2.34598e-07	2.35938e-06	POLL	27343	11.0977	8.59802	6.44901	4.13734	3.75616	5.10056	6.134	6.03437	5.41936	6.74314	7.3071	7.08454
ENSG00000100234.11	373.078	-1.03391	0.200049	-5.16829	2.36249e-07	2.37459e-06	TIMP3	7078	5.11286	4.57995	7.48401	2.59174	2.84534	2.96151	5.72997	6.34537	6.56733	2.22877	1.7002	1.77409
ENSG00000171865.9	264.643	1.13596	0.219902	5.16574	2.39488e-07	2.40573e-06	RNASEH1	246243	2.2828	2.50889	4.05206	6.59035	7.1992	5.70635	5.23946	5.60614	6.48904	3.47909	4.26295	3.47697
ENSG00000260077.1	32.1517	-2.2489	0.435526	-5.16363	2.42203e-07	2.43157e-06	NA	NA	1.17934	1.19683	2.30111	0.228238	0.368399	0.394166	0.874206	1.11278	0.801246	1.22365	1.88576	1.03158
ENSG00000035862.12	17497.7	-0.913124	0.17688	-5.16238	2.43831e-07	2.44648e-06	TIMP2	7077	175.054	139.834	233.444	91.4731	95.304	104.415	125.595	123.539	120.236	267.94	221.944	214.452
ENSG00000146083.11	787.216	-0.926732	0.179561	-5.16111	2.45488e-07	2.46166e-06	RNF44	22838	7.44261	6.19638	6.59915	2.90012	3.21123	4.53901	9.25444	7.48301	8.27838	10.5149	9.65789	9.58784
ENSG00000143436.10	284.067	1.04265	0.202059	5.16014	2.46759e-07	2.47294e-06	MRPL9	65005	3.86518	5.11168	6.24432	12.128	10.6453	8.65419	8.60511	8.30819	7.03463	8.84644	8.93249	8.18238
ENSG00000010292.12	5001.46	0.95009	0.184127	5.15996	2.47003e-07	2.47355e-06	NCAPD2	9918	27.7375	34.3201	37.2899	51.0642	58.7494	82.1461	38.3932	34.304	39.2916	26.4358	22.4558	22.686
ENSG00000120705.12	922.872	0.776964	0.150578	5.15988	2.47109e-07	2.47355e-06	ETF1	2107	8.10354	9.79298	8.07234	16.2005	15.3076	12.9804	9.73025	9.48187	11.3774	7.8421	7.11303	7.54002
ENSG00000056558.10	60.7763	1.74415	0.338035	5.15968	2.47372e-07	2.47474e-06	TRAF1	7185	0.135752	0.134648	0.123923	0.354674	0.614788	0.347372	0.42619	0.271249	0.374997	0.958093	1.04805	1.01481
ENSG00000183828.14	328.237	-1.58108	0.306446	-5.1594	2.47745e-07	2.47702e-06	NUDT14	256281	11.2618	9.92022	3.90765	2.5046	2.4413	3.43299	5.3242	6.22491	3.86545	16.0328	19.773	20.8267
ENSG00000085063.14	10440.9	0.90201	0.174854	5.15865	2.48741e-07	2.48552e-06	CD59	966	65.284	89.2008	99.2571	185.503	155.674	133.009	101.102	113.204	120.899	80.0986	81.2183	76.7954
ENSG00000154473.17	1734.31	0.886875	0.171963	5.15736	2.50461e-07	2.50093e-06	BUB3	9184	8.43819	11.9267	9.02055	20.7493	17.0946	16.4928	8.03663	8.37919	10.3254	6.46106	6.15025	5.62412
ENSG00000116898.11	914.345	0.954307	0.185041	5.15727	2.50576e-07	2.50093e-06	MRPS15	64960	8.12379	9.54572	12.4917	22.4244	19.738	16.3293	17.4011	20.9417	16.9496	15.2522	16.6723	17.2596
ENSG00000106682.14	11578.8	0.672531	0.130454	5.15531	2.5321e-07	2.52574e-06	EIF4H	7458	127.623	141.58	161.842	229.613	238.766	218.692	191.116	188.279	196.398	198.179	176.508	166.324
ENSG00000164362.18	223.322	0.926439	0.179797	5.1527	2.56768e-07	2.55973e-06	TERT	7015	2.08624	2.11109	1.91357	3.14797	3.88926	4.57432	1.53438	1.50436	1.39709	2.60133	2.49175	2.54699
ENSG00000113108.19	135.152	-1.35158	0.262363	-5.15159	2.58285e-07	2.57336e-06	APBB3	10307	3.46133	1.66077	3.06847	1.12735	0.937211	1.14602	1.80518	1.8973	1.4041	2.10226	2.21926	1.91471
ENSG00000135424.15	4289.82	-0.797265	0.154765	-5.15147	2.58457e-07	2.57357e-06	ITGA7	3679	42.2293	32.5723	31.832	17.5792	21.4526	22.3249	34.6511	35.9074	31.4485	50.9089	49.092	44.5933
ENSG00000102572.14	788.267	0.843173	0.163682	5.15127	2.58723e-07	2.57471e-06	STK24	8428	1.97429	2.52452	2.82457	4.03665	4.61451	4.49919	3.40059	3.31386	3.44588	3.67782	2.92096	2.96845
ENSG00000175567.8	2750.64	-1.07054	0.207853	-5.15045	2.59865e-07	2.58337e-06	UCP2	7351	43.8296	29.0909	25.8714	12.9406	14.2163	19.8783	79.4388	78.7514	67.2699	50.4748	47.5294	54.087
ENSG00000165060.11	153.941	1.057	0.205227	5.15043	2.59895e-07	2.58337e-06	FXN	2395	1.36673	1.39521	1.78896	3.52503	2.94056	3.03271	2.66167	2.99402	2.48569	3.84766	3.22766	2.99531
ENSG00000163162.8	420.412	1.13796	0.220997	5.14924	2.61549e-07	2.5983e-06	RNF149	284996	1.62927	2.88292	2.95722	5.9446	5.58231	4.93788	3.38819	4.37354	5.01115	6.18337	5.49237	5.16165
ENSG00000078369.17	6504.46	0.805832	0.156572	5.14673	2.65065e-07	2.6317e-06	GNB1	2782	29.7655	34.6945	45.0839	63.1532	66.1103	62.2668	63.5802	67.9769	69.6654	44.3738	38.2412	39.4048
ENSG00000186283.13	896.532	0.86399	0.16789	5.14618	2.65848e-07	2.63794e-06	TOR3A	64222	8.55886	6.98313	11.0712	16.9228	16.9344	14.6143	13.7099	12.9781	12.9911	8.91389	8.79408	8.50182
ENSG00000106244.12	4865.79	0.666067	0.129495	5.14356	2.69575e-07	2.67238e-06	PDAP1	11333	56.8749	58.958	60.6467	97.0677	91.7026	91.2694	85.7842	103.974	85.5123	114.885	106.777	96.6347
ENSG00000139266.5	692.624	-0.943208	0.183378	-5.14352	2.69632e-07	2.67238e-06	2020-03-09	92979	11.0968	9.13034	8.40192	4.89362	4.49372	5.4983	9.25142	12.4547	8.31529	10.4063	10.6882	11.8869
ENSG00000103274.10	345.861	0.858367	0.167028	5.13905	2.76131e-07	2.7352e-06	NUBP1	4682	5.7688	4.95986	7.1	11.0344	11.006	10.3373	7.48903	6.75148	6.28813	12.8805	12.3429	13.0052
ENSG00000205356.9	1049.53	-0.857278	0.166834	-5.13852	2.76914e-07	2.74137e-06	TECPR1	25851	8.458	7.00262	5.85047	3.44801	4.46659	3.84318	5.76015	4.96992	5.14605	7.9276	7.3963	7.03346
ENSG00000110321.16	11025.5	0.749344	0.14587	5.13707	2.79058e-07	2.761e-06	EIF4G2	1982	47.2078	62.2262	60.8747	95.5687	101.279	89.4571	58.7063	53.5721	67.7819	48.8343	49.2664	49.8391
ENSG00000152795.17	1625.61	0.705572	0.137357	5.13677	2.79504e-07	2.76381e-06	HNRNPDL	9987	12.771	14.6063	15.9615	26.3556	22.3716	21.9692	12.6638	14.104	12.7612	9.99531	9.70091	9.58214
ENSG00000119866.20	27.051	-2.36939	0.461478	-5.13436	2.83105e-07	2.79779e-06	BCL11A	53335	0.209066	0.161285	0.301341	0.0267754	0.069149	0.0341472	0.258757	0.189882	0.228601	0.18096	0.191138	0.138307
ENSG00000105854.12	455.739	-0.770726	0.150147	-5.13316	2.8492e-07	2.8141e-06	PON2	5445	7.33002	8.71183	7.8586	5.07656	4.39336	4.53941	5.29521	5.00706	6.12245	6.507	6.21731	5.98298
ENSG00000082516.8	441.615	1.06686	0.208048	5.12794	2.92926e-07	2.8915e-06	GEMIN5	25929	2.33873	2.94395	3.95475	6.30923	6.53559	6.53612	4.06944	3.66744	5.00517	2.68856	1.84059	2.36307
ENSG00000255690.2	24.2763	-2.99528	0.584199	-5.12717	2.94137e-07	2.90178e-06	TRIL	9865	0.292186	0.185732	0.545487	0.0908791	0.0180539	0.0193166	0.25705	0.182603	0.275648	0.389781	0.444511	0.328601
ENSG00000064651.13	231.388	-1.12907	0.220252	-5.12626	2.95557e-07	2.9141e-06	SLC12A2	6558	2.18276	2.13069	1.34501	0.853742	0.739402	0.992251	0.723645	0.601467	0.840966	1.02762	0.883985	1.04275
ENSG00000111361.12	776.584	1.09417	0.213493	5.1251	2.97378e-07	2.93036e-06	EIF2B1	1967	5.96335	7.84738	11.2374	20.8849	18.4603	14.1796	13.407	11.4582	13.0019	5.35169	5.19813	4.8862
ENSG00000100601.9	153.651	0.95304	0.186033	5.12297	3.00764e-07	2.96202e-06	ALKBH1	8846	1.73832	1.78107	2.24805	3.87933	3.64967	3.67032	3.14087	3.01948	3.1179	2.54148	2.16806	2.32152
ENSG00000138347.15	184.731	1.55977	0.304486	5.12262	3.01314e-07	2.96573e-06	MYPN	84665	0.459541	0.587644	0.440878	1.53096	1.90559	0.945175	2.32086	3.01083	4.04629	0.429332	0.184751	0.254305
ENSG00000132196.13	184.146	1.18439	0.231223	5.1223	3.01831e-07	2.96911e-06	HSD17B7	51478	1.02396	1.46222	2.05007	3.50177	3.32705	3.52509	2.16601	2.15942	2.61441	2.23323	1.75392	1.68523
ENSG00000164463.12	60.8268	-1.94086	0.37901	-5.12086	3.04147e-07	2.99016e-06	CREBRF	153222	0.534478	0.563267	0.197811	0.0872757	0.140872	0.108213	0.0857144	0.103155	0.130725	0.269402	0.394197	0.422641
ENSG00000204568.11	1223.89	0.756364	0.147818	5.11687	3.10646e-07	3.0523e-06	MRPS18B	28973	21.0028	21.029	27.1131	42.117	39.3334	35.4197	28.6396	29.9016	26.8724	41.1241	40.949	45.7683
ENSG00000163481.7	761.426	0.66609	0.130194	5.11613	3.11864e-07	3.06251e-06	RNF25	64320	12.614	11.8579	10.5201	19.1906	18.3906	17.8919	15.8363	15.9961	14.618	21.0527	22.0767	21.84
ENSG00000109534.16	221.782	1.00663	0.196772	5.11571	3.12558e-07	3.06756e-06	GAR1	54433	3.47346	3.91402	4.3789	7.71592	8.29558	7.66442	6.32926	5.00032	4.65409	5.72644	5.59268	4.01958
ENSG00000213030.5	88.66	1.49329	0.291969	5.11453	3.1452e-07	3.08504e-06	CGB8	94115	3.7368	5.57894	2.33678	11.0851	11.0107	10.592	3.47578	5.76964	4.68408	1.1235	1.07552	1.44461
ENSG00000256663.1	161.327	1.00352	0.196247	5.11354	3.16176e-07	3.0995e-06	NA	NA	5.06654	5.25469	4.2269	9.0454	9.26647	10.819	5.42301	4.80542	6.30222	3.72761	3.04149	2.84899
ENSG00000165644.10	386.993	-1.60354	0.313792	-5.11021	3.21799e-07	3.15282e-06	COMTD1	118881	24.6733	26.0748	8.19945	5.79061	6.14649	7.45124	10.2366	12.4134	8.70531	10.7357	14.5969	15.8352
ENSG00000126602.10	1647.8	0.788111	0.154241	5.10962	3.22815e-07	3.16096e-06	TRAP1	10131	12.8572	12.8102	9.47947	18.7564	21.4174	20.4899	15.1479	15.8711	13.5233	17.7981	19.4413	16.5759
ENSG00000172315.5	483.023	1.17241	0.229629	5.10564	3.29676e-07	3.22629e-06	TP53RK	112858	2.79434	3.27548	5.92694	10.3458	8.821	7.93494	6.45682	7.09291	6.69857	8.41231	8.23634	8.52285
ENSG00000123892.11	119.367	1.36962	0.268274	5.10529	3.30294e-07	3.23049e-06	RAB38	23682	2.00367	3.09536	4.19186	9.88817	7.90612	6.3118	2.48945	3.58215	3.12955	2.70561	2.50912	2.37198
ENSG00000108788.11	701.745	0.840515	0.16464	5.10516	3.3052e-07	3.23084e-06	MLX	6945	5.11471	4.84793	6.60708	10.4988	10.648	8.55017	8.05434	7.26861	8.15061	11.4418	10.5519	9.7501
ENSG00000132773.11	199.3	0.959124	0.18795	5.10307	3.3419e-07	3.26324e-06	TOE1	114034	2.36642	2.74459	3.02197	5.92096	5.10141	4.81505	3.37337	3.92441	3.84023	3.7627	2.89738	2.99929
ENSG00000112419.14	234.453	-0.98329	0.192687	-5.10305	3.34216e-07	3.26324e-06	PHACTR2	9749	1.45445	1.58169	1.2779	0.647319	0.853333	0.679456	1.32799	1.20431	1.65188	0.721874	0.670848	0.794641
ENSG00000167716.18	1458.24	-1.03599	0.203023	-5.10284	3.34601e-07	3.26513e-06	WDR81	124997	12.17	9.49222	7.11755	3.67269	4.5657	5.79459	10.5738	8.95646	9.56966	13.6351	13.8237	14.1331
ENSG00000067533.5	130.238	1.07948	0.211584	5.10191	3.36247e-07	3.27932e-06	RRP15	51018	0.679407	0.679285	0.549588	1.50198	1.39583	1.12463	0.81131	0.719513	0.920343	0.576763	0.533992	0.683265
ENSG00000104805.15	6850.13	-0.770643	0.151069	-5.10128	3.37357e-07	3.28711e-06	NUCB1	4924	127.678	96.2501	88.1734	57.5163	62.3467	63.0635	111.364	116.129	101.366	84.3628	83.6239	79.7906
ENSG00000130762.14	32.8709	-2.07841	0.407432	-5.10124	3.37431e-07	3.28711e-06	ARHGEF16	27237	1.06458	0.823825	0.378053	0.153178	0.168166	0.2142	0.123517	0.114345	0.126794	0.199085	0.127891	0.145753
ENSG00000177889.9	1452.18	0.94458	0.185181	5.10086	3.38119e-07	3.29194e-06	UBE2N	7334	8.88827	13.2435	9.29943	23.2364	20.1599	17.0918	8.00973	9.27587	8.7922	7.01079	8.90883	8.75806
ENSG00000113368.11	1284.93	0.912979	0.179112	5.09725	3.44627e-07	3.35339e-06	LMNB1	4001	14.0758	21.0202	17.0888	30.8374	28.9997	38.4407	14.5925	16.3272	14.4227	8.0223	6.26663	7.74762
ENSG00000106624.10	20.7357	-3.18273	0.624539	-5.09613	3.46673e-07	3.37137e-06	AEBP1	165	0.353365	0.165511	0.237687	0.0181024	0.0269715	0.0384773	0.469355	0.310242	0.35588	0.258805	0.17948	0.163637
ENSG00000080371.5	481.461	0.72821	0.142916	5.09536	3.48086e-07	3.38319e-06	RAB21	23011	1.37447	1.58839	1.37182	2.55344	2.41686	2.20842	1.60848	1.72222	1.74057	0.69064	0.617431	0.599528
ENSG00000131473.16	5171.83	0.845931	0.16604	5.09475	3.49206e-07	3.39215e-06	ACLY	47	32.4267	40.9826	44.1503	58.9388	74.8614	77.5302	65.8342	58.7291	70.9332	32.3349	26.5473	27.3205
ENSG00000085415.15	178.459	1.02919	0.202136	5.09158	3.55091e-07	3.44735e-06	SEH1L	81929	0.707535	0.718029	0.774543	1.56614	1.60238	1.32336	0.731237	0.697947	0.749895	0.700748	0.395971	0.519425
ENSG00000227036.6	106.891	1.16631	0.229107	5.09069	3.56768e-07	3.46166e-06	LINC00511	400619	0.227152	0.330383	0.375947	0.770473	0.651543	0.686049	0.515367	0.529163	0.55558	1.06228	0.956594	0.981511
ENSG00000137055.14	286.18	0.926292	0.182003	5.08944	3.59121e-07	3.48252e-06	PLAA	9373	2.04924	2.69952	2.21425	4.90781	3.97931	4.34654	2.90296	2.59275	3.52938	2.62154	2.37153	2.31664
ENSG00000105810.9	340.874	-1.05329	0.206979	-5.08888	3.60194e-07	3.49094e-06	CDK6	1021	2.7051	3.16757	1.91098	1.20353	1.11915	1.4268	0.892427	0.778266	0.928745	1.04123	0.822103	1.12903
ENSG00000159335.15	19120.5	-1.36755	0.268937	-5.08501	3.67602e-07	3.56072e-06	PTMS	5763	1101.46	924.404	568.509	294.664	287.523	423.255	725.253	1126.05	522.064	584.56	656.591	769.908
ENSG00000084733.10	2287.83	0.708059	0.139261	5.08439	3.68806e-07	3.57035e-06	RAB10	10890	21.7848	24.1274	26.9911	43.0331	41.0391	35.0489	38.9249	37.9863	41.946	26.2955	23.7414	27.1635
ENSG00000139263.11	826.599	-1.23948	0.243797	-5.08405	3.69476e-07	3.57481e-06	LRIG3	121227	6.14338	7.41672	12.2339	3.63783	4.35425	2.93602	9.10379	8.11365	12.0805	7.54714	6.00628	6.82057
ENSG00000204859.12	272.759	-1.0745	0.211405	-5.08266	3.7219e-07	3.59903e-06	ZBTB48	3104	5.2264	3.13896	3.2413	1.65332	1.8203	2.0323	3.02838	2.75461	2.60695	4.2847	3.75241	3.76845
ENSG00000100979.14	7116.17	-0.804851	0.158477	-5.07867	3.80096e-07	3.6734e-06	PLTP	5360	114.203	78.1242	91.6395	48.1141	55.9786	58.4496	129.924	115.426	111.313	322.442	308.9	290.4
ENSG00000072501.17	1332.19	0.852022	0.167838	5.07645	3.84544e-07	3.71365e-06	SMC1A	8243	5.13308	6.7273	4.85054	8.6455	9.97697	11.5386	4.95586	5.37468	5.84366	5.53766	4.86339	4.81712
ENSG00000178999.12	1775.88	0.948905	0.186926	5.07638	3.84696e-07	3.71365e-06	AURKB	9212	37.3192	41.6758	23.5931	68.2438	60.1924	69.5283	29.6238	33.3048	30.2384	33.866	30.2393	30.263
ENSG00000161682.14	1375.29	-1.53108	0.301676	-5.07525	3.86996e-07	3.73375e-06	FAM171A2	284069	18.2794	17.0296	10.7029	4.45741	5.35766	6.10394	15.5683	33.7207	14.0263	27.3762	34.1831	49.0157
ENSG00000223482.7	585.554	0.723641	0.142646	5.07299	3.91609e-07	3.77612e-06	NUTM2A-AS1	728190	2.91653	2.95744	3.41973	5.36798	5.16941	4.82134	5.09965	4.6811	5.22135	4.70506	3.95485	4.32826
ENSG00000139597.17	12.6738	-3.33756	0.657963	-5.07256	3.92502e-07	3.78259e-06	N4BP2L1	90634	0.161648	0.223156	0.298806	0.0370468	0.00735965	0.0236232	0.0873217	0.0875741	0.0832354	0.0866694	0.0783587	0.114818
ENSG00000135835.11	66.4416	-1.42622	0.281181	-5.07225	3.93131e-07	3.78652e-06	KIAA1614	57710	0.601102	0.482651	0.437331	0.118776	0.231588	0.21506	0.383652	0.369162	0.360757	0.291593	0.232617	0.289721
ENSG00000136986.9	530.788	0.73176	0.144275	5.07199	3.93682e-07	3.78968e-06	DERL1	79139	2.80725	3.13389	3.62943	5.55464	5.44188	4.9138	2.26173	2.16346	2.21993	4.83212	4.6553	4.55573
ENSG00000141510.16	2292.07	-0.804012	0.158604	-5.06932	3.99244e-07	3.83987e-06	TP53	7157	33.6154	25.8707	24.8273	14.2211	15.4107	18.6551	27.144	25.0795	26.4353	34.2658	33.0516	29.9325
ENSG00000132535.18	955.782	-0.806842	0.159163	-5.06927	3.99344e-07	3.83987e-06	DLG4	1742	9.66143	7.11112	7.48861	4.11335	4.67498	5.07662	9.42868	10.4707	8.91731	11.9197	12.3405	11.2485
ENSG00000169093.15_PAR_Y	626.964	-0.961177	0.189711	-5.06654	4.05102e-07	3.89304e-06	NA	NA	14.6591	10.7876	8.98589	5.80758	6.28957	5.57392	9.55807	9.67641	7.90368	10.9398	10.9749	8.98638
ENSG00000143753.12	1632.14	1.04437	0.206176	5.06544	4.07464e-07	3.91353e-06	DEGS1	8560	17.0362	20.0638	31.0909	54.1217	48.4448	38.15	30.5996	29.4024	32.6734	35.5303	31.141	31.4565
ENSG00000181649.5	3520.52	1.18659	0.23437	5.06287	4.12992e-07	3.96257e-06	PHLDA2	7262	84.4995	107.596	44.3084	182.823	178.705	176.381	131.558	157.194	130.941	325.447	398.069	353.014
ENSG00000146700.8	32.6846	-1.83223	0.361897	-5.06285	4.13034e-07	3.96257e-06	SSC4D	136853	1.40664	1.23213	0.895256	0.286371	0.316055	0.388885	0.581245	0.752162	0.411066	0.268808	0.294443	0.308172
ENSG00000185585.19	3621.38	-1.21349	0.239754	-5.0614	4.16194e-07	3.99065e-06	OLFML2A	169611	29.8253	20.252	38.5954	9.06816	12.0846	17.0914	36.3942	28.7438	37.9175	36.36	32.0082	32.2976
ENSG00000176597.11	142.314	1.27442	0.251894	5.05937	4.20642e-07	4.03104e-06	B3GNT5	84002	0.303672	0.527456	0.325542	0.820943	0.968671	1.00715	0.558427	0.631675	0.878906	1.56108	1.42029	1.76451
ENSG00000172379.20	899.064	-0.97639	0.193122	-5.05583	4.28522e-07	4.10425e-06	ARNT2	9915	7.31786	6.80528	11.6118	4.32787	4.73045	4.02689	6.33642	6.01919	6.85346	4.84181	4.21244	4.45161
ENSG00000141448.8	161.16	0.930484	0.184095	5.05438	4.31802e-07	4.13334e-06	GATA6	2627	1.6448	1.88319	1.96183	3.17182	3.46672	3.8421	1.51399	1.80055	1.72411	1.52189	1.38264	1.24787
ENSG00000197122.11	1564.2	-0.98099	0.194095	-5.05418	4.3225e-07	4.13531e-06	SRC	6714	23.002	17.6915	14.1833	7.55108	9.31181	10.9359	13.9167	14.9978	11.4505	8.63355	8.77223	8.50651
ENSG00000117425.13	28.3275	-2.15004	0.425463	-5.0534	4.34009e-07	4.14982e-06	PTCH2	8643	0.430065	0.393502	0.392111	0.139363	0.0865177	0.0462845	0.19504	0.154424	0.244622	0.543391	0.414522	0.348688
ENSG00000275832.4	4962.12	-0.909513	0.180008	-5.05263	4.35765e-07	4.16428e-06	ARHGAP23	57636	48.4141	40.0677	33.3942	16.3448	23.8268	24.7081	36.5825	39.2432	35.2547	25.0777	25.2155	27.6583
ENSG00000116678.19	85.8984	-1.59369	0.315426	-5.05251	4.36038e-07	4.16456e-06	LEPR	3953	0.919441	0.73826	0.362541	0.240614	0.184147	0.24314	0.260328	0.163175	0.230421	0.435765	0.406726	0.468625
ENSG00000183386.9	1985.77	-1.25344	0.248151	-5.05111	4.39239e-07	4.19278e-06	FHL3	2275	79.5594	65.5496	34.611	23.0734	23.1854	29.112	50.5084	56.3679	38.4404	64.66	63.6667	81.5851
ENSG00000104825.16	559.926	0.881379	0.174539	5.04976	4.42368e-07	4.22029e-06	NFKBIB	4793	9.70569	9.65244	6.76903	15.4964	15.7566	16.8177	10.7804	13.0469	10.0375	14.2464	13.7506	12.3358
ENSG00000148459.15	37.7618	1.9775	0.391642	5.04926	4.43529e-07	4.229e-06	PDSS1	23590	0.210733	0.764954	0.387273	2.01877	1.84572	1.51159	0.675906	1.16592	0.979299	0.655949	0.940119	0.740612
ENSG00000154258.16	25.8494	-2.14249	0.424441	-5.04779	4.4695e-07	4.25925e-06	ABCA9	10350	0.253573	0.253375	0.239329	0.0687037	0.0731173	0.0260772	0.150372	0.127606	0.115771	0.133941	0.103798	0.196454
ENSG00000113240.12	55.5586	-1.44016	0.285313	-5.04766	4.47243e-07	4.25966e-06	CLK4	57396	0.68889	0.852322	0.636983	0.271674	0.230498	0.300756	0.100055	0.140482	0.114448	0.22804	0.381587	0.372755
ENSG00000106615.9	1711.01	0.806276	0.159788	5.04591	4.51356e-07	4.29549e-06	RHEB	6009	16.7095	20.8796	23.7499	40.7001	34.2143	32.3871	22.8319	22.1631	24.7565	21.5352	18.4322	19.7586
ENSG00000119632.3	1853.34	-1.52033	0.301302	-5.04585	4.51508e-07	4.29549e-06	IFI27L2	83982	97.2942	99.937	34.4697	24.6372	23.3193	32.8083	46.2727	48.9899	34.6796	60.0436	88.9322	95.4462
ENSG00000132003.9	603.993	-0.905232	0.179407	-5.04568	4.51902e-07	4.29684e-06	ZSWIM4	65249	7.36463	7.43121	4.96213	3.01657	3.58236	3.94417	4.17194	3.9703	4.04085	11.7619	12.7181	11.969
ENSG00000238271.2	95.6994	1.2231	0.242468	5.04438	4.55e-07	4.3239e-06	NA	NA	3.27548	3.23883	4.97909	9.42934	8.3429	9.26329	9.15171	9.45913	10.2367	11.9464	11.2082	13.6092
ENSG00000064601.16	7463.69	-0.644587	0.127796	-5.04387	4.56206e-07	4.33294e-06	CTSA	5476	66.4916	55.8368	59.2289	36.5392	39.6641	39.9315	68.2721	69.5828	59.4419	102.635	96.809	90.5826
ENSG00000169093.15	626.545	-0.960174	0.190395	-5.04307	4.58117e-07	4.34867e-06	ASMTL	8623	14.6591	10.7876	8.9619	5.80758	6.28957	5.57392	9.55807	9.67641	7.90368	10.9398	10.9749	8.93682
ENSG00000109452.12	177.617	-1.28951	0.255733	-5.04239	4.59745e-07	4.36171e-06	INPP4B	8821	1.50276	1.64293	0.787569	0.541874	0.566567	0.498428	0.321176	0.280905	0.402262	0.366552	0.364451	0.454226
ENSG00000104823.8	631.649	-0.876072	0.173805	-5.04054	4.64212e-07	4.40163e-06	ECH1	1891	16.0735	10.2271	13.5717	7.67175	6.89798	7.14861	11.441	11.4096	9.86408	21.4541	21.8215	20.1191
ENSG00000166897.14	764.722	-0.98159	0.194856	-5.03752	4.71592e-07	4.46913e-06	ELFN2	114794	4.72053	3.21353	3.18507	1.46057	2.10515	2.06243	8.35389	9.63354	7.96296	3.82317	3.56458	3.54802
ENSG00000132763.14	193.588	0.936227	0.185882	5.03667	4.7369e-07	4.48653e-06	MMACHC	25974	0.982114	1.1113	1.43755	2.10864	2.40572	2.26799	2.49508	2.44224	2.2927	1.60694	1.70162	1.66224
ENSG00000166352.15	136.713	-1.2059	0.239445	-5.03621	4.74835e-07	4.49488e-06	C11orf74	119710	5.72974	7.69114	4.73698	2.92095	2.4178	2.52224	4.41063	4.60319	3.65734	5.14091	7.44119	5.85445
ENSG00000174021.10	3515.49	0.66919	0.132894	5.03551	4.76569e-07	4.50879e-06	GNG5	2787	106.886	107.068	100.049	162.456	151.511	185.34	156.809	152.209	129.309	226.398	244.777	224.372
ENSG00000160460.15	50.6352	-1.74274	0.346163	-5.03445	4.79228e-07	4.53143e-06	SPTBN4	57731	0.258626	0.213033	0.178461	0.0582503	0.0732887	0.0619064	0.384439	0.38555	0.266112	0.211982	0.302883	0.305903
ENSG00000136811.16	710.899	0.873948	0.173618	5.03374	4.80998e-07	4.54566e-06	ODF2	4957	3.65712	4.48231	5.44117	7.49936	7.65809	9.75941	6.15948	6.38458	5.8476	4.17595	3.76521	3.65994
ENSG00000143751.9	180.875	0.986132	0.195988	5.0316	4.864e-07	4.59417e-06	SDE2	163859	1.46396	1.52916	1.94703	3.3284	3.13797	3.34546	2.7126	2.20036	2.91521	2.05298	1.81966	1.57356
ENSG00000116016.13	1044.88	-1.04987	0.208668	-5.03128	4.87224e-07	4.59941e-06	EPAS1	2034	8.2656	6.24324	10.6451	3.7159	5.01485	3.42041	12.2404	9.88013	12.5852	5.97908	5.19644	4.94926
ENSG00000164330.16	69.8433	-1.2873	0.25587	-5.03107	4.87742e-07	4.60175e-06	EBF1	1879	0.758546	0.82771	0.973597	0.268599	0.382169	0.401185	0.79566	0.660677	0.701341	0.377404	0.43185	0.384356
ENSG00000146072.6	2037.04	0.859177	0.170844	5.02902	4.93002e-07	4.64881e-06	TNFRSF21	27242	13.2218	15.1635	18.8607	26.061	27.0881	32.6023	38.7413	34.6804	44.3841	36.2063	32.0107	29.9809
ENSG00000185104.19	459.196	1.08823	0.21643	5.02807	4.95442e-07	4.66924e-06	FAF1	11124	1.83604	2.49999	3.42852	5.96201	5.96334	4.60529	2.51494	2.95078	3.11843	1.746	1.5323	1.32796
ENSG00000226137.5	544.715	-1.11642	0.2221	-5.02663	4.99171e-07	4.70179e-06	BAIAP2-DT	440465	5.73996	4.29554	8.34545	2.47124	3.26666	2.74619	7.35308	6.41923	6.66065	8.8296	7.49021	6.67373
ENSG00000103512.14	4511.05	0.875226	0.174138	5.02604	5.00712e-07	4.71371e-06	NOMO1	23420	19.5053	21.8367	30.3376	39.5077	47.48	44.5266	45.5256	46.2766	49.8629	50.2662	42.7621	39.5926
ENSG00000154814.13	89.8993	1.27672	0.254371	5.01914	5.19028e-07	4.88344e-06	OXNAD1	92106	0.388662	0.506555	0.593493	1.38336	1.35946	0.875857	0.797824	0.791433	0.843151	0.583378	0.486367	0.47511
ENSG00000173818.16	451.73	-0.996466	0.198612	-5.01715	5.24432e-07	4.93157e-06	ENDOV	284131	4.37373	3.7646	2.65027	1.84886	1.61535	1.93862	3.64372	4.41434	3.26482	3.38344	3.66208	3.8009
ENSG00000007168.12	884.867	0.71624	0.142796	5.01584	5.28028e-07	4.96265e-06	PAFAH1B1	5048	4.58138	5.71632	5.34122	8.85167	8.4031	8.44542	5.01438	4.75492	5.26328	4.03806	3.2026	3.44916
ENSG00000198417.6	67.1818	-1.44737	0.288656	-5.01416	5.32651e-07	5.00334e-06	MT1F	4494	3.78941	2.80919	2.36029	1.37704	1.03764	0.857898	1.11923	1.34696	0.800144	2.22175	2.0087	2.17683
ENSG00000070814.17	2266.56	0.773288	0.154236	5.01366	5.34032e-07	5.01356e-06	TCOF1	6949	7.51142	7.72086	6.49319	10.2439	12.8651	14.0185	11.6791	10.3122	10.8958	11.7583	10.6454	9.63895
ENSG00000120053.10	1187.89	0.750687	0.149738	5.01334	5.34927e-07	5.0192e-06	GOT1	2805	17.0597	19.4837	22.5581	34.4137	32.0326	33.054	24.3782	24.7986	23.6947	27.101	22.3064	20.9539
ENSG00000008513.14	628.4	1.05748	0.210953	5.01286	5.36258e-07	5.02893e-06	ST3GAL1	6482	1.5988	1.71324	2.85265	4.32612	4.81255	3.71307	5.09242	5.0039	5.91613	3.47243	2.87305	2.96579
ENSG00000075340.22	1120.59	0.866886	0.172939	5.01267	5.3681e-07	5.03134e-06	ADD2	119	3.34839	3.31938	4.52053	6.00556	6.8511	7.55972	5.1175	4.81022	5.5976	2.87471	2.24091	2.21646
ENSG00000010270.13	1037.03	0.906766	0.180936	5.01153	5.39977e-07	5.05825e-06	STARD3NL	83930	6.46683	8.50993	7.64238	16.4934	15.1738	10.743	10.2356	11.143	9.67555	15.1758	17.1537	18.4883
ENSG00000273311.1	26.4418	2.08565	0.416353	5.00934	5.46179e-07	5.11296e-06	DGCR11	25786	0.209341	0.174314	0.360967	1.23567	1.18714	0.775021	0.787824	0.885871	0.682688	0.421247	0.348124	0.287748
ENSG00000140105.17	1033.38	0.827486	0.165191	5.00925	5.46416e-07	5.11296e-06	WARS	7453	5.0218	6.63149	6.91994	11.7095	12.0443	9.2209	9.51039	9.92973	10.3332	6.87598	6.07055	5.83896
ENSG00000138279.15	1246.6	0.946739	0.18902	5.00868	5.4805e-07	5.12544e-06	ANXA7	310	12.8295	16.1479	21.0752	36.1674	31.2396	29.1279	23.4545	20.8923	26.5819	19.206	16.0546	15.5009
ENSG00000170779.10	1298.75	0.804462	0.16071	5.00569	5.56636e-07	5.20288e-06	CDCA4	55038	22.2139	21.9803	16.2022	36.3359	38.1839	30.8971	21.1171	20.0812	22.6149	30.2932	31.7084	26.6879
ENSG00000168899.4	2676.91	-1.47026	0.293733	-5.00544	5.57356e-07	5.20677e-06	VAMP5	10791	307.226	308.18	105.335	80.1145	79.2507	100.74	120.749	137.732	98.3041	176.792	236.791	261.93
ENSG00000139726.10	840.013	0.718119	0.143482	5.00495	5.58762e-07	5.21705e-06	DENR	8562	10.9303	12.5865	11.4918	20.1669	19.0973	18.3271	9.85873	10.3764	11.4262	7.87306	6.11782	6.4297
ENSG00000134996.11	197.003	1.10825	0.221468	5.00411	5.61221e-07	5.23714e-06	OSTF1	26578	5.0756	5.19355	6.40977	14.0429	13.2056	8.74499	6.81235	5.66657	7.94506	6.93824	6.33785	5.62034
ENSG00000100592.15	99.1479	-1.29679	0.259214	-5.00281	5.6502e-07	5.26972e-06	DAAM1	23002	0.82208	1.20694	0.687161	0.401931	0.32022	0.382663	0.37007	0.326603	0.310422	0.239429	0.265668	0.367651
ENSG00000149932.16	3564.53	-0.901661	0.180272	-5.00166	5.68377e-07	5.29813e-06	TMEM219	124446	94.6176	76.1174	57.8441	40.6558	37.1172	44.5621	82.1137	86.914	65.8208	105.393	106.855	106.219
ENSG00000114302.15	507.458	1.3431	0.268578	5.00077	5.71004e-07	5.31972e-06	PRKAR2A	5576	1.79824	2.17827	3.62757	6.33851	8.11974	4.85677	5.18693	4.06101	6.24851	1.974	1.28499	1.36857
ENSG00000183763.8	295.983	0.82104	0.16422	4.99964	5.7438e-07	5.34819e-06	TRAIP	10293	3.28273	3.54825	3.9961	6.94105	6.53952	5.66766	3.98484	4.58119	4.18438	3.98366	4.66965	4.49057
ENSG00000115091.11	1601.21	0.633037	0.126619	4.99954	5.74687e-07	5.34819e-06	ACTR3	10096	6.14178	7.45102	6.2697	10.7981	9.90858	10.0953	5.29479	5.70605	5.87495	4.6781	4.77789	4.85476
ENSG00000160932.10	2413.1	-1.25628	0.251388	-4.9974	5.81095e-07	5.40488e-06	LY6E	4061	57.5449	48.2963	22.3694	16.2407	16.8742	20.546	42.2446	44.8967	35.3249	82.1801	90.931	85.5356
ENSG00000183474.15	295.804	0.877816	0.175663	4.99714	5.81855e-07	5.409e-06	GTF2H2C	728340	1.45158	1.82226	1.85365	3.59355	3.12326	2.71429	1.85287	2.13885	2.16985	1.9266	1.75599	1.66563
ENSG00000158402.18	217.184	1.06608	0.213342	4.99704	5.82175e-07	5.40904e-06	CDC25C	995	2.09574	3.03983	3.82383	7.41838	5.76038	5.63143	2.79284	2.8879	2.81096	2.56346	2.54898	2.528
ENSG00000004776.12	105.719	-1.80446	0.361192	-4.99585	5.85782e-07	5.43958e-06	HSPB6	126393	7.83987	5.80243	2.12632	1.04239	1.99314	1.46786	4.08473	4.15814	4.36198	1.55801	1.51579	1.88454
ENSG00000101558.13	1776.72	0.72124	0.144463	4.99257	5.95819e-07	5.52978e-06	VAPA	9218	5.20613	6.29413	6.46156	11.3708	9.51331	8.73435	7.69702	7.61218	7.82878	7.51686	6.74727	7.13223
ENSG00000235169.7	31.141	-5.51397	1.1046	-4.99182	5.98119e-07	5.54811e-06	SMIM1	388588	2.64506	1.11249	0.661354	0	0.046696	0.0499621	1.44051	1.22242	1.63716	3.11613	4.28814	3.88534
ENSG00000101856.9	1308.15	0.788463	0.157999	4.99031	6.0281e-07	5.58859e-06	PGRMC1	10857	22.5957	30.3677	29.6342	54.7815	45.4301	42.4975	30.8211	34.0316	35.5748	32.7445	31.2352	30.1501
ENSG00000070010.18	482.721	1.04559	0.209548	4.98973	6.04628e-07	5.60241e-06	UFD1	7353	1.33225	1.48546	2.16185	3.91708	3.75312	2.62435	2.57745	2.54849	2.1108	3.78992	4.13307	3.59985
ENSG00000196872.11	89.2045	-1.91469	0.383785	-4.98898	6.06977e-07	5.62112e-06	KIAA1211L	343990	0.51443	0.31785	0.992326	0.181111	0.0946821	0.21274	1.53905	1.85896	1.84182	1.26367	1.28531	1.57561
ENSG00000228288.6	45.9581	-2.10867	0.422712	-4.98843	6.08708e-07	5.63409e-06	PCAT6	100506696	6.07558	3.79427	2.55208	0.604703	1.3014	0.963987	4.6917	4.22878	2.32099	1.83384	2.33156	1.10626
ENSG00000118515.11	382	1.04315	0.20931	4.98377	6.23582e-07	5.76864e-06	SGK1	6446	1.03078	1.26011	1.41021	3.20477	2.56356	1.86515	2.90411	2.79579	3.46908	1.12006	0.961237	0.962173
ENSG00000213366.12	195.25	-0.963912	0.193439	-4.98302	6.25984e-07	5.78768e-06	GSTM2	2946	1.15808	1.01606	1.0474	0.555936	0.581528	0.512402	1.36256	1.38395	1.02799	1.51544	1.65846	1.37229
ENSG00000104687.12	835.887	1.00858	0.202408	4.98292	6.26319e-07	5.78768e-06	GSR	2936	6.93637	5.84203	10.2524	16.3905	16.4595	13.532	14.1569	14.5909	15.2999	18.0254	14.3229	13.24
ENSG00000181938.13	256.197	1.03714	0.208366	4.97748	6.44188e-07	5.94695e-06	GINS3	64785	1.76535	2.05062	2.01041	4.93732	4.00539	3.01575	2.16393	2.38824	2.38835	2.52343	1.83497	1.82653
ENSG00000101391.20	404.908	1.01162	0.20324	4.97746	6.4425e-07	5.94695e-06	CDK5RAP1	51654	2.41308	2.87315	3.73005	6.88395	6.45735	4.86344	4.47891	4.19008	4.79885	5.52651	4.24507	4.14681
ENSG00000177666.16	2050.55	-0.88411	0.177628	-4.9773	6.4478e-07	5.94863e-06	PNPLA2	57104	41.6351	42.7558	27.724	17.7038	19.7179	23.3172	26.421	24.787	24.1752	24.9966	26.5046	28.9052
ENSG00000198400.11	24.3939	-2.85797	0.574362	-4.97591	6.49416e-07	5.98817e-06	NTRK1	4914	0.26009	0.221494	0.42487	0.0308876	0.051134	0.0437684	0.388289	0.231213	0.520479	0.34792	0.503595	0.425461
ENSG00000077092.18	32.5453	-1.81075	0.36401	-4.97444	6.54352e-07	6.03042e-06	RARB	5915	1.08651	1.23964	1.26289	0.400328	0.313294	0.309422	0.128673	0.172059	0.0953954	0.094601	0.256589	0.0626626
ENSG00000137752.23	164.274	-1.29065	0.259489	-4.97381	6.56512e-07	6.04707e-06	CASP1	834	2.36739	3.20914	2.05875	1.09151	1.07214	0.953792	1.91527	2.68053	2.95646	2.11219	3.62334	3.32022
ENSG00000182195.7	3774.76	-0.914095	0.183787	-4.97366	6.5702e-07	6.04848e-06	LDOC1	23641	197.153	150.034	118.541	71.0566	80.7089	95.3621	161.782	168.43	141.625	169.51	169.922	159.405
ENSG00000132388.12	712.412	0.802225	0.161312	4.97311	6.58858e-07	6.06213e-06	UBE2G1	7326	4.45883	4.7827	6.48678	9.39661	8.73489	9.33535	10.655	10.4522	11.555	7.40986	6.88364	6.52016
ENSG00000170248.13	1046.88	0.766002	0.154042	4.97269	6.60314e-07	6.07226e-06	PDCD6IP	10015	5.33325	6.06354	5.84998	9.04122	9.72977	10.5632	5.23997	4.43987	5.52433	3.75357	2.97162	2.83235
ENSG00000162551.13	15.9911	3.20996	0.645539	4.97253	6.60854e-07	6.07396e-06	ALPL	249	0.0513779	0.0962583	0	0.432529	0.488887	0.396274	0.193353	0.405453	0.335101	0.271387	0.335184	0.269645
ENSG00000148082.9	636.463	0.79533	0.159959	4.97207	6.62412e-07	6.0823e-06	SHC3	53358	2.56737	2.89089	3.21111	5.09512	5.60382	4.35402	2.74154	2.83488	3.16634	2.63007	2.26309	2.12321
ENSG00000101004.14	130.488	-1.12181	0.225624	-4.97205	6.62475e-07	6.0823e-06	NINL	22981	1.28573	1.16428	1.68725	0.656907	0.659915	0.587071	1.16128	0.97053	1.25788	1.4262	1.43089	1.0893
ENSG00000167977.8	1745.78	0.587357	0.118134	4.97194	6.62871e-07	6.08267e-06	KCTD5	54442	18.7771	18.7182	19.137	28.1157	30.2978	26.675	29.4725	33.1691	32.9253	24.8159	25.9516	26.35
ENSG00000165806.19	259.608	1.1379	0.228877	4.97166	6.63811e-07	6.08802e-06	CASP7	840	1.21154	1.58617	2.37255	4.42386	3.81334	3.1884	4.16494	4.04175	4.76976	5.84883	5.07512	4.82632
ENSG00000123815.11	1279	-1.10479	0.222249	-4.97097	6.66185e-07	6.10652e-06	COQ8B	79934	16.8625	13.5987	8.20855	5.41814	5.48732	7.06967	10.6039	10.4027	8.17979	18.6617	19.2622	19.7872
ENSG00000272655.2	57.1261	1.36622	0.274868	4.97047	6.67915e-07	6.11909e-06	NA	NA	1.05024	1.18738	1.21276	2.68084	2.81949	3.41892	1.41246	1.8266	1.24007	2.78743	2.45992	2.64735
ENSG00000130021.13	269.163	1.1378	0.229005	4.96846	6.74851e-07	6.17932e-06	PUDP	8226	1.98318	2.3603	3.13342	6.35641	5.96222	4.16757	4.87181	4.50105	5.8684	5.29909	4.06109	3.76599
ENSG00000198721.12	160.052	1.15938	0.233362	4.96817	6.75861e-07	6.18525e-06	ECI2	10455	1.12465	1.55923	1.21254	3.47703	2.86025	2.36289	1.23511	1.60913	1.34236	1.20934	1.95512	1.58102
ENSG00000141738.13	88.4009	-1.25392	0.252712	-4.96186	6.98213e-07	6.38637e-06	GRB7	2886	2.40523	2.29338	1.46171	0.810446	0.891702	0.874565	0.911054	1.2379	0.980474	1.11816	1.17027	0.982171
ENSG00000115325.13	1500.55	-0.936794	0.188809	-4.96159	6.99168e-07	6.38637e-06	DOK1	1796	35.0806	27.6095	20.431	13.6062	14.6837	15.1167	27.4594	31.2592	23.0183	31.3149	33.0761	30.468
ENSG00000115207.13	781.327	0.70461	0.142014	4.96157	6.99255e-07	6.38637e-06	GTF3C2	2976	4.89489	4.93238	5.73411	8.34915	8.40757	8.62014	7.51333	6.34578	7.29979	7.41728	6.80306	6.10006
ENSG00000178741.11	1734.62	0.703845	0.14186	4.96155	6.99333e-07	6.38637e-06	COX5A	9377	37.2638	49.2329	47.8155	78.6046	70.7526	69.4858	60.2729	63.3398	55.8455	77.5823	74.6669	72.323
ENSG00000185164.14	8454.98	0.825561	0.166408	4.96107	7.01043e-07	6.39856e-06	NOMO2	283820	33.4762	36.041	49.8363	69.4197	76.3885	65.7384	77.3291	78.1996	81.726	75.0459	63.7951	58.7164
ENSG00000073670.13	33.3136	-2.00719	0.404608	-4.96083	7.01927e-07	6.40321e-06	ADAM11	4185	0.59379	0.384313	0.299814	0.122229	0.0840527	0.109917	0.49864	0.511194	0.49643	0.464365	0.360452	0.376392
ENSG00000160214.12	850.703	0.762867	0.153823	4.95939	7.07143e-07	6.44735e-06	RRP1	8568	8.47999	7.41041	6.2831	12.6708	12.722	12.1991	9.47451	11.123	9.12595	11.8198	11.7851	10.1635
ENSG00000134955.11	439.7	0.878008	0.177053	4.959	7.0856e-07	6.45682e-06	SLC37A2	219855	1.37414	1.16609	1.30062	2.25969	2.80391	1.99004	6.9772	6.16534	6.91957	4.22696	3.83405	3.49077
ENSG00000163132.6	165.112	1.20028	0.242105	4.95768	7.13385e-07	6.49623e-06	MSX1	4487	1.21457	1.75217	1.98406	4.01947	4.11858	3.28251	4.66228	6.70109	4.23022	5.8565	5.28559	4.86275
ENSG00000204560.9	990.469	0.71685	0.144596	4.95761	7.13645e-07	6.49623e-06	DHX16	8449	9.2254	8.63002	10.5155	14.6363	16.3053	15.7096	12.9898	13.1331	12.8721	14.6889	12.1446	11.3578
ENSG00000156384.14	72.28	1.50227	0.303112	4.95615	7.19028e-07	6.54173e-06	SFR1	119392	0.71051	1.83701	1.57849	4.77694	3.93359	3.02502	1.72102	1.46271	1.58488	1.28676	1.34151	1.31046
ENSG00000257218.5	332.46	0.95186	0.192124	4.9544	7.25534e-07	6.59741e-06	GATC	283459	2.37575	2.19279	3.05336	5.38551	5.58109	3.79413	4.55406	4.0158	3.97636	3.66455	3.92841	3.78509
ENSG00000179348.11	227.527	0.91326	0.184379	4.95318	7.30119e-07	6.63558e-06	GATA2	2624	1.98646	2.0015	1.60362	3.19846	3.25692	4.06195	2.78563	2.68669	2.46319	2.81057	2.30026	2.27299
ENSG00000135454.13	486.007	0.928828	0.187573	4.95182	7.35207e-07	6.67688e-06	B4GALNT1	2583	2.55462	2.61009	1.67134	3.63139	4.73701	4.62761	2.9324	2.70242	2.80147	3.2703	2.95589	2.90918
ENSG00000158435.7	854.511	0.94424	0.190688	4.95176	7.35446e-07	6.67688e-06	CNOT11	55571	7.78197	10.0085	13.3463	21.2815	20.8669	17.8269	17.7388	18.494	19.7298	16.0894	13.1515	12.5976
ENSG00000141030.12	606.097	1.00398	0.202777	4.95113	7.37835e-07	6.69501e-06	COPS3	8533	6.37257	9.51679	8.97667	20.2849	17.1768	12.4288	10.0858	10.191	11.3848	9.61743	9.76085	8.10158
ENSG00000103226.17	4315.51	0.84291	0.170253	4.95092	7.38636e-07	6.69872e-06	NOMO3	408050	13.7365	14.9669	20.6498	27.834	32.4768	28.2331	31.5129	31.8731	34.6843	32.3082	27.8097	25.1641
ENSG00000110713.15	1523.83	0.860225	0.173764	4.95053	7.40099e-07	6.70842e-06	NUP98	4928	5.53192	6.54584	6.98134	9.68064	11.3922	13.5364	8.52737	6.73779	9.18633	5.87314	5.00403	5.75943
ENSG00000143158.10	237.586	1.00183	0.202443	4.94868	7.47196e-07	6.76916e-06	MPC2	25874	2.17937	2.64647	2.96676	5.95758	5.32411	4.35175	3.91448	4.83973	4.77764	6.14421	6.29588	7.94301
ENSG00000164611.12	2111.61	1.07332	0.216905	4.94834	7.48506e-07	6.77743e-06	PTTG1	9232	30.52	50.0868	38.6562	82.0557	68.1829	100.75	33.0053	34.3647	22.2754	54.0623	66.7102	65.4251
ENSG00000185627.17	3152.52	1.00015	0.202168	4.94712	7.53214e-07	6.81645e-06	PSMD13	5719	16.0424	17.3758	26.8061	48.1605	40.9688	31.3659	31.8	34.1826	30.5021	43.7878	40.309	46.0217
ENSG00000162148.10	33.2008	-1.75191	0.354318	-4.94445	7.63584e-07	6.90663e-06	PPP1R32	220004	1.18016	0.844225	0.928872	0.298992	0.278425	0.297899	0.748791	0.86139	0.839706	0.825775	0.716399	0.699817
ENSG00000160781.15	18.5514	-3.28024	0.664224	-4.93846	7.87401e-07	7.11829e-06	PAQR6	79957	0.570086	0.23735	1.36241	0.0551646	0.0913242	0.0781694	0.433422	0.565077	0.454454	0.358487	0.170159	0.308695
ENSG00000125991.19	9642.23	-0.827299	0.167585	-4.93659	7.94989e-07	7.18308e-06	ERGIC3	51614	95.312	79.1266	59.9658	43.1181	43.3846	45.5946	68.6369	75.8185	60.2879	131.472	138.891	146.225
ENSG00000184898.6	59.6717	-1.41081	0.285859	-4.93532	8.00198e-07	7.22632e-06	RBM43	375287	0.840646	0.85908	1.2484	0.380316	0.377765	0.353664	0.773172	0.865309	0.63018	0.593157	0.452485	0.417456
ENSG00000135842.16	381.845	0.961703	0.194922	4.93378	8.06525e-07	7.27884e-06	NIBAN1	116496	1.5624	2.48352	1.78357	3.15527	4.03869	4.16176	1.75513	1.71588	2.02204	1.97735	1.72086	1.71562
ENSG00000168394.10	1761.26	0.719647	0.145864	4.9337	8.06865e-07	7.27884e-06	TAP1	6890	11.2152	9.65251	9.6289	15.7823	17.6713	16.7521	15.8406	15.7937	16.3099	39.8914	38.4505	29.97
ENSG00000072840.12	2537.57	-1.16427	0.236061	-4.93206	8.13679e-07	7.33643e-06	EVC	2121	18.1481	13.3562	26.1859	6.06099	10.1024	9.58211	31.7889	29.4336	37.0256	14.0832	11.131	11.7566
ENSG00000092820.17	5910.69	0.743545	0.150786	4.93114	8.17518e-07	7.36716e-06	EZR	7430	75.3513	90.1171	90.4676	148.704	148	131.824	77.3068	97.6741	93.5587	52.2378	42.5945	41.4873
ENSG00000161526.14	1355.19	0.667177	0.135305	4.93092	8.18412e-07	7.37132e-06	SAP30BP	29115	6.69571	6.10895	6.85773	11.1525	10.4042	9.66766	8.12527	9.72594	8.30566	8.62224	7.73729	7.5512
ENSG00000125864.13	140.496	-1.38521	0.281009	-4.92941	8.24794e-07	7.42488e-06	BFSP1	631	1.91527	1.83722	3.80449	0.934072	1.08686	0.879249	1.82424	2.08186	1.57398	3.26049	3.75733	2.79154
ENSG00000136718.9	1570.52	0.801378	0.162619	4.92794	8.31025e-07	7.47703e-06	IMP4	92856	16.379	14.4812	11.3734	23.8938	25.1642	24.5047	21.0547	22.9553	17.2639	23.7176	23.6323	26.1154
ENSG00000100228.12	312.272	-0.893356	0.181341	-4.92639	8.37607e-07	7.53228e-06	RAB36	9609	6.14412	4.90989	4.95692	2.3369	2.93949	3.34239	4.63309	4.03986	3.99919	3.46305	3.14702	2.91906
ENSG00000163918.10	211.995	0.946068	0.192047	4.92622	8.38337e-07	7.53489e-06	RFC4	5984	2.62902	3.71831	2.96133	6.70413	5.87135	5.3596	3.50961	2.93608	2.85786	2.27559	2.11673	2.62815
ENSG00000172318.5	40.9632	2.21785	0.450236	4.92597	8.39424e-07	7.54069e-06	B3GALT1	8708	0.0707665	0.284107	0.0908291	0.783578	0.47224	0.814046	0.332035	0.53071	0.771462	0.251743	0.244415	0.306975
ENSG00000163866.8	588.957	0.842938	0.171196	4.92383	8.48666e-07	7.6197e-06	SMIM12	113444	2.30407	2.12856	3.13477	4.68942	4.09086	4.81292	3.9588	3.7999	3.31897	4.38022	4.24272	3.97272
ENSG00000242485.5	1602.4	0.854909	0.173709	4.92149	8.58879e-07	7.70734e-06	MRPL20	55052	16.7903	18.0992	16.4145	35.4865	29.0009	28.294	26.5796	33.254	23.4744	34.9573	44.8276	46.823
ENSG00000185614.4	275.107	-1.07814	0.219214	-4.9182	8.7343e-07	7.83381e-06	INKA1	389119	15.6969	11.5965	10.2729	4.873	5.39715	7.51622	21.6506	23.0383	17.1009	14.8527	15.5061	15.4257
ENSG00000162576.16	7679.94	-1.07956	0.219548	-4.91721	8.77854e-07	7.86935e-06	MXRA8	54587	149.389	153.808	80.0713	53.9994	62.8615	64.4817	58.6055	62.8288	50.6467	157.103	190.239	221.942
ENSG00000133028.10	341.82	1.00115	0.203608	4.91704	8.78648e-07	7.87234e-06	SCO1	6341	0.810473	1.17892	1.50075	2.5296	2.39941	2.07335	1.92203	1.98458	2.23101	1.396	1.25183	1.30212
ENSG00000213719.8	17954.5	0.677975	0.137888	4.91687	8.79411e-07	7.87504e-06	CLIC1	1192	346.059	332.3	267.534	527.539	477.365	508.349	348.489	370.978	312.957	683.782	752.52	766.565
ENSG00000137713.15	242.234	0.882267	0.1795	4.91514	8.87172e-07	7.94038e-06	PPP2R1B	5519	1.49436	1.70137	1.54603	3.35031	2.65166	2.73783	1.64388	1.30944	1.79937	1.29244	1.27046	1.4048
ENSG00000174840.8	253.744	0.836053	0.170139	4.91394	8.92621e-07	7.98496e-06	PDE12	201626	1.27205	1.35876	1.23643	2.1655	2.26549	2.47189	1.48873	1.46341	1.77383	0.723169	0.536754	0.712054
ENSG00000068903.19	1665.74	-0.761604	0.155022	-4.91288	8.97488e-07	8.02429e-06	SIRT2	22933	17.6982	13.7501	13.8067	8.16416	8.05928	10.4686	14.7086	14.8618	13.5751	16.6984	17.1558	15.8934
ENSG00000100147.13	87.372	1.13336	0.230716	4.91237	8.99843e-07	8.04114e-06	CCDC134	79879	1.74363	2.12718	1.75535	3.84923	4.20925	4.27848	2.6636	2.42086	2.41994	5.04874	5.92882	5.9284
ENSG00000196388.8	69.5783	-1.38696	0.282408	-4.91119	9.05243e-07	8.08516e-06	INCA1	388324	3.68078	2.51613	3.43972	1.06852	1.11872	1.50388	2.45049	2.73064	2.27094	2.96517	1.98518	1.86465
ENSG00000136709.11	614.735	0.685717	0.139691	4.9088	9.16334e-07	8.17994e-06	WDR33	55339	1.56471	1.75032	1.86654	2.54082	3.03403	2.76568	2.29839	2.11598	2.36707	1.88703	1.92341	1.85506
ENSG00000184939.15	169.285	-1.01975	0.207773	-4.90802	9.20017e-07	8.20853e-06	ZFP90	146198	1.7692	1.96679	2.20054	1.0485	1.11132	0.767785	1.20555	1.05035	1.50106	0.772769	0.709937	0.759552
ENSG00000177728.16	2375.75	-0.966745	0.197078	-4.90539	9.324e-07	8.31467e-06	TMEM94	9772	18.9496	14.4332	12.4942	6.24561	7.14961	10.0776	14.8705	12.9857	12.5529	17.8017	17.6646	20.0423
ENSG00000198160.14	200.683	-1.21881	0.248572	-4.90322	9.42779e-07	8.40284e-06	MIER1	57708	2.39032	2.57156	1.34225	0.889061	0.883097	0.933342	0.73473	0.685594	0.870867	0.923002	1.2398	1.47712
ENSG00000179010.14	4134.1	0.841152	0.171568	4.90274	9.45105e-07	8.41918e-06	MRFAP1	93621	47.0366	53.3836	69.4223	112.705	99.1129	92.5091	80.528	95.8547	94.901	81.628	67.6622	64.3073
ENSG00000058453.16	293.362	-0.879545	0.17948	-4.90052	9.55836e-07	8.51033e-06	CROCC	9696	2.67038	2.09367	2.25697	1.18808	1.22531	1.40235	1.72194	1.70302	1.28356	1.55072	1.75773	1.51465
ENSG00000239672.7	128.067	1.37089	0.279751	4.90041	9.56389e-07	8.51081e-06	NME1	4830	0.689034	1.03836	0.844179	2.70032	2.13799	1.81616	2.07549	2.11233	1.27495	1.94978	3.10409	3.2007
ENSG00000215784.5	83.9749	1.33209	0.271895	4.89929	9.61858e-07	8.55502e-06	FAM72D	728833	0.966792	1.83144	1.29854	3.81692	3.02933	3.47984	1.49946	1.0615	1.59744	1.06999	0.766764	1.15977
ENSG00000235162.8	3586.78	0.99196	0.202477	4.89912	9.62692e-07	8.55799e-06	C12orf75	387882	40.1388	61.3005	39.2038	100.206	86.0521	93.4515	54.7989	74.1294	58.3523	57.4026	70.9344	84.3684
ENSG00000135597.18	321.446	0.851843	0.173897	4.89855	9.65471e-07	8.57823e-06	REPS1	85021	1.1531	1.31632	1.64271	2.69504	2.49602	2.2437	1.85507	2.07022	2.23525	0.940945	0.975581	0.995222
ENSG00000007047.14	1434.7	-0.749484	0.153077	-4.89613	9.77433e-07	8.67629e-06	MARK4	57787	13.6622	11.3586	10.1434	6.10046	7.0483	7.76288	13.9036	12.1551	12.0969	12.9116	12.7681	12.6116
ENSG00000162377.5	164.476	1.13792	0.232413	4.89611	9.77524e-07	8.67629e-06	COA7	65260	1.10043	1.30883	1.83801	3.42423	3.24082	2.7122	1.7259	1.87089	2.28626	1.98732	1.42349	1.40444
ENSG00000147576.15	10.026	-4.52468	0.924266	-4.89543	9.8092e-07	8.7019e-06	ADHFE1	137872	0.247189	0.270152	0.605695	0.0119597	0	0.0381311	0.0845693	0.113085	0.0268706	0.07772	0.0632407	0.10811
ENSG00000138764.14	233.66	-1.03787	0.212026	-4.89503	9.82918e-07	8.71511e-06	CCNG2	901	1.93694	1.93715	3.08527	1.12857	1.06138	1.20579	1.83237	1.44743	1.84104	1.27175	1.17449	1.34111
ENSG00000167232.13	64.9403	-1.50012	0.306476	-4.89474	9.8437e-07	8.72345e-06	ZNF91	7644	0.624095	0.644952	0.36815	0.181172	0.154249	0.242972	0.233853	0.214135	0.164759	0.257896	0.382063	0.37879
ENSG00000275074.1	434.116	-1.35576	0.277079	-4.89304	9.92914e-07	8.79319e-06	NUDT18	79873	15.9538	16.0439	7.59322	4.34186	5.20064	5.91726	10.0835	15.2445	8.77962	16.9293	21.6084	24.5714
ENSG00000198624.12	191.432	1.1786	0.240877	4.89297	9.93269e-07	8.79319e-06	CCDC69	26112	0.391932	0.695651	0.808725	1.19465	1.54352	1.58466	2.07485	2.3038	2.75473	3.51398	3.38416	3.36383
ENSG00000107821.14	60.2822	-1.29492	0.264761	-4.8909	1.00374e-06	8.88132e-06	KAZALD1	81621	1.16878	1.10823	1.19911	0.434461	0.443877	0.540885	1.03868	0.938984	0.794851	0.790537	0.98458	0.833553
ENSG00000152253.8	353.299	1.23172	0.251857	4.89053	1.00566e-06	8.89362e-06	SPC25	57405	6.07008	11.6345	5.16352	20.3903	16.9384	16.3367	5.254	5.6435	5.58284	6.96567	9.7257	8.49391
ENSG00000103194.15	1224.48	0.828815	0.169496	4.88989	1.00892e-06	8.91785e-06	USP10	9100	8.25707	9.0257	11.9161	17.1878	18.7639	15.9411	15.4314	12.9523	15.2644	8.96769	7.46497	7.20103
ENSG00000223705.9	355.515	-0.871113	0.178166	-4.88933	1.01182e-06	8.93886e-06	NSUN5P1	155400	6.07678	4.37194	6.27181	3.03208	2.90088	3.21251	3.95706	3.95751	3.16588	2.88912	2.68039	2.89459
ENSG00000167740.9	366.656	-0.970541	0.198517	-4.88895	1.01377e-06	8.95146e-06	CYB5D2	124936	7.38717	5.99149	10.3517	3.67916	4.45071	3.99747	7.75154	8.04117	8.12768	15.3873	14.2379	14.0941
ENSG00000094631.18	1167.76	-0.859226	0.175769	-4.88838	1.0167e-06	8.97267e-06	HDAC6	10013	7.86414	6.94988	7.57862	3.32533	3.81216	5.20951	5.9445	5.05038	4.92598	6.73481	6.1042	5.5791
ENSG00000168040.4	1168.27	0.690953	0.14139	4.88686	1.02457e-06	9.03748e-06	FADD	8772	21.3991	24.3959	20.2428	36.493	37.0467	33.0359	27.7055	32.7956	27.6679	39.736	44.3131	46.0244
ENSG00000074964.16	825.954	-0.851009	0.174166	-4.8862	1.02799e-06	9.06294e-06	ARHGEF10L	55160	8.22831	5.68381	5.68218	3.22439	3.55608	4.0792	5.93673	6.00814	5.51712	6.06986	5.84766	5.24555
ENSG00000141756.18	11222.9	-0.665317	0.136233	-4.88368	1.04123e-06	9.17498e-06	FKBP10	60681	151.022	116.037	120.507	77.449	86.9065	80.0123	161.623	173.28	155.781	173.56	165.53	155.992
ENSG00000051180.16	223.653	1.06732	0.218679	4.88074	1.05688e-06	9.30809e-06	RAD51	5888	2.24859	3.97525	3.24511	6.72879	7.59041	5.53939	3.45315	4.05483	3.1427	1.70316	1.9075	1.63518
ENSG00000068654.15	1191.73	0.925998	0.189731	4.88059	1.05767e-06	9.3102e-06	POLR1A	25885	2.81506	2.53358	3.64959	4.4255	6.53111	6.14881	5.98582	5.13657	6.08584	3.97109	3.85051	3.16162
ENSG00000172409.5	248.453	1.11192	0.227835	4.88037	1.05889e-06	9.31619e-06	CLP1	10978	2.1757	2.5563	3.9005	6.95293	6.04499	5.71693	4.40938	5.3521	5.64615	4.90446	3.46007	3.67029
ENSG00000084623.11	3248	0.890121	0.182393	4.88024	1.05955e-06	9.31717e-06	EIF3I	8668	58.3641	66.3355	97.9987	151.628	141.159	120.058	100.441	100.209	97.2015	80.6937	74.6515	70.9763
ENSG00000167112.9	744.511	0.791161	0.162131	4.87977	1.06208e-06	9.33226e-06	TRUB2	26995	3.30427	3.04807	4.47747	6.31911	6.76401	5.68075	6.61884	6.80241	6.45717	8.35569	8.58589	8.45335
ENSG00000108830.9	26.4758	-2.63205	0.539385	-4.87972	1.06236e-06	9.33226e-06	RND2	8153	0.496877	0.387882	0.231907	0.0515148	0.0307015	0.0985468	0.267133	0.219195	0.0925934	0.482068	0.749104	0.638631
ENSG00000140905.10	138.696	1.37	0.280821	4.87854	1.06876e-06	9.38362e-06	GCSH	2653	1.26048	0.60351	1.02953	3.34201	1.93845	2.19069	2.12746	1.57137	1.72646	2.94858	2.25737	2.23662
ENSG00000101310.14	808.666	0.995093	0.20398	4.87839	1.06955e-06	9.3842e-06	SEC23B	10483	5.80131	6.21083	9.13307	15.5566	15.3309	11.2935	9.35675	9.62003	10.6278	12.065	9.70277	8.61784
ENSG00000144136.10	3747.18	0.876423	0.179657	4.87832	1.06992e-06	9.3842e-06	SLC20A1	6574	17.9877	24.5576	28.2149	43.6828	43.7971	42.4505	37.199	35.5577	44.5916	37.6789	28.9903	29.1293
ENSG00000259479.6	54.6846	1.53333	0.314329	4.87811	1.07106e-06	9.38939e-06	SORD2P	653381	0.422546	0.494784	0.517688	1.85528	1.29456	1.01031	1.03001	1.48605	1.22296	0.817057	0.74997	0.613809
ENSG00000122687.17	476.321	1.00987	0.207031	4.87788	1.0723e-06	9.39545e-06	MRM2	29960	4.83641	5.63354	7.73777	14.9549	11.5483	10.2101	8.31043	8.67006	8.719	8.8983	7.23637	6.43736
ENSG00000118503.14	70.0692	1.5012	0.307994	4.87412	1.09294e-06	9.57129e-06	TNFAIP3	7128	0.305867	0.382035	0.499649	1.22533	1.35822	0.792667	0.586008	0.734627	1.01742	0.611635	0.44604	0.584777
ENSG00000185222.8	1167.35	-1.18396	0.242913	-4.87402	1.09349e-06	9.57129e-06	TCEAL9	51186	91.3593	97.4288	46.9321	36.6412	31.612	35.4697	35.4346	41.7733	41.2562	51.4324	83.092	78.8975
ENSG00000019485.13	359.997	-0.857269	0.175973	-4.8716	1.10698e-06	9.6844e-06	PRDM11	56981	1.82126	1.30813	1.71688	0.807536	0.968295	0.899253	1.62662	1.54006	1.37702	1.37571	1.32271	1.14253
ENSG00000120948.16	392.119	0.709687	0.145737	4.86964	1.118e-06	9.77576e-06	TARDBP	23435	3.07918	3.05135	2.96534	5.24504	4.55679	5.07179	2.78601	2.45354	2.58924	2.66919	2.91021	2.40402
ENSG00000171723.15	126.717	1.07667	0.22112	4.86916	1.12075e-06	9.79276e-06	GPHN	10243	0.677264	0.513976	0.742232	1.50815	1.41646	1.15847	1.60142	1.36779	1.66907	0.863628	0.799457	0.674898
ENSG00000134375.10	414.086	0.777916	0.159766	4.8691	1.12109e-06	9.79276e-06	TIMM17A	10440	4.04594	4.66897	4.58577	8.61741	7.72266	6.47186	5.58198	5.96026	5.75102	6.13928	7.03762	6.01745
ENSG00000124191.17	444.153	-1.0157	0.208616	-4.86878	1.12291e-06	9.80361e-06	TOX2	84969	9.52301	7.52884	5.72922	3.284	3.27579	4.70279	5.10027	5.60842	4.45516	12.2982	11.4051	11.9677
ENSG00000114251.14	1038.81	0.829906	0.170473	4.86827	1.12582e-06	9.824e-06	WNT5A	7474	5.38857	6.95872	5.26558	9.80405	10.9066	10.5934	8.05306	6.71476	9.62421	4.64933	3.95949	4.58034
ENSG00000116478.11	1019.91	0.935653	0.192203	4.86805	1.12703e-06	9.82958e-06	HDAC1	3065	8.91433	10.0062	15.1988	23.392	22.1447	19.7727	11.2034	11.0217	13.3616	8.50155	7.65974	7.3363
ENSG00000136153.19	582.747	-0.80833	0.166052	-4.86792	1.12777e-06	9.83097e-06	LMO7	4008	3.99666	3.86818	3.42833	2.04156	2.07438	2.33227	1.76223	1.57177	1.85861	0.7871	0.515836	0.745767
ENSG00000151014.5	103.67	1.25253	0.25735	4.86702	1.13291e-06	9.8708e-06	NOCT	25819	1.17227	0.924756	1.46142	2.91947	3.52256	2.05579	2.99741	3.53532	3.50101	1.02427	1.16019	1.22586
ENSG00000122176.10	74.0209	-1.36383	0.280308	-4.86548	1.1418e-06	9.94315e-06	FMOD	2331	2.17815	1.28255	2.32549	0.718123	0.726764	0.806397	1.37329	1.10501	1.61345	0.493088	0.609002	0.542415
ENSG00000130787.13	1083.41	-0.897238	0.184477	-4.86369	1.15216e-06	1.00282e-05	HIP1R	9026	12.2255	9.03423	9.60049	4.52782	5.04944	6.9932	7.92614	8.79247	7.37078	7.99415	7.50494	6.93979
ENSG00000104980.7	687.225	0.620146	0.127586	4.86062	1.17019e-06	1.01756e-05	TIMM44	10469	6.51097	6.12888	6.54854	10.1203	9.93397	9.43915	8.17492	8.52389	8.58603	4.43615	3.79648	4.39582
ENSG00000185246.17	54.5415	-1.36343	0.280507	-4.8606	1.17028e-06	1.01756e-05	PRPF39	55015	1.19034	0.997694	0.989296	0.427391	0.3342	0.473546	0.471544	0.333185	0.398401	0.3782	0.312549	0.504944
ENSG00000117407.16	28.2923	-2.03987	0.41973	-4.85996	1.17411e-06	1.02037e-05	ARTN	9048	1.33685	0.907477	0.822886	0.134985	0.201119	0.412441	0.397711	0.45869	0.34119	0.460531	0.624555	0.457575
ENSG00000131828.13	780.823	0.864264	0.177849	4.85953	1.17665e-06	1.02206e-05	PDHA1	5160	5.44435	6.27042	8.76255	13.5056	12.6614	11.1495	8.43481	9.41484	8.95961	7.8879	7.0201	7.5279
ENSG00000165125.19	16.1399	3.42855	0.705576	4.85922	1.17851e-06	1.02315e-05	TRPV6	55503	0.00431847	0.020227	0.00352722	0.0865009	0.119542	0.0919302	0.0132971	0.0311162	0.0126748	0.195522	0.104407	0.150557
ENSG00000022267.16	179.405	-1.46028	0.300534	-4.85894	1.18015e-06	1.02406e-05	FHL1	2273	1.26233	0.892913	2.35666	0.568369	0.675982	0.397397	2.1858	2.6164	2.48677	1.83705	1.57192	1.57417
ENSG00000132383.11	1369.2	0.830513	0.170967	4.85775	1.18727e-06	1.02972e-05	RPA1	6117	8.7955	11.0239	12.2771	19.7622	20.7409	16.5938	12.9637	12.4993	15.0266	9.27631	7.29767	7.29748
ENSG00000105290.11	3829.16	-0.929137	0.191364	-4.85533	1.20184e-06	1.04182e-05	APLP1	333	50.1314	49.97	31.7077	19.8115	22.274	27.1303	53.9112	61.2731	49.3626	85.8088	91.9485	101.765
ENSG00000166546.13	78.2334	-1.571	0.323703	-4.85322	1.21472e-06	1.05245e-05	BEAN1	146227	0.314053	0.241894	0.273612	0.0729348	0.0905569	0.116269	0.21489	0.301716	0.252629	1.54829	1.48642	1.61684
ENSG00000160049.11	640.912	0.974537	0.200866	4.85167	1.22426e-06	1.06018e-05	DFFA	1676	2.87741	2.87759	4.52889	7.30774	7.37308	5.5495	4.85296	4.73091	5.28018	5.37831	4.73625	4.11936
ENSG00000157895.11	448.119	0.917808	0.189203	4.85092	1.2289e-06	1.06365e-05	C12orf43	64897	1.89552	2.37279	3.15808	5.11306	4.87561	4.06773	5.01872	4.74833	4.74284	3.12336	3.14787	2.68828
ENSG00000145526.11	56.2244	-1.50323	0.31003	-4.84867	1.24289e-06	1.07496e-05	CDH18	1016	0.838311	0.815124	1.14408	0.323451	0.302922	0.363396	0.740613	0.436914	0.654047	0.384356	0.464239	0.668306
ENSG00000126458.3	5620.24	-1.40443	0.289656	-4.84862	1.24321e-06	1.07496e-05	RRAS	6237	461.083	442.366	155.92	121.594	121.662	156.921	215.023	230.907	166.696	246.577	331.298	334.115
ENSG00000214655.10	1779.44	-0.824631	0.170107	-4.84772	1.24891e-06	1.07911e-05	ZSWIM8	23053	15.9615	12.4228	12.1273	5.94939	8.43571	8.48635	11.2783	10.0512	11.194	14.5487	14.2387	13.1154
ENSG00000099260.10	80.3817	1.36022	0.280594	4.84766	1.24928e-06	1.07911e-05	PALMD	54873	0.149921	0.146293	0.117349	0.32097	0.41068	0.323772	0.391097	0.315068	0.317793	1.202	1.17943	1.13106
ENSG00000106591.3	433.624	1.04174	0.214947	4.84647	1.25675e-06	1.08501e-05	MRPL32	64983	3.08928	3.87679	4.93938	9.518	8.68521	6.33899	4.92065	6.38983	4.81869	7.24089	8.80766	6.94859
ENSG00000183155.4	236.535	1.03267	0.213259	4.8423	1.28342e-06	1.10747e-05	RABIF	5877	2.64906	2.99772	4.67357	7.62245	6.89301	6.66901	4.72005	4.86457	5.28704	3.83803	4.75769	4.98124
ENSG00000157613.10	9987.94	-1.04844	0.216619	-4.84003	1.29819e-06	1.11966e-05	CREB3L1	90993	165.591	147.676	84.1451	53.703	61.2548	77.1807	159.824	142.901	136.258	154.598	160.931	179.787
ENSG00000198830.10	11446.1	0.769379	0.158975	4.83963	1.30079e-06	1.12133e-05	HMGN2	3151	163.914	177.699	246.438	353.196	313.256	335.983	241.317	229.591	227.695	188.182	164.348	168.231
ENSG00000153234.13	46.2864	-1.54891	0.320069	-4.83929	1.30302e-06	1.12269e-05	NR4A2	4929	0.778892	0.583713	0.752813	0.271331	0.269511	0.180226	0.279801	0.240523	0.215906	1.27835	1.24046	1.09496
ENSG00000134470.20	102.593	1.13292	0.234153	4.83836	1.30917e-06	1.12742e-05	IL15RA	3601	0.878608	1.12838	0.821797	2.24614	1.85106	2.09857	1.19267	0.802276	1.10913	1.97294	1.5336	1.75309
ENSG00000186185.13	903.965	0.835957	0.17288	4.83548	1.32823e-06	1.14326e-05	KIF18B	146909	8.76181	10.1975	7.87027	14.1339	14.8908	18.8607	8.9361	8.24452	9.71931	7.0499	5.64225	5.30014
ENSG00000126561.16	29.6942	-1.91551	0.396175	-4.835	1.33145e-06	1.14497e-05	STAT5A	6776	0.447495	0.377279	0.402054	0.116916	0.108389	0.0994032	0.238834	0.156612	0.253926	0.395084	0.381241	0.201306
ENSG00000167371.17	55.7538	-1.57196	0.325122	-4.83498	1.33157e-06	1.14497e-05	PRRT2	112476	1.76916	0.860766	1.61303	0.358313	0.474545	0.596591	0.68973	0.564672	0.630618	0.434653	0.505252	0.647794
ENSG00000005194.14	1693.33	0.664261	0.1374	4.83451	1.33471e-06	1.1471e-05	CIAPIN1	57019	14.808	14.5041	18.0044	26.3546	25.3526	23.309	24.2664	26.6327	22.7862	32.7746	32.8797	35.5517
ENSG00000108641.14	991.618	-1.43819	0.297645	-4.83188	1.35249e-06	1.1618e-05	B9D1	27077	24.2867	25.6	8.44348	6.50703	6.29894	8.71536	10.8953	12.1309	10.2567	15.9379	20.2004	24.1398
ENSG00000186654.20	16.5063	-3.42823	0.709621	-4.83108	1.35795e-06	1.1659e-05	PRR5	55615	0.304256	0.20227	0.152312	0.0256425	0.0169803	0.018168	0.221618	0.292977	0.192043	0.111092	0.124294	0.275948
ENSG00000131242.17	16.2331	-3.49967	0.72458	-4.82993	1.36579e-06	1.17204e-05	RAB11FIP4	84440	0.0703018	0.0376323	0.191403	0.00583096	0.0144796	0.00619695	0.0927717	0.041351	0.0720544	0.0378925	0.0423955	0.0376493
ENSG00000198715.11	980.997	-0.79636	0.164888	-4.82971	1.36733e-06	1.17277e-05	GLMP	112770	18.5012	13.6483	14.0934	7.40374	9.1252	10.093	14.101	13.1185	12.8315	21.2101	20.3776	19.5723
ENSG00000029153.14	265.863	0.956214	0.198033	4.82855	1.37528e-06	1.179e-05	ARNTL2	56938	1.78469	2.23833	1.59623	3.77005	3.84045	3.28316	1.30947	1.22217	1.81097	0.909868	0.755642	0.92891
ENSG00000173535.13	33.6817	-2.16826	0.44907	-4.82834	1.37677e-06	1.17968e-05	TNFRSF10C	8794	0.843583	0.569709	0.400592	0.102512	0.135765	0.163419	0.563795	0.868331	0.710152	1.13249	1.2874	1.12522
ENSG00000276045.2	1510.71	0.930289	0.192697	4.82773	1.38096e-06	1.18268e-05	ORAI1	84876	19.3515	19.9833	11.4918	31.0888	32.9481	32.7452	35.1437	41.6195	31.9177	50.3789	50.4814	54.2033
ENSG00000075399.13	1054.3	-1.12906	0.233876	-4.8276	1.38191e-06	1.1829e-05	VPS9D1	9605	26.0343	21.6861	11.8652	8.54325	8.29101	10.4004	17.5621	20.0251	14.8149	16.0179	15.8252	18.3648
ENSG00000197568.13	205.591	-1.03288	0.214007	-4.82639	1.39027e-06	1.18946e-05	HHLA3	11147	8.80772	7.61915	5.74826	3.37651	3.46322	3.97849	11.6785	12.493	9.73015	13.0699	10.6253	13.0334
ENSG00000064961.18	3189.92	-0.998864	0.206988	-4.8257	1.39512e-06	1.19302e-05	HMG20B	10362	59.856	44.1265	34.2975	20.7558	20.2701	28.1633	36.7127	42.9621	30.8277	59.756	64.6528	67.0154
ENSG00000115211.15	541.657	0.761159	0.157737	4.82549	1.39658e-06	1.19366e-05	EIF2B4	8890	3.91464	3.34195	4.43381	7.10393	6.69762	6.02379	4.16632	4.76392	3.79212	6.0571	6.17192	5.99653
ENSG00000136527.17	1307.66	0.823918	0.170749	4.82533	1.39774e-06	1.19406e-05	TRA2B	6434	3.93377	5.09509	4.85346	9.64884	8.50154	6.42726	5.26807	5.98593	6.0875	4.13067	4.44321	4.05987
[truncated: 22,760 more rows]

## Sheet: Fig. 3a down
ensembl_id	log2FC_siLPAR_lpa_18h_vs_sictrl_lpa_18h	padj_siLPAR_lpa_18h_vs_sictrl_lpa_18h	symbol	entrez	ctrl_a	ctrl_b	ctrl_c	ctrl_lpa_18h_a	ctrl_lpa_18h_b	ctrl_lpa_18h_c	siLPAR_lpa18h_a	siLPAR_lpa18h_b	siLPAR_lpa18h_c	siYT_lpa18h_a	siYT_lpa18h_b	siYT_lpa18h_c
ENSG00000181444.12	4.29663	1.19245e-78	ZNF467	168544	35.4128	25.372	31.7306	2.88492	2.9483	5.15505	63.2148	61.1973	64.1355	52.0575	55.4044	56.7476
ENSG00000196839.12	2.92782	2.4221e-74	ADA	100	51.4755	38.0413	70.6595	27.2458	29.8277	29.3849	172.196	206.964	196.525	225.029	224.156	213.498
ENSG00000110881.11	3.77382	6.23533e-74	ASIC1	41	75.0369	42.9181	88.6459	6.33064	8.86941	9.17989	92.6093	98.456	100.883	107.796	93.0845	94.1627
ENSG00000198121.13	-3.67763	3.9199e-73	LPAR1	1902	27.1477	27.5216	50.2194	52.4686	50.7026	40.5924	3.39297	3.1889	3.20869	20.1987	17.1955	15.167
ENSG00000103485.17	4.18287	3.44177e-72	QPRT	23475	13.4103	9.35933	19.5823	1.80472	2.37133	1.8725	32.1095	34.6951	28.8022	16.3178	16.2291	14.7578
ENSG00000080573.6	7.73926	4.13969e-63	COL5A3	50509	0.383061	0.117896	0.199773	0.129833	0.0852978	0.0673544	15.5654	17.446	20.1381	2.67422	2.33127	3.26249
ENSG00000173852.14	-2.70556	2.27219e-54	DPY19L1	23333	18.3964	20.8309	24.009	27.0813	24.4638	26.2878	3.51628	2.87865	4.07832	14.9072	10.1892	12.8816
ENSG00000145703.15	5.2048	5.62735e-53	IQGAP2	10788	1.30853	1.15785	2.80551	0.221754	0.200321	0.191735	6.57572	6.04805	7.20506	3.91756	3.69045	3.85655
ENSG00000074181.8	5.34704	1.57721e-50	NOTCH3	4854	1.37623	0.833015	0.829374	0.20213	0.245161	0.161324	7.85292	5.60074	8.29224	2.79363	2.24711	3.5892
ENSG00000090661.11	3.31788	1.23817e-49	CERS4	79603	9.76763	8.56118	10.8524	1.11553	1.24117	1.26943	9.3282	11.49	10.819	8.00487	7.53304	8.0002
ENSG00000020181.17	3.38025	2.52303e-48	ADGRA2	25960	7.50687	6.49922	14.2594	1.75829	3.05778	2.70429	22.399	20.7645	25.5583	7.82663	6.93943	7.36528
ENSG00000117266.15	3.7484	3.08026e-47	CDK18	5129	15.8137	9.3975	12.7216	0.94082	1.13787	1.64171	15.8104	13.1854	14.6065	7.05347	5.82462	7.63148
ENSG00000197457.9	2.51448	2.21815e-46	STMN3	50861	30.4636	28.0839	28.0683	11.369	15.0017	15.3947	68.6141	64.652	75.898	60.2219	52.2797	49.2415
ENSG00000130203.9	3.25752	1.50897e-45	APOE	348	19.6032	11.8649	22.3616	7.59977	7.16087	8.16184	53.0553	80.4216	57.6502	38.9754	40.4068	43.1569
ENSG00000164125.15	3.56733	1.50897e-45	GASK1B	51313	6.59905	4.83067	6.76895	0.500467	0.748926	0.826972	6.82625	6.17745	8.64484	1.99118	1.59108	2.2894
ENSG00000142303.13	3.68956	1.52123e-45	ADAMTS10	81794	13.4505	8.44218	16.9192	0.69151	0.78242	0.690905	8.40308	7.76889	8.21717	5.35645	5.025	5.65035
ENSG00000143320.8	2.72451	3.28298e-45	CRABP2	1382	67.3839	38.7047	73.2803	34.1255	39.7798	42.4333	208.305	227.625	237.698	111.967	99.7897	90.3719
ENSG00000108947.4	2.82363	8.46121e-45	EFNB3	1949	30.718	24.4107	41.0613	4.26128	6.03101	7.00824	37.1623	31.5732	38.4804	16.5056	13.9371	15.2528
ENSG00000011347.9	2.42911	1.70253e-44	SYT7	9066	4.22281	4.54512	5.28544	8.78386	10.7598	13.3396	52.1736	46.8347	56.2254	34.1012	27.0571	27.3161
ENSG00000197380.10	4.33901	2.11772e-44	DACT3	147906	3.64411	3.11728	3.21403	0.299699	0.832334	0.678444	10.3465	13.0492	8.39404	6.96729	7.35015	7.28724
ENSG00000133687.15	3.41782	2.68162e-44	TMTC1	83857	21.5138	13.8378	37.7031	3.68249	4.16989	4.07964	32.1798	31.4071	49.2472	5.06613	3.71499	5.40647
ENSG00000146555.18	2.78299	1.51551e-43	SDK1	221935	16.7442	13.2611	24.0855	6.97495	9.08128	11.8102	52.5761	49.3705	67.1022	69.1621	58.8979	54.1216
ENSG00000113721.13	3.01793	2.45136e-43	PDGFRB	5159	145.842	89.9458	175.819	14.1621	19.2606	23.9308	138.131	114.152	156.065	141.967	114.868	115.16
ENSG00000006283.17	3.75815	5.30752e-42	CACNA1G	8913	1.31678	0.860632	1.45061	0.270792	0.474413	0.280961	4.33151	3.60268	4.21937	3.00333	2.92529	3.12676
ENSG00000118898.15	3.62272	1.40071e-41	PPL	5493	36.6689	29.7328	70.0413	1.90037	2.30349	3.92375	24.504	28.9553	34.8869	16.7831	13.6991	11.2017
ENSG00000063180.8	3.02612	2.87988e-41	CA11	770	88.404	50.3686	85.4209	8.37658	9.85035	9.93275	62.0812	78.2449	59.3774	86.9258	94.4565	91.259
ENSG00000138061.11	2.81262	1.99019e-40	CYP1B1	1545	6.83127	5.77816	6.4775	2.33156	1.57965	1.96553	11.1978	10.4449	14.6814	4.27136	3.57386	4.34445
ENSG00000276600.4	3.32337	2.5568e-40	RAB7B	338382	1.01325	1.00752	2.11371	1.78318	1.60107	1.02786	11.6746	14.1948	12.7557	9.83202	9.16304	9.18106
ENSG00000150593.17	2.66543	8.36231e-40	PDCD4	27250	9.82504	9.56754	15.2894	2.37709	2.31089	2.03307	11.2769	11.8274	14.3673	9.89413	7.0622	9.33058
ENSG00000149257.13	1.78932	1.11393e-39	SERPINH1	871	412.732	305.455	494.279	324.821	342.158	333.318	952.625	971.474	1106.93	824.278	769.071	696.952
ENSG00000013297.10	3.64225	1.13817e-39	CLDN11	5010	10.0496	6.68442	16.6174	1.42866	1.93288	1.70843	14.9862	18.1938	22.6895	1.49627	0.975636	1.95948
ENSG00000168209.4	2.57305	1.33402e-39	DDIT4	54541	25.6165	19.3987	40.6243	10.8589	14.1282	13.4758	61.3721	68.6934	70.4239	190.064	186.308	151.682
ENSG00000105767.2	2.14257	2.331e-39	CADM4	199731	60.3116	42.8134	66.3093	25.8178	29.4161	25.033	97.4158	104.863	107.779	115.794	114.493	93.285
ENSG00000139182.13	2.55707	2.331e-39	CLSTN3	9746	44.3603	26.5073	46.553	7.31907	9.8546	9.95599	45.8327	42.7146	51.4911	35.6793	31.4015	31.7703
ENSG00000094916.15	-2.09771	1.14011e-38	CBX5	23468	21.8719	28.1845	29.4379	35.0783	40.2152	39.8417	7.85905	6.57008	9.20313	9.1769	7.28994	8.04904
ENSG00000171951.4	2.38355	2.24182e-38	SCG2	7857	12.2568	13.1218	14.3272	7.35952	7.4114	10.7014	35.7127	35.4844	45.7132	185.938	204.819	177.725
ENSG00000117505.12	-2.15198	3.84976e-38	DR1	1810	6.61234	6.34758	8.90849	14.4341	11.8712	12.2356	2.05447	2.35607	3.24549	5.18688	4.24154	4.44305
ENSG00000165495.15	4.74592	1.09658e-37	PKNOX2	63876	1.27433	0.831745	2.26876	0.0893621	0.330239	0.324513	5.17152	4.97106	7.47626	4.94844	3.81576	3.67275
ENSG00000167703.14	2.23385	2.11017e-37	SLC43A2	124935	10.4153	6.91552	9.14008	5.41227	5.8222	6.18707	23.1983	24.3913	24.0091	25.752	22.6052	24.0716
ENSG00000159388.5	2.98545	2.51546e-37	BTG2	7832	22.9253	16.6453	45.4869	12.8738	13.4699	9.56447	71.7586	81.3033	96.9203	106.419	96.2881	88.9917
ENSG00000136378.14	2.09496	7.79162e-37	ADAMTS7	11173	20.3857	19.9893	19.9837	10.7515	13.7795	14.5078	45.4576	44.4018	56.8502	76.9354	67.7413	69.5318
ENSG00000197558.11	5.73902	1.14579e-36	SSPO	23145	1.6441	0.715104	1.64399	0.00690798	0.0612685	0.0501718	1.88324	1.48886	2.17966	1.50386	1.3372	1.31808
ENSG00000174600.13	3.55449	1.26796e-35	CMKLR1	1240	5.55404	4.17246	13.8243	2.74669	3.69336	2.15735	26.9611	29.0974	32.5074	22.6461	18.5495	17.0554
ENSG00000116774.11	2.70892	1.38594e-35	OLFML3	56944	37.8851	22.5678	52.9529	7.55941	8.11289	9.72353	48.9825	43.8108	52.6414	68.9101	61.3601	55.7913
ENSG00000163017.13	3.50648	1.38594e-35	ACTG2	72	1.28156	0.626448	1.25808	0.919836	1.2464	1.55087	11.7316	13.7292	11.3194	6.70404	5.87476	4.40732
ENSG00000167107.12	2.19614	1.38594e-35	ACSF2	80221	23.5407	17.4571	28.198	5.01404	5.16466	5.28076	18.1966	23.683	19.9957	20.24	17.214	16.6977
ENSG00000123933.16	2.37089	1.76396e-35	MXD4	10608	175.235	126.807	136.159	22.8054	26.7568	30.2537	121.148	119.457	120.063	163.209	161.215	152.128
ENSG00000105204.13	2.44211	2.22229e-35	DYRK1B	9149	88.6548	61.9535	75.3372	13.5446	16.5495	20.6526	80.1006	78.2594	82.9344	131.589	119.839	121.182
ENSG00000054356.13	2.23274	2.38486e-35	PTPRN	5798	1.56498	1.3647	1.23331	2.21012	2.6833	2.29312	9.18364	10.0738	10.3124	26.9942	22.6415	22.2899
ENSG00000155380.11	-2.75512	4.19357e-35	SLC16A1	6566	9.9515	12.2596	13.5952	20.1551	19.8622	14.6355	2.81432	1.78338	2.4538	5.69844	4.02207	5.08254
ENSG00000108946.14	-1.82204	4.48379e-35	PRKAR1A	5573	37.0018	35.2534	50.9829	50.9644	45.6869	41.4361	11.7369	9.59372	12.8762	18.3211	15.0987	15.5954
ENSG00000113763.10	4.14906	4.72227e-35	UNC5A	90249	0.560609	0.487173	0.275169	0.26825	0.462617	0.417486	5.51681	5.186	7.23147	9.21229	7.60682	8.22591
ENSG00000163704.11	2.30858	8.98281e-35	PRRT3	285368	16.1189	11.5831	16.8506	3.30021	4.20236	3.96278	15.4649	17.242	16.9789	19.4938	17.214	18.383
ENSG00000152953.12	2.88492	3.2076e-34	STK32B	55351	1.96963	1.71895	3.09565	1.59121	2.18992	1.42325	9.57861	10.7857	13.5238	5.1379	4.37345	3.2483
ENSG00000170369.3	2.5634	5.69481e-34	CST2	1470	77.5852	52.6631	63.0967	22.6514	25.0163	22.489	100.678	136.391	126.338	121.59	129.646	107.118
ENSG00000130635.15	3.39885	1.00059e-33	COL5A1	1289	0.873005	0.592693	1.25873	0.365515	0.424526	0.230253	2.68469	3.11312	3.689	1.1293	0.994762	1.10084
ENSG00000108829.9	-1.72002	1.11488e-33	LRRC59	55379	56.579	61.6148	84.6193	197.616	202.965	161.695	47.9683	48.7618	52.4943	83.3426	68.8388	62.7529
ENSG00000129055.12	-2.99392	1.17637e-33	ANAPC13	25847	44.2696	53.0757	38.3625	49.3479	39.4782	34.8193	4.56048	4.13938	4.86768	35.6699	46.5319	38.7122
ENSG00000136826.14	2.50297	1.4391e-33	KLF4	9314	5.53548	4.53105	8.43534	8.74218	7.23831	7.33093	32.9913	36.8441	46.5225	5.27485	3.53143	5.81451
ENSG00000072042.12	-2.41381	3.87708e-33	RDH11	51109	8.46059	13.172	14.2281	25.9407	25.7986	25.5142	4.58294	3.46002	4.64003	8.98347	8.11479	6.62895
ENSG00000105559.11	2.03341	4.22239e-33	PLEKHA4	57664	15.4055	12.7777	17.2746	6.90297	8.14825	7.04414	23.2558	29.6331	26.1914	23.5449	20.863	19.0292
ENSG00000106484.14	2.76608	2.95493e-32	MEST	4232	48.9166	38.7789	102.205	15.5177	14.2044	12.4681	68.1235	86.9865	97.3062	26.7153	18.5922	21.1167
ENSG00000198768.10	2.82313	1.59397e-31	APCDD1L	164284	1.20253	1.37949	2.58458	1.29685	2.11784	1.92221	10.3494	10.0194	12.8327	11.3774	9.11971	10.6995
ENSG00000142156.14	2.03795	1.82105e-31	COL6A1	1291	138.566	90.532	127.76	49.1522	60.2646	58.1456	187.518	208.945	205.533	219.468	190.191	175.53
ENSG00000126709.14	2.74547	1.93819e-31	IFI6	2537	137.337	101.353	199.715	104.861	97.8459	96.8852	396.698	549.949	841.527	1298.64	1235.72	807.919
ENSG00000105270.14	2.92049	2.11565e-31	CLIP3	25999	147.608	92.829	104.666	6.69904	11.2954	11.4504	73.1178	53.5912	68.1663	87.6119	77.0259	86.3859
ENSG00000274180.1	2.46389	2.11565e-31	NATD1	256302	20.4212	14.7938	22.3635	2.25121	1.95579	3.25776	11.6171	11.4088	13.0282	9.12363	7.93922	7.44331
ENSG00000106003.12	2.67629	2.1534e-31	LFNG	3955	5.92579	5.70423	7.71504	1.4102	1.55816	2.30558	9.8104	8.91175	10.7596	15.1122	12.1647	15.0334
ENSG00000172346.14	3.12181	2.90767e-31	CSDC2	27254	20.3759	13.1409	16.2277	1.1685	2.52449	2.19161	14.3156	14.7089	15.8516	6.79315	7.00693	6.8525
ENSG00000069424.14	2.09317	3.50501e-31	KCNAB2	8514	11.3906	8.69473	11.425	3.10999	4.37829	3.46521	13.4968	13.3911	13.9647	7.26747	6.17268	5.68972
ENSG00000105419.17	3.03076	6.66919e-31	MEIS3	56917	9.19884	7.01748	6.43548	1.5399	2.36059	1.71608	12.9569	14.7394	12.3	4.52725	5.1454	5.63544
ENSG00000104331.8	-1.65515	9.12051e-31	IMPAD1	54928	12.2008	14.2868	17.5794	25.4849	26.8016	24.2268	6.53139	6.8707	7.90786	9.34347	7.6822	9.0765
ENSG00000030582.17	1.84599	9.2593e-31	GRN	2896	1031.45	767.036	896.29	368.649	423.606	422.356	1242.49	1193.47	1391.08	1410.27	1238.51	1183.25
ENSG00000119396.10	-1.97303	1.42796e-30	RAB14	51552	28.9699	35.5619	53.993	62.5109	57.7232	57.7105	12.1733	11.4455	16.2961	20.3248	17.2107	16.5639
ENSG00000149596.6	2.22115	1.4602e-30	JPH2	57158	61.0558	44.5681	62.8513	5.70191	8.71923	6.75754	28.2113	30.0658	27.8859	6.05134	5.81232	6.44799
ENSG00000010278.12	-2.11953	2.54101e-30	CD9	928	71.7586	70.759	132.299	258.476	219.859	177.686	41.5888	46.0777	44.0263	209.438	195.297	192.867
ENSG00000224389.8	2.39342	3.01397e-30	C4B	721	24.4863	18.6201	20.4447	6.32198	10.0734	6.53809	35.2825	31.5613	38.7062	20.4495	17.4752	16.4525
ENSG00000244731.7	2.37482	4.54508e-30	C4A	720	22.4331	15.7145	17.9812	5.95136	8.76731	5.81659	30.8538	28.1515	34.3105	18.4405	16.0653	15.2082
ENSG00000129946.10	3.14373	5.2527e-30	SHC2	25759	26.1842	16.7918	15.741	1.8386	2.2997	1.57747	15.2197	15.5939	13.1096	23.4616	25.8596	25.1183
ENSG00000148180.19	1.70359	8.89377e-30	GSN	2934	87.9905	68.7602	107.715	27.3221	28.2837	32.2131	82.8687	82.5147	84.6006	130.75	118.193	100.297
ENSG00000139364.10	2.6495	1.07737e-29	TMEM132B	114795	1.37217	0.988222	2.6239	1.43244	1.41163	1.1581	6.47733	6.77531	8.85409	2.40516	1.78424	2.13132
ENSG00000198933.9	2.33763	1.31936e-29	TBKBP1	9755	20.3054	16.0523	18.0636	4.0952	5.51546	5.66532	21.6756	25.3008	20.2669	25.1754	25.1088	22.9067
ENSG00000163346.16	2.28973	1.94217e-29	PBXIP1	57326	130.816	90.9247	191.148	21.2399	23.4729	29.1604	97.4496	115.921	102.267	204.621	174.346	151.943
ENSG00000165124.17	2.63359	2.8259e-29	SVEP1	79987	6.65092	5.74836	11.8259	1.22491	1.82588	1.8049	8.95997	7.37447	10.1262	3.45422	2.18185	2.41118
ENSG00000168918.13	4.01894	4.91732e-29	INPP5D	3635	0.943201	0.763927	1.38076	0.168255	0.0829052	0.279318	1.99572	2.45116	3.09239	3.07107	2.68221	2.20714
ENSG00000167617.2	3.73823	6.34286e-29	CDC42EP5	148170	191.53	155.987	102.209	6.63184	9.72352	14.6009	106.296	150.747	102.762	44.1318	42.2201	62.5529
ENSG00000141542.10	2.06087	8.63295e-29	RAB40B	10966	4.38318	4.2398	6.24088	3.04198	3.48579	2.47115	10.4438	10.9178	11.499	3.22811	3.09821	2.55101
ENSG00000187498.14	2.31378	9.31331e-29	COL4A1	1282	22.1226	25.4154	44.905	18.3559	24.91	20.7665	80.7107	79.7423	121.005	32.1358	22.609	23.8562
ENSG00000137809.16	2.43267	9.57357e-29	ITGA11	22801	154.199	129.508	290.667	36.3139	53.0368	44.75	200.804	177.94	259.085	273.694	214.266	191.641
ENSG00000114270.17	1.42631	1.02848e-28	COL7A1	1294	8.21326	8.61377	10.7591	7.86317	9.01007	8.37747	18.9553	19.2069	21.2767	27.994	22.5803	24.1507
ENSG00000164056.10	3.32565	1.11721e-28	SPRY1	10252	2.89978	2.74436	5.36861	0.847699	0.871703	0.841293	6.66324	7.31843	8.57509	2.66285	1.42043	1.94647
ENSG00000107738.19	3.19301	1.5018e-28	VSIR	64115	22.9422	14.691	14.2876	0.826015	1.3754	1.30033	8.69141	10.1463	9.13855	3.68255	4.04164	3.97901
ENSG00000150687.11	1.43393	2.50071e-28	PRSS23	11098	663.61	625.541	964.711	616.975	564.527	545.248	1184.27	1321.21	1597.42	300.161	243.225	265.695
ENSG00000168672.3	2.28377	3.79078e-28	LRATD2	157638	90.0058	81.3125	169.931	21.0823	25.1709	19.1538	85.1123	80.4771	114.973	17.6265	11.8371	14.2743
ENSG00000170412.16	2.26134	5.44363e-28	GPRC5C	55890	49.043	36.7827	37.5837	6.71467	6.16757	8.53815	31.3118	29.4218	28.8055	74.6914	76.5056	75.6915
ENSG00000117152.13	-2.12163	6.29094e-28	RGS4	5999	28.2781	36.2025	41.4541	90.3073	74.5893	72.0446	12.8276	13.4412	21.9798	11.0256	12.6719	11.8088
ENSG00000166897.14	2.20522	7.80083e-28	ELFN2	114794	13.1674	8.83515	11.3456	4.75675	6.80199	6.55751	22.0823	26.4867	24.5253	9.10724	7.69186	7.62199
ENSG00000138172.10	1.72651	2.76601e-27	CALHM2	51063	47.0044	34.9079	48.3041	13.9107	13.8475	13.9455	37.5364	41.5941	41.5894	29.6204	24.5745	27.6615
ENSG00000006210.6	3.20883	4.34032e-27	CX3CL1	6376	1.77669	1.26359	1.67785	0.268542	0.481163	0.506593	3.43278	3.04495	3.68288	8.61019	7.03506	6.38408
ENSG00000163297.16	-2.7002	6.52876e-27	ANTXR2	118429	12.99	20.3575	11.863	63.3174	59.8583	53.819	6.41642	6.56022	11.185	13.7108	11.5951	11.1879
ENSG00000166340.15	1.81981	9.68395e-27	TPP1	1200	249.808	195.634	331.209	116.588	146.994	143.353	420.632	353.906	487.558	378.37	284.377	289.299
ENSG00000167995.15	2.93214	9.68395e-27	BEST1	7439	3.68369	2.22788	3.50665	0.523404	0.644748	0.356382	2.98834	3.32941	3.92713	2.09913	2.20628	1.86695
ENSG00000132000.11	2.35367	1.01437e-26	PODNL1	79883	96.8106	62.7524	69.0913	8.83102	11.6727	9.92621	46.9297	44.828	43.8195	12.7927	13.5671	13.4626
ENSG00000106991.13	2.45874	1.21123e-26	ENG	2022	4.56314	4.5166	3.57916	2.59831	3.14583	2.27225	12.2496	11.778	14.6696	8.99815	7.31525	6.86111
ENSG00000182492.15	2.36332	2.2876e-26	BGN	633	568.794	411.146	396.593	98.9627	122.229	151.918	575.839	539.482	562.877	372.013	301.819	364.73
ENSG00000072071.16	2.39222	2.85118e-26	ADGRL1	22859	10.7139	6.34488	10.5218	2.048	3.00193	3.51771	11.4908	13.4461	14.5904	12.8923	10.6575	11.0681
ENSG00000164220.6	3.04114	3.64283e-26	F2RL2	2151	135.688	93.2183	341.213	40.4238	45.7132	35.0473	274.543	236.53	368.001	126.827	88.8348	104.787
ENSG00000099953.9	2.34728	5.28448e-26	MMP11	4320	10.4628	7.30301	12.8814	1.66493	1.36265	1.58106	6.91024	7.01122	6.50555	9.73801	8.18135	8.7736
ENSG00000163050.16	1.98804	1.0829e-25	COQ8A	56997	7.24042	5.17127	6.76414	2.04191	2.19685	2.06028	6.7914	7.42082	7.66217	9.20705	8.66358	7.53171
ENSG00000196932.11	3.72467	1.0829e-25	TMEM26	219623	0.311961	0.384054	0.585695	0.359499	0.354275	0.416882	3.5804	3.48163	6.20066	1.12579	0.5742	0.540395
ENSG00000171992.12	2.09481	1.22589e-25	SYNPO	11346	168.154	106.45	157.892	21.0308	30.0986	29.0596	92.4542	104.186	103.318	25.5156	20.2791	25.6766
ENSG00000117298.14	-1.64026	1.3384e-25	ECE1	1889	219.95	189.356	242.511	214.439	257.923	271.409	69.214	62.0287	78.1316	355.305	284.399	251.248
ENSG00000160867.14	5.42457	1.34672e-25	FGFR4	2264	0.47595	0.329591	0.83773	0.120988	0.11923	0.0941483	4.77391	4.04423	3.66325	5.2045	4.15943	4.48303
ENSG00000175567.8	2.26128	1.78868e-25	UCP2	7351	122.258	79.9813	92.1565	42.1446	45.9345	63.2033	209.985	216.521	207.186	120.237	102.562	116.192
ENSG00000119938.8	2.30992	2.19839e-25	PPP1R3C	5507	31.5866	33.6837	60.7273	8.5068	7.86994	5.82413	25.0759	31.008	41.1912	10.0124	9.32652	8.82354
ENSG00000103355.13	1.81739	2.26793e-25	PRSS33	260429	62.7779	51.9981	65.4086	17.6354	22.1499	17.9388	49.3506	68.3172	60.4678	68.9009	64.937	64.2114
ENSG00000124249.6	4.47255	3.41672e-25	KCNK15	60598	6.30083	2.24542	7.43671	0.168598	0.886126	0.991268	11.2354	16.094	12.2993	4.22064	4.18412	4.64349
ENSG00000105605.7	2.67712	3.9386e-25	CACNG7	59284	70.8491	62.6691	46.2331	7.09445	10.23	12.2862	52.0444	62.0971	51.0965	60.0543	54.9209	64.0303
ENSG00000106829.18	1.86723	5.48689e-25	TLE4	7091	17.0721	15.6334	29.0069	9.00958	10.3204	9.86622	27.7829	28.6431	37.3767	10.5663	7.29765	8.69262
ENSG00000064205.10	3.82415	5.74912e-25	CCN5	8839	6.37345	2.18348	5.86564	0.439858	0.549058	0.395526	5.66608	5.85197	5.60757	4.85054	5.49653	4.57103
ENSG00000132470.13	2.60489	6.65917e-25	ITGB4	3691	74.6603	45.6496	50.704	2.03074	2.12898	3.02602	13.3703	12.8908	11.797	9.05702	8.60977	7.15843
ENSG00000133466.13	2.1204	7.09157e-25	C1QTNF6	114904	5.95265	4.02931	7.02687	2.69918	3.00253	4.13716	12.9095	11.4669	13.0343	16.2706	13.4151	14.4221
ENSG00000177363.4	2.52271	8.53512e-25	LRRN4CL	221091	8.22432	6.15704	10.491	1.75162	2.50573	1.75877	9.13427	10.825	10.3249	14.5031	13.6102	11.9363
ENSG00000184985.16	3.98221	8.69183e-25	SORCS2	57537	1.40987	1.1128	1.13849	0.208099	0.250647	0.143942	3.00798	2.21487	3.14425	2.43989	2.12652	1.91047
ENSG00000151117.8	4.6992	8.75636e-25	TMEM86A	144110	5.01058	2.68829	13.0302	0.309819	0.407089	0.178585	6.81624	7.07592	6.43663	7.95227	6.39225	7.00816
ENSG00000196562.14	2.67662	8.75636e-25	SULF2	55959	7.40141	7.33197	20.1888	7.45999	9.16788	10.2671	44.6413	45.8445	61.1651	30.2654	22.5622	23.0817
ENSG00000166741.7	2.65073	9.15098e-25	NNMT	4837	54.6245	53.4803	96.1394	9.40723	10.7499	5.71093	44.3225	51.0276	46.3023	11.5117	9.72994	16.7935
ENSG00000099957.16	2.26285	1.00761e-24	P2RX6	9127	15.4581	9.50583	14.7929	2.37776	3.16485	2.43501	10.0135	12.1401	11.351	11.6543	9.95355	10.2585
ENSG00000159784.17	1.7504	1.15276e-24	FAM131B	9715	8.98078	7.44642	11.9537	4.6113	5.95459	5.09086	14.341	15.073	16.7723	16.0233	13.7287	11.6871
ENSG00000120708.16	1.90434	2.38535e-24	TGFBI	7045	98.6958	120.864	145.686	45.4832	49.7616	29.3975	125.423	128.631	154.995	103.598	81.823	82.1534
ENSG00000099864.17	2.20065	9.65801e-24	PALM	5064	58.7996	46.1297	41.0597	7.76737	8.85694	10.1279	35.1284	37.8018	34.3672	24.9812	20.7231	24.8682
ENSG00000179954.15	2.49431	9.91499e-24	SSC5D	284297	176.918	132.851	117.565	18.9518	32.1572	34.9342	133.279	150.167	140.832	160.534	142.156	156.312
ENSG00000115380.19	1.86195	1.22198e-23	EFEMP1	2202	618.57	574.386	1157.95	97.9156	106.302	95.6638	306.692	277.471	373.6	69.4619	55.3785	69.745
ENSG00000170801.9	2.79226	1.30758e-23	HTRA3	94031	1.68692	1.55757	2.88741	1.23148	1.1269	1.14083	6.35266	8.03102	6.77513	6.10438	6.04814	4.90774
ENSG00000102683.7	5.01221	1.32669e-23	SGCG	6445	4.86492	4.73689	10.1486	0.449699	0.443165	0.373269	9.97975	12.8333	13.0904	1.96653	1.418	2.75801
ENSG00000100100.12	2.91507	1.74881e-23	PIK3IP1	113791	22.9157	13.943	45.638	2.14967	2.53455	2.19057	13.5494	15.0148	16.9651	19.122	13.4156	12.6869
ENSG00000178585.14	-1.75065	1.74881e-23	CTNNBIP1	56998	38.547	33.8037	38.2763	29.3524	31.3831	35.7196	7.86664	9.2099	7.94691	53.8947	53.1819	54.6257
ENSG00000105327.17	2.35501	1.85525e-23	BBC3	27113	14.3648	12.1372	10.4127	5.51178	5.25064	4.38439	18.9804	26.6738	22.0562	32.0062	37.0128	36.4643
ENSG00000132507.17	-1.53958	1.85525e-23	EIF5A	1984	325.415	343.385	361.72	804.458	805.604	761.775	238.883	251.569	219.559	524.734	534.193	428.056
ENSG00000156453.13	1.8295	2.61614e-23	PCDH1	5097	34.0929	30.8945	29.9761	9.92224	13.0943	10.0638	31.2901	37.1333	34.3312	27.592	23.7752	23.1424
ENSG00000189129.13	2.35991	3.01503e-23	PLAC9	219348	130.094	117.23	89.5353	39.107	39.4674	50.8417	179.265	214.501	186.459	106.94	128.967	137.26
ENSG00000169067.3	3.36385	3.39991e-23	ACTBL2	345651	3.29043	2.94318	3.80741	1.30693	0.927316	0.271202	7.35087	7.14633	8.16412	2.68364	2.47263	2.13744
ENSG00000102057.9	2.92784	4.25779e-23	KCND1	3750	9.54848	5.18472	8.07588	0.80489	1.68554	1.12219	9.47964	6.87682	7.56229	4.44753	3.98766	4.49932
ENSG00000270504.1	1.64794	4.42149e-23	NA	NA	29.0833	26.9974	42.1107	9.25784	9.22759	10.0446	22.6704	26.8683	28.9441	11.7178	9.63803	9.14764
ENSG00000215375.6	2.55925	6.97297e-23	MYL5	4636	12.1125	8.44168	8.31806	2.74821	1.73865	2.25297	11.1319	12.9662	10.4531	10.8374	10.7876	10.4331
ENSG00000185112.5	1.89969	8.83339e-23	FAM43A	131583	4.14701	3.35039	5.04639	5.56372	4.67488	5.40807	16.8063	15.3691	18.9768	13.5847	13.1321	12.7709
ENSG00000088367.21	2.10364	9.93224e-23	EPB41L1	2036	16.4377	10.9134	26.1125	5.7827	7.54368	6.61081	24.2634	22.9447	27.9582	7.86561	5.73951	6.19898
ENSG00000107731.12	3.92273	1.62558e-22	UNC5B	219699	1.30188	0.988785	1.64263	0.128106	0.294571	0.110764	2.61419	1.78957	2.72195	3.36935	2.9548	2.18243
ENSG00000091986.15	1.66185	2.31677e-22	CCDC80	151887	59.7406	58.2039	100.987	18.8179	21.8591	16.9971	46.1767	50.0752	64.451	10.1556	7.77146	9.10925
ENSG00000138316.10	2.45754	2.63104e-22	ADAMTS14	140766	3.73501	2.56758	4.83413	1.38605	2.62255	2.76116	11.3491	8.49178	12.8404	32.8358	27.9229	24.4631
ENSG00000175264.7	3.15542	4.83248e-22	CHST1	8534	2.64332	1.71607	2.54167	0.461957	0.786331	0.784317	5.54367	4.98662	5.26467	9.38201	6.69473	5.8667
ENSG00000092096.16	1.85131	5.76403e-22	SLC22A17	51310	31.3621	24.9268	25.0066	9.0478	10.2958	11.0525	33.2472	29.2645	33.3707	33.0094	32.7166	29.81
ENSG00000188760.10	2.27648	1.16475e-21	TMEM198	130612	14.0973	10.6497	11.7399	3.73938	2.68003	4.11494	13.6573	15.7728	15.1683	8.40232	7.39426	8.15611
ENSG00000179222.17	1.27956	1.81421e-21	MAGED1	9500	493.145	389.279	574.712	246.383	275.223	255.711	527.165	544.091	580.148	421.339	340.02	330.172
ENSG00000181449.3	1.99677	1.81421e-21	SOX2	6657	6.91659	6.17511	11.2089	4.53357	4.4677	5.42748	16.4569	17.6887	16.0546	22.9305	19.6511	22.6258
ENSG00000092969.11	1.7349	2.43004e-21	TGFB2	7042	19.7721	16.1189	25.4515	6.40848	6.06387	7.35524	16.7898	18.3629	22.9552	7.41308	4.84322	6.08679
ENSG00000071246.10	2.05266	2.54243e-21	VASH1	22846	3.91044	3.12101	5.32307	1.48264	1.52751	1.42178	4.77039	5.89519	5.41748	5.16804	4.8207	3.92271
ENSG00000152661.7	-1.4086	2.68016e-21	GJA1	2697	58.9822	65.4212	79.9223	108.885	98.7247	122.306	36.8958	31.9128	40.1091	45.4007	40.8197	45.0228
ENSG00000115461.4	1.91963	2.756e-21	IGFBP5	3488	25.5765	28.989	33.05	4.92014	6.90429	5.41073	16.4615	15.8141	25.4368	2.67275	1.84694	2.43349
ENSG00000172061.8	2.71005	2.87577e-21	LRRC15	131578	7.66605	7.41315	21.8186	9.467	13.8367	11.787	66.8005	53.4638	81.8712	9.49068	5.98755	7.64514
ENSG00000102935.11	4.16031	3.15588e-21	ZNF423	23090	0.383189	0.206387	0.616171	0.146111	0.047996	0.185286	1.69269	2.36507	1.82821	1.37357	1.53574	1.86688
ENSG00000131477.10	2.43444	3.29735e-21	RAMP2	10266	14.6401	12.8243	12.1378	4.96205	5.76763	7.78859	29.4524	31.6116	25.9524	22.8601	22.6227	22.6508
ENSG00000131389.16	1.81999	3.78752e-21	SLC6A6	6533	13.9749	14.7352	25.74	14.1744	17.9445	17.6995	46.9389	44.3728	63.8443	89.7149	65.5642	62.6757
ENSG00000003137.8	2.37462	4.5976e-21	CYP26B1	56603	1.83319	1.21657	2.62911	1.33975	1.4925	1.1181	6.37987	5.63793	5.84803	6.7558	5.10211	5.35873
ENSG00000163485.16	1.75986	4.9855e-21	ADORA1	134	40.582	30.4128	33.5338	11.2919	12.6733	11.7882	34.2374	38.1137	33.1748	37.8361	36.4483	35.0006
ENSG00000253368.3	2.02279	5.78397e-21	TRNP1	388610	15.0481	15.7737	21.4584	16.4838	22.7274	12.6545	55.5755	68.9626	59.3681	15.881	16.7689	18.2596
ENSG00000137266.14	2.92752	5.93922e-21	SLC22A23	63027	0.629609	0.342836	1.26289	0.508871	0.841187	0.52798	4.60069	3.63621	4.23772	5.8519	4.08335	4.22273
ENSG00000124140.13	2.81889	6.61694e-21	SLC12A5	57468	1.64464	1.60785	2.5563	0.327898	0.355447	0.323201	2.10147	1.60319	2.54298	1.02866	0.933417	0.851883
ENSG00000109814.11	-1.43002	6.69786e-21	UGDH	7358	15.9451	15.7389	21.817	38.0592	35.1221	35.742	11.7783	10.5209	13.1198	7.00276	4.99723	5.84406
ENSG00000159167.11	-1.71931	7.78158e-21	STC1	6781	7.79001	10.0378	10.3281	72.5559	81.1809	59.1725	17.5109	16.3693	23.0012	38.6876	27.3817	29.3275
ENSG00000168487.17	1.33051	8.91903e-21	BMP1	649	77.6017	64.6033	104.606	49.0328	59.6876	57.1827	119.631	111.566	134.632	158.964	143.005	142.802
ENSG00000105808.17	2.02303	9.21143e-21	RASA4	10156	8.50113	5.32042	8.10642	1.93496	1.49696	1.63237	5.3797	5.97264	6.70493	3.59297	3.0095	3.43506
ENSG00000176046.8	1.88326	1.06449e-20	NUPR1	26471	53.1654	42.3098	95.142	11.5841	10.1473	10.1227	33.2916	36.6285	32.4624	22.1716	20.2253	20.1514
ENSG00000198171.12	-1.4928	1.41035e-20	DDRGK1	65992	116.675	97.52	113.517	156.826	143.626	150.058	42.7081	52.0285	44.9767	213.359	185.688	167.338
[truncated: 24,585 more rows]

## Sheet: Fig. 3c
Term	Gene number	Gene ratio (%)	pValue	-log10(pValue)
[truncated: 10 more rows]

## Sheet: Fig. 3d
Term	Gene number	Gene ratio (%)	pValue	-log10(pValue)
[truncated: 4 more rows]

[truncated: 1 more sheets: Fig. 3e]
