# Supplementary material for: LPA signaling acts as a cell-extrinsic mechanism to initiate cilia disassembly and promote neurogenesis
Source: Nat Commun. 2021 Jan 28;12:662. doi: 10.1038/s41467-021-20986-y (PMC7843646; doi:10.1038/s41467-021-20986-y)
Supplement: Supplementary file 3 — Source Data [file 41467_2021_20986_MOESM3_ESM.zip › Souse Data of Figure1-6 .xlsx]

## Sheet: Fig. 1b
	FBS
	0	0.001	0.005	0.01	0.05	0.1
exp1	82.9932	79.085	50.6667	11.3208	4.84849	4.51613
exp2	81.457	81.2903	51.9737	14.2857	4.63576	4.26829
exp3	82.9114	81.8182	49.4318	12.963	5.78035	5.32544
mean	82.4538	80.7312	50.6907	12.8565	5.0882	4.70329
s.d.	0.864306	1.44986	1.2711	1.48535	0.608782	0.552869
n	456	462	478	482	489	488
p		0.260162	1.93053e-08	1.93044e-08	1.93044e-08	1.93044e-08
		ns	***	***	***	***

## Sheet: Fig. 1c
			1%FBS
	0%FBS	1%FBS	Boiled	pronase	nuclease	Lipid-depeted
exp1	84.6154	12.2137	15.0376	10.9091	12.1951	75.969
exp2	83.4587	11.3208	16.6667	11.9048	13.7097	74.2647
exp3	83.0882	16.9491	15.5172	13.6	13.1313	80.3279
mean	83.7208	13.4945	15.7405	12.138	13.012	76.8539
s.d.	0.796595	3.02491	0.837173	1.36053	0.764292	3.12693
n	399	355	363	361	346	387
p			0.523362	0.842821	0.995143	3.20713e-08
			ns	ns	ns	***

## Sheet: Fig. 1d
			Phospholipids
	0%FBS	10%FBS	PS	LPS	PC	LPC	PE	LPE	PG	LPG	PA	LPA	SPH	PI	PI3P	P13,4P	CL
exp1	83.3333	7.40741	82.0896	79.661	79.8077	80.916	81.7308	80.1724	83.2	81.3433	68.2171	4.06504	78.1818	78.0702	80.8333	81.7391	83.9623
exp2	80.5085	4.91803	79.661	79.5775	78.9062	80.137	84.3478	81.7518	81.3433	80.7692	68.7023	6.52174	82.3009	80.1587	76.7857	80	80.1653
exp3	80.9524	5.55556	82.3529	79.4118	82.0225	82.4	80.6452	76.5306	85.2713	78.6885	79.0698	5.73771	80.1653	75.3968	77.5194	78.9474	77.8688
mean	81.5981	5.96033	81.3678	79.5501	80.2455	81.151	82.2413	79.4849	83.2715	80.267	71.9964	5.4415	80.216	77.8752	78.3795	80.2288	80.6655
s.d.	1.51909	1.29311	1.484	0.126866	1.60357	1.14966	1.90339	2.67763	1.965	1.39682	6.13055	1.25485	2.06	2.38693	2.15653	1.40988	3.07734
n	364	338	371	396	321	402	343	351	388	386	389	383	344	366	361	344	349
p		0	1	0.951246	0.9987	1	1	0.93994	0.989851	0.998904	0.000201154	0	0.998371	0.399261	0.579619	0.998523	0.999984
		ns	ns	ns	ns	ns	ns	ns	ns	ns	***	***	ns	ns	ns	ns	ns

## Sheet: Fig. 1e
			LPA（μM）
	0%FBS	10%FBS	0.01	0.5	1	2	5	10
exp1	81.9672	7.8125	72.3881	33.0275	16.5354	5.78512	4.58716	6.36364
exp2	82.0312	4.31034	68.2171	28.9474	15.6522	7.40741	6.86275	4.96454
exp3	83.1776	3.87597	77.4436	34.127	15.9664	8.51064	8.60215	6.29921
mean	82.392	5.33294	72.6829	32.034	16.0513	7.23439	6.68402	5.8758
s.d.	0.681068	2.15832	4.62034	2.729	0.447714	1.37097	2.01346	0.789829
n	357	373	396	349	361	296	304	378
p			0.000451943	3.06511e-08	3.0651e-08	3.0651e-08	3.0651e-08	3.0651e-08
			***	***	***	***	***	***

## Sheet: Fig. 1g
	MEF			mIMCD3
	0%FBS	10%FBS	2μM LPA	0%FBS	10%FBS	2μM LPA
exp1	72.5807	15.1515	22.549	82.8571	9.52381	11.1842
exp2	81.6514	17.0543	22.9508	78.8461	9.42029	12
exp3	83.9416	17.1642	16.2393	88.2759	11.4865	11.6129
mean	79.3912	16.4567	20.5797	83.3264	10.1435	11.599
s.d.	6.00825	1.13161	3.76426	4.73234	1.16419	0.408072
n	370	362	341	441	433	457
p		2.87518e-06	4.27525e-06		1.45865e-07	1.60969e-07
		***	***		***	***

## Sheet: Fig. 2a
	LPAR1	LPAR2	LPAR3	LPAR4	LPAR5	LPAR6
exp1	1	0.000994135	0.000253053	0.00197344	0.000144453	0.0308612
exp2	1.28231	0.021817	0.0113441	0.00385161	0.000130608	0.0481127
exp3	0.852124	0.00563246	0.00309611	0.00107108	4.06944e-05	0.0179232
mean	1.04481
Normolization
exp1	0.957111	0.000951497	0.0002422	0.00188881	0.000138258	0.0295376
exp2	1.22731	0.0208813	0.0108575	0.00368642	0.000125006	0.0460491
exp3	0.815577	0.00539089	0.00296332	0.00102514	3.8949e-05	0.0171545
mean	1	0.00907456	0.00468768	0.00220012	0.000100738	0.0309137
s.d.	0.209192	0.0104631	0.00551374	0.00135767	5.39191e-05	0.0144964

## Sheet: Fig. 2c
	siCtrl			siLPAR1-1#			siLPAR1-2#
	0% FBS	10% FBS	2μM LPA	0% FBS	10% FBS	2μM LPA	0% FBS	10% FBS	2μM LPA
exp1	75.5905	7	8.51064	85.9649	73.9496	84.2105	85.8209	72.3214	87.395
exp2	80.8333	7.37705	11.3043	87.7863	66.9421	84.9624	86.7188	71.134	79.8246
exp3	80.7339	8.84354	9.375	86.8687	69.6552	78.125	90.3226	76.7241	83.4646
mean	79.0526	7.7402	9.73	86.8733	70.1823	82.4326	87.6207	73.3932	83.5614
s.d.	2.44838	0.795221	1.16783	0.74357	2.88495	3.06139	1.94533	2.4047	3.09136
n	356	369	384	344	385	394	386	325	360
p					2.68959e-07	2.0651e-07		2.8042e-07	2.58213e-07
					***	***		***	***

## Sheet: Fig. 2d
	siCtrl			siLPAR1
	Flag-vec			sFlag-vec			Flag-LPAR1
	0% FBS	10% FBS	2μM LPA	0% FBS	10% FBS	2μM LPA	0% FBS	10% FBS	2μM LPA
exp1	76.3889	8.4507	11.9403	81.3333	76.0563	76.0563	74.1935	18.1818	23.5294
exp2	81.9444	8.69565	15.7895	79.6875	70.8333	83.0986	77.6119	24.2857	22.2222
exp3	76.8116	7.01754	9.7561	80.597	72.7273	77.6119	73.5294	19.3548	19.403
mean	78.3816	8.05463	12.4953	80.5393	73.2056	78.9223	75.1116	20.6075	21.7182
s.d.	3.09271	0.906458	3.05474	0.824434	2.64416	3.69947	2.19064	3.23901	2.10888
n	213	197	206	206	209	209	197	198	198
p								4.10022e-07	8.03692e-07
								***	***

## Sheet: Fig. 2f
		10% FBS		2 μM LPA
	0% FBS	DMSO	Ki16425	DMSO	Ki16425
exp1	80.198	6.89655	69.4656	7.0922	86.8421
exp2	85.7143	7.89474	71.4286	9.25926	83.6957
exp3	86.0656	4.34783	73.6842	5.83333	88.764
mean	83.9926	6.3797	71.5261	7.39493	86.4339
s.d.	2.68702	1.49343	1.7236	1.41492	2.0892
n	356	345	371	369	295
p			1.28586e-10		1.88493e-11
			***		***

## Sheet: Fig. 2g
	Flag-Vector	Flag-Gα 12 QL	Flag-Gα 13 QL	Flag-Gα q QL	Flag-Gα 11 QL	Flag-Gα i QL	Flag-Gα o QL
exp1	82.3529	14.8148	12.069	14.8148	8.92857	72.7273	77.193
exp2	85.0746	20.339	13.5593	7.27273	11.7647	68.9655	71.831
exp3	81.3953	16.9231	16.0714	13.3333	13.1148	75.9259	70.9091
mean	82.941	17.359	13.8999	11.807	11.2693	72.5396	73.311
s.d.	1.55855	2.2762	1.65165	3.26273	1.74453	2.84467	2.77064
n	238	178	173	154	185	167	183
p		3.74347e-08	3.74343e-08	3.74342e-08	3.74342e-08	0.00320854	0.00591648
		***	***	***	***	***	***

[truncated: 16 more sheets: Fig. 2h, Fig. 3h, Fig. 4a, Fig. 4c, Fig. 4e, Fig. 5c, Fig. 5e, Fig. 5g, Fig. 5i, Fig. 6b, Fig. 6d, Fig. 6f, Fig. 6g, Fig. 6h, Fig. 6i, Fig. 6k]
