# Supplementary material for: LPA signaling acts as a cell-extrinsic mechanism to initiate cilia disassembly and promote neurogenesis
Source: Nat Commun. 2021 Jan 28;12:662. doi: 10.1038/s41467-021-20986-y (PMC7843646; doi:10.1038/s41467-021-20986-y)
Supplement: Supplementary file 3 — Source Data [file 41467_2021_20986_MOESM3_ESM.zip › Souse Data of Supplementary Figure.xlsx]

## Sheet: Supplementary Fig. 1b
	0% FBS	10% FBS	PDGF	IGF	EGF	FGF
exp1	78.7879	5.7971	65.5172	79.3388	78.9916	79.2857
exp2	83.3333	6.25	60.7843	77.3585	83.6538	78.1955
exp3	82.7273	5.7143	57.5221	76.2887	79.0476	82.7586
mean	81.6162	5.92047	61.2746	77.662	80.5643	80.0799
s.d.	2.46802	0.288372	4.02004	1.54758	2.6757	2.38299
n	338	406	331	324	328	389
p		1.93048e-08	1.68978e-06	0.249106	0.97777	0.906315
		***	***	ns	ns	ns

## Sheet: Supplementary Fig. 1e
			2μM LPA
	0% FBS	10% FBS	16:0	18:0	18:1	20:4
exp1	84.7458	6.61157	3.66972	5.81395	6.36364	5.71429
exp2	81.8182	5.21739	7.07965	7.76699	4.96454	7.01754
exp3	84.5528	4.44444	4.20168	6.73077	6.29921	4.34783
mean	83.7056	5.42447	4.98368	6.77057	5.8758	5.69322
s.d.	1.63739	1.0983	1.83454	0.977127	0.789829	1.33498
n	362	371	341	311	378	334
p		1.93044e-08	1.93044e-08	1.93044e-08	1.93044e-08	1.93044e-08
		***	***	***	***	***

## Sheet: Supplementary Fig. 1f
	FBS				LPA
	0h	2h	18h	24h	0h	2h	18h	24h
exp1	77.7778	47.2441	15.894	3.8961	81.1321	46.1538	15.9509	8.02469
exp2	84.1584	50.4	18.75	4.90798	82.4427	47.7612	17.6101	8.48485
exp3	79.3651	48.1203	17.6471	7.24638	79.8165	49.6124	17.6871	7.84314
mean	80.4338	48.5881	17.4304	5.35015	81.1304	47.8425	17.0827	8.11756
s.d.	3.32185	1.62914	1.44026	1.71835	1.31312	1.73071	0.980894	0.330782
n	326	385	431	455	346	393	469	480

## Sheet: Supplementary Fig. 2a
	G0G1						S						G2M
	0h	FBS	LPA	0h	FBS	LPA	0h	FBS	LPA	0h	FBS	LPA	0h	FBS	LPA	0h	FBS	LPA
exp1	83.48	30.82	40.48	88.62	77.13	91.5	14.55	51.81	33.4	6.14	19.24	7.89	1.97	17.37	26.12	5.24	3.63	0.61
exp2	72.65	37.13	34.68	75.77	70.75	89.29	22.23	40.27	40.87	19.58	16.83	5.57	5.12	22.6	24.45	4.65	12.42	5.14
exp3	73.99	16.76	23.5	69.85	58.59	88.04	20.98	58.35	50.72	21.78	21.55	6.46	5.03	24.89	25.78	8.37	19.86	5.5
mean	76.7067	28.2367	32.8867	78.08	68.8233	89.61	19.2533	50.1433	41.6633	15.8333	19.2067	6.64	4.04	21.62	25.45	6.08667	11.97	3.75
s.d.	5.90402	10.4278	8.63088	9.59585	9.41897	1.75206	4.12088	9.1545	8.68721	8.46644	2.36018	1.17043	1.79324	3.85459	0.882553	1.99931	8.12435	2.72527

## Sheet: Supplementary Fig. 2c
		siLPAR1
	siCtrl	1#	2#
exp1	10.5691	74.3363	78.9474
exp2	7.93651	69.7479	79.4393
exp3	11.3821	68.8889	73.4513
mean	9.96258	70.991	77.2793
s.d.	1.8011	2.92874	3.32425
n	372	367	334
p		3.33844e-07	1.98148e-07
		***	***

## Sheet: Supplementary Fig. 2e
	DMSO	Ki16425
exp1	9.2437	74.7573
exp2	11.3208	75.6757
exp3	9.48276	79.845
mean	10.0157	76.7593
s.d.	1.13648	2.71142
n	341	343
p		2.49902e-06
		***

## Sheet: Supplementary Fig. 3a
	Aurora A			STC1			ODC1			HDAC6			LPAR1
	siCtrl-LPA 0H	siCtrl-LPA 18H	siLPAR1-LPA 18H	siCtrl-LPA 0H	siCtrl-LPA 18H	siLPAR1-LPA 18H	siCtrl-LPA 0H	siCtrl-LPA 18H	siLPAR1-LPA 18H	siCtrl-LPA 0H	siCtrl-LPA 18H	siLPAR1-LPA 18H	siCtrl-LPA 0H	siCtrl-LPA 18H	siLPAR1-LPA 18H
exp1	1	2.66984	0.522104	1	5.53981	0.874832	1	6.63551	1.04732	1	1.0353	1.02435	1	1.19621	0.147179
exp2	1.14073	2.43225	0.869631	1.03782	5.34365	1.31645	1.14563	6.29298	1.10204	0.967741	1.08335	1.1735	1.20496	1.2356	0.154251
exp3	1.02474	2.68744	0.73979	1.02352	5.2164	0.738394	1.28811	7.01088	1.09284	0.947506	1.09272	1.04549	0.988868	1.14353	0.159705
mean	1.05516			1.02045			1.14458			0.971749			1.06461
	Normalization
exp1	0.947726	2.53028	0.494812	0.979963	5.42881	0.857303	0.873684	5.79734	0.915028	1.02907	1.06539	1.05413	0.939311	1.12362	0.138247
exp2	1.0811	2.3051	0.824171	1.01703	5.23658	1.29007	1.00092	5.49808	0.962835	0.995875	1.11485	1.20761	1.13183	1.16061	0.14489
exp3	0.971177	2.54696	0.701118	1.00301	5.11188	0.723599	1.1254	6.12529	0.954794	0.975052	1.12449	1.07589	0.928855	1.07413	0.150012
mean	1	2.46078	0.673367	1	5.25909	0.956992	1	5.8069	0.944219	1	1.10158	1.11254	1	1.11945	0.144383
s.d.	0.0581383	0.110291	0.135885	0.0152796	0.130363	0.241767	0.102765	0.256148	0.0209004	0.0222455	0.0258858	0.0678087	0.0933185	0.035428	0.0048166
p	1.70125e-05		5.23147e-06	3.5156e-07		3.32724e-07	1.90782e-07		1.79908e-07	0.101978		0.955623	0.14162		5.0311e-06
	***		***	***		***	***		***	ns		ns	ns		***

## Sheet: Supplemenntary Fig. 3c
		FBS		LPA
	0h	DMSO	tubacin	DMSO	tubacin
exp1	76.3158	8.80503	55.0505	11.1111	65.4412
exp2	73.0159	2.32558	72.093	6.09756	70.4348
exp3	77.8626	4.22535	61.5854	9.09091	65.873
mean	75.7314	5.11865	62.9096	8.76653	67.2497
s.d.	2.02135	2.7196	7.02031	2.05959	2.25911
n	371	430	534	462	377
p			2.6591e-07		2.37092e-07
			***		***

## Sheet: Supplemenntary Fig. 3e
	siCtrl			siSTC1
	0% FBS	10% FBS	2μM LPA	0% FBS	10% FBS	2μM LPA
exp1	84.8485	8.25688	9.09091	83.3333	8.8	12.0968
exp2	77.3913	7.9646	10.4	81.6514	10.5691	11.3043
exp3	81.3008	8.13008	12.844	82.0513	6.66667	13.4328
mean	81.1802	8.11719	10.7783	82.3453	8.67859	12.278
s.d.	3.73005	0.146565	1.90495	0.878685	1.95405	1.07575
n	370	345	355	352	383	373

## Sheet: Supplemenntary Fig. 3f
	NC	siSTC1
exp1	1	0.117654
exp2	0.866696	0.203511
exp3	0.926947	0.127293
mean	0.931214
	Normalization
exp1	1.07387	0.126345
exp2	0.930716	0.218544
exp3	0.995418	0.136695
mean	1	0.160528
s.d.	0.0585309	0.0412406
p		7.74954e-05
		***

[truncated: 3 more sheets: Supplemenntary Fig. 3g, Supplemenntary Fig. 3h, Supplemenntary Fig. 5e]
